# Supplementary material for: Prevalent bee venom genes evolved before the aculeate stinger and eusociality
Source: BMC Biol. 2023 Oct 23;21:229. doi: 10.1186/s12915-023-01656-5 (PMC10591384; doi:10.1186/s12915-023-01656-5)
Supplement: Supplementary file 46 — Additional file 46. All phylogenetic trees for all venom proteins (mature sequences) in ML approach. [file 12915_2023_1656_MOESM46_ESM.zip › PhylogeneticTrees_for_PBVPs_in ML_analysis/SP_aln.phy]

 406 1699
ApNO10174     ---------- ---------- ---------- ---------- ----------
ApNO10530     ---------- ---------- ---------- ---------- ----------
ApR1025617    ---------- ---------- ---------- ---------- ----------
ApR1027523    ---------- ---------- ---------- ---------- ----------
Apce208SN     ---------- ---------- ---------- ---------- ----------
Apce501VB     ---------- ---------- ---------- ---------- ----------
Apce512PC     ---------- ---------- ---------- ---------- ----------
Apce663SN     ---------- ---------- ---------- ---------- ----------
Apce675SN     ---------- ---------- ---------- ---------- ----------
Apdo349S4     ---------- ---------- ---------- ---------- ----------
Apdo353SN     ---------- ---------- ---------- ---------- ----------
Apdo390S4     ---------- ---------- ---------- ---------- ----------
Apdo397VB     ---------- ---------- ---------- ---------- ----------
Apdo483SN     ---------- ---------- ---------- ---------- ----------
Apdo567SN     ---------- ---------- ---------- ---------- ----------
Apfl058SN     ---------- ---------- ---------- ---------- ----------
Apfl127SNa    ---------- ---------- ---------- ---------- ----------
Apfl127SNb    ---------- ---------- ---------- ---------- ----------
Apfl177VB     ---------- ---------- ---------- ---------- ----------
Apfl285S4     ---------- ---------- ---------- ---------- ----------
Apfl919S4     ---------- ---------- ---------- ---------- ----------
Apme638SN     ---------- ---------- ---------- ---------- ----------
Apme641S4b    ---------- ---------- ---------- ---------- ----------
Apme650S4     ---------- ---------- ---------- ---------- ----------
Apme652SNa    ---------- ---------- ---------- ---------- ----------
Apme652SNb    ---------- ---------- ---------- ---------- ----------
Apme652SNc    ---------- ---------- ---------- ---------- ----------
Atro286aSx    ---------- --------D- ---------- ---------- ----------
Atro286bSx    ---------- ---------- ---------- ---------- ----------
Atro292aSN    ---------- ---------- ---------- ---------- ----------
Atro304aSN    ---------- ---------- ---------- ---------- ----------
Atro304bPE    ---------- ---------- ---------- ---------- ----------
Atro311aPC    ---------- ---------- ---------- ---------- ----------
Atro319aPC    ---------- ---------- ---------- ---------- ----------
Atro948a34    ---------- ---------- ---------- ---------- ----------
Atro950aSN    ---------- ---------- ---------- ---------- ----------
Atro950bVP    ---------- ---------- ---------- ---------- ----------
Atro950cSN    ---------- ---------- ---------- ---------- ----------
Atro962aVP    ---------- ---------- ---------- ---------- ----------
Atro994aPC    ---------- ---------- ---------- ---------- ----------
Atro994bBi    ---------- ---------- ---------- ---------- ----------
Bote557S4     ---------- ---------- ---------- ---------- ----------
Bote762SN     ---------- ---------- ---------- ---------- ----------
Bote765VPb    ---------- ---------- ---------- ---------- ----------
Bote765VPc    ---------- ---------- ---------- ---------- ----------
Bote765VSa    ---------- ---------- ---------- ---------- ----------
Bote765d      ---------- ---------- ---------- ---------- ----------
Bote765e      ---------- ---------- ---------- ---------- ----------
Bote765f      ---------- ---------- ---------- ---------- ----------
Bote765g      ---------- ---------- ---------- ---------- ----------
Bote776SNb    ---------- ---------- ---------- ---------- ----------
Bote776TAa    ---------- ---------- ---------- ---------- ----------
Bovo046S4a    ---------- ---------- ---------- ---------- ----------
Bovo046VBb    ---------- ---------- ---------- ---------- ----------
Bovo046VBc    ---------- ---------- ---------- ---------- ----------
Bovo130VPa    ---------- ---------- ---------- ---------- ----------
Bovo131SN     ---------- ---------- ---------- ---------- ----------
Bovo555VB     ---------- ---------- ---------- ---------- ----------
Bovo924SN     ---------- ---------- ---------- ---------- ----------
Bovo927TA     ---------- ---------- ---------- ---------- ----------
Bovo934d      ---------- ---------- ---------- ---------- ----------
Bovo934e      ---------- ---------- ---------- ---------- ----------
Bovo991VBa    ---------- ---------- ---------- ---------- ----------
Bovo991VPb    ---------- ---------- ---------- ---------- ----------
Bovo991c      ---------- ---------- ---------- ---------- ----------
Bovo994PC     MN-------- --RRH----- ---------- ---------- ----------
Cafl214PCd    ---------- ---------- ---------- ---------- ----------
Cafl214PEb    ---------- ---------- ---------- ---------- ----------
Cafl214SNa    ---------- ---------- ---------- ---------- ----------
Cafl214SNc    ---------- ---------- ---------- ---------- ----------
Cafl230SN     ---------- ---------- ---------- ---------- ----------
Cafl303S4a    ---------- ---------- ---------- ---------- ----------
Cafl303S4b    ---------- ---------- ---------- ---------- ----------
Cafl314VPa    ---------- ---------- ---------- ---------- ----------
Cafl314VPb    ---------- ---------- ---------- ---------- ----------
Cafl844S4     ---------- ---------- ---------- ---------- ----------
Cafl849SN     ---------- ---------- ---------- ---------- ----------
Ceca041VBa    ---------- ---------- ---------- ---------- ----------
Ceca041VBb    ---------- ---------- ---------- ---------- ----------
Ceca072SN     ---------- ---------- ---------- ---------- ----------
Ceca310SPb    ---------- ---------- ---------- ---------- ----------
Ceca310SPc    ---------- ---------- ---------- ---------- ----------
Ceca310VBd    ---------- ---------- ---------- ---------- ----------
Ceca310VPa    ---------- ---------- ---------- ---------- ----------
Ceca489VBa    ---------- ---------- ---------- ---------- ----------
Ceca489Vbb    ---------- ---------- ---------- ---------- ----------
Ceca496VP     ---------- ---------- ---------- ---------- ----------
Ceca565SPa    ---------- ---------- ---------- ---------- ----------
Ceca565SPb    ---------- ---------- ---------- ---------- ----------
Ceca618S4     ---------- ---------- ---------- ---------- ----------
Ceca743VPa    ---------- ---------- ---------- ---------- ----------
Ceca946SN     ---------- ---------- ---------- ---------- ----------
Ceci010aPC    ---------- ---------- ---------- ---------- ----------
Ceci027aVP    ---------- ---------- ---------- ---------- ----------
Ceci147a34    ---------- ---------- ---------- ---------- ----------
Ceci291aSN    ---------- ---------- ---------- ---------- ----------
Ceci291bSN    ---------- ---------- ---------- ---------- ----------
Ceci737Oa     LT-------- --AAHCIAD- -----IAETA VPKNA----- ----------
Ceci737PCb    ---------- ---------- ---------- ---------- ----------
Ceci737c      ---------- ---------- ---------- ---------- ----------
Ceci737d      ---------- ---------- ---------- ---------- ----------
Ceci737e      ---------- ---------- ---------- ---------- ----------
Ceci762aPC    ---------- ---------- ---------- ---------- ----------
Ceci838aF9    ---------- ---------- ---------- ---------- ----------
Ceci865aPE    ---------- ---------- ---------- ---------- ----------
Ceci933aVP    ---------- ---------- ---------- ---------- ----------
Ceci933bPC    ---------- ---------- ---------- ---------- ----------
Ceci941aSN    ---------- ---------- ------MAAD VAFFT----- ----------
Cogi001aU     ---------- ---------- ---------- ---------- ----------
Cogi004       ---------- ---------- ---------- ---------- ----------
Cogi013aU     ---------- ---------- ---------- ---------- ----------
Cogi022aO     ---------- ---------- ---------- ---------- ----------
Cogi024aO     ---------- ---------- ---------- ---------- ----------
Cogi024bO     ---------- ---------- ---------- ---------- ----------
Cogi024cO     ---------- ---------- ---------- ---------- ----------
Cogi024dO     MR-------- ---------- ---------- ---------- ----------
Duno114VB     ---------- ---------- ---------- ---------- ----------
Duno190VP     ---------- ---------- ---------- ---------- ----------
Duno192S4     ---------- ---------- ---------- ---------- ----------
Duno917VP     ---------- ---------- ---------- ---------- ----------
Duno994Vb     ---------- ---------- ---------- ---------- ----------
Eudi002aU     ---------- ---------- ---------- ---------- ----------
Eudi006aU     ---------- ---------- ---------- ---------- ----------
Eudi024aO     ---------- ---------- ---------- ---------- ----------
Eudi024bO     ---------- ---------- ---------- ---------- ----------
Eudi024cO     ---------- ---------- ---------- ---------- ----------
Eudi048aO     L--------- ----DESHD- -----VAARK VGSNP-FHR- ----------
Eudi112aO     ---------- ---------- ---------- ---------- ----------
Eudi193aU_SP  ---------- ---------- ---------- ---------- ----------
Eudi193bU     ---------- ---------- ---------- ---------- ----------
Eudi193cU     ---------- ---------- ---------- ---------- ----------
Eume029VP     ---------- ---------- ---------- ---------- ----------
Eume280VB     ---------- ---------- ---------- ---------- ----------
Eume639SNc    ---------- ---------- ---------- ---------- ----------
Eume639SPa    ---------- ---------- ---------- ---------- ----------
Eume697VP     ---------- ---------- ---------- ---------- ----------
Eume955PE     ---------- ---------- ------MATR LNII------ ----------
Eume960S4     ---------- ---------- ---------- ---------- ----------
Frva062SP     ---------- ---------- ---------- ---------- ----------
Frva217b      ---------- ---------- ---------- ---------- ----------
Frva217c      ---------- ---------- ---------- ---------- ----------
Frva217e      ---------- ---------- ---------- ---------- ----------
Frva254SP     ---------- ---------- ---------- ---------- ----------
Frva558SP     ---------- ---------- ---------- ---------- ----------
Hala161S4b    ---------- ---------- ---------- ---------- ----------
Hala161VBa    ---------- ---------- ---------- ---------- ----------
Hala218VP     ---------- ---------- ---------- ---------- ----------
Hala293SN     ---------- ---------- ---------- ---------- ----------
Hala504PEc    ---------- ---------- ---------- ---------- ----------
Hala504PEe    ---------- ---------- ---------- ---------- ----------
Hala504SNa    ---------- ---------- ---------- ---------- ----------
Hala504SNf    ---------- ---------- ---------- ---------- ----------
Hala504VPb    ---------- ---------- ---------- ---------- ----------
Hala504VPg    ---------- ---------- ---------- ---------- ----------
Hasa313S4     ---------- ---------- ---------- ---------- ----------
Hasa327BV     ---------- ---------- ---------- ---------- ----------
Hasa492SN     ---------- ---------- ---------- ---------- ----------
Hasa547S4     ---------- ---------- ---------- ---------- ----------
Hasa602SN     ---------- ---------- ---------- ---------- ----------
Hasa964SN     ---------- ---------- ---------- ---------- ----------
Lihu674S4     ---------- ---------- ---------- ---------- ----------
Lihu675VP     ---------- ---------- ---------- ---------- ----------
Lihu681PEb    ---------- ---------- ---------- ---------- ----------
Lihu681SNa    ---------- ---------- ---------- ---------- ----------
Lihu744SP     ---------- ---------- ---------- ---------- ----------
Lihu768SNa    ---------- ---------- ---------- ---------- ----------
Lihu768SNd    ---------- ---------- ---------- ---------- ----------
Lihu768TRb    ---------- ---------- ---------- ---------- ----------
Lihu768TRc    ---------- ---------- ---------- ---------- ----------
Lihu815VP     ---------- ---------- ---------- ---------- ----------
Lihu816PC     ---------- ---------- ---------- ---------- ----------
Mebe011       MYHRWCSRCL HV-------- ---FSAMPSD VSKC--IDRA ISTSSMWFFK
Mebe117aO     ---------- ---------- ---------- ---------- ----------
Mebe140aU     ---------- ---------- ---------- ---------- ----------
Mebe154aU     ---------- ---------- ---------- ---------- ----------
Mebec20aO     ---------- ----SDKSD- -----EEVRR VDRS--FHR- ----------
Mebec60aU_SP  ---------- ---------- ---------- ---------- ----------
Mebec60bU     ---------- ---------- ---------- ---------- ----------
Mege016VP     ---------- ---------- ---------- ---------- ----------
Mege465SN     ---------- ---------- ---------- ---------- ----------
Mege582VB     ---------- ---------- ---------- ---------- ----------
Mege668SN     ---------- ---------- ---------- ---------- ----------
Mege670PE     ---------- ---------- ---------- ---------- ----------
Mege7185PC    ---------- ---------- ---------- ---------- ----------
Mege765PCb    ---------- ---------- ---------- ---------- ----------
Mege765S4a    ---------- ---------- ---------- ---------- ----------
Mege909S9     ---------- ---------- ---------- ---------- ----------
Mequ026SN     M--------- ---------- -----PVPRL VSFVK-TLRR LDVWAGWIIS
Mequ694SN     ---------- ---------- ---------- ---------- ----------
Mequ710PCa    ---------- ---------- ---------- ---------- ----------
Mequ793F9     ---------- ---------- ---------- ---------- ----------
Mequ812SN     ---------- ---------- ---------- ---------- -----MLYSE
Mequ821SN     ---------- ---------- -----M---- ---------- ----------
Mequ824PC     ---------- ---------- ---------- ---------- ----------
Mequ859PKc    ---------- ---------- ---------- ---------- ----------
Mequ859SBb    ---------- ---------- ---------- ---------- ----------
Mero072SPa    ---------- ---------- ---------- ---------- ----------
Mero072SPb    ---------- ---------- ---------- ---------- ----------
Mero100S4a    ---------- ---------- ---------- ---------- ----------
Mero100S4b    ---------- ---------- ---------- ---------- ----------
Mero102CTa    ---------- ---------- ---------- ---------- ----------
Mero102CTb    ---------- ---------- ---------- ---------- ----------
Mero102CTc    ---------- ---------- ---------- ---------- ----------
Mero102CTf    ---------- ---------- ---------- ---------- ----------
Mero102CTi    ---------- ---------- ---------- ---------- ----------
Mero102CTj    ---------- ---------- ---------- ---------- ----------
Mero114PEc    ---------- ---------- ---------- ---------- ----------
Mero114S8d    ---------- ---------- ---------- ---------- ----------
Mero138PC     ---------- ---------- ---------- ---------- ----------
Mero169SPb    ---------- ---------- ---------- ---------- ----------
Mero169SPc    ---------- ---------- ---------- ---------- ----------
Mero169SPd    ---------- ---------- ---------- ---------- ----------
Mero169VBa    ---------- ---------- ---------- ---------- ----------
Mero169VBe    ---------- ---------- ---------- ---------- ----------
Mero180VP     ---------- ---------- ---------- ---------- ----------
Mero230SN     ---------- ---------- ---------- ---------- ----------
Mero242TRb    ---------- ---------- ---------- ---------- ----------
Mero242TRc    ---------- ---------- ---------- ---------- ----------
Mero283TRa    ---------- ---------- ---------- ---------- ----------
Mero283TRb    ---------- ---------- ---------- ---------- ----------
Mero283TRc    ---------- ---------- ---------- ---------- ----------
Mero353VP     ---------- ---------- ---------- ---------- ----------
Mero428CT     ---------- ---------- ---------- ---------- ----------
Mero436TR     ---------- ---------- ---------- ---------- ----------
Navi601PE     MY-RQSPRLI KLGASARGDF SSRGAFRPTE RATIGY---- ----------
Navi617SP     M--------- ---------- ---------- ---------- ---------Q
Navi623TR     ---------- ---------- ---------- ---------- ----------
Navi624SP     ---------- ---------- ---------- ---------- ----------
Navi757Oa     ---------- ---------- ---------- ---------- ----------
Navi757Oaa    ---------- ---------- ---------- ---------- ----------
Navi757Ob     ---------- ---------- ---------- ---------- ----------
Navi757Od     ---------- ---------- ---------- ---------- ----------
Navi757Oe     ---------- ---------- ---------- ---------- ----------
Navi757Of     ---------- ---------- ---------- ---------- ----------
Navi757Og     ---------- ---------- ---------- ---------- ----------
Navi757Oh     ---------- ---------- ---------- ---------- ----------
Navi757Oi     ---------- ---------- ---------- ---------- ----------
Navi757Oj     ---------- ---------- ---------- ---------- ----------
Navi757Ok     ---------- ---------- ---------- ---------- ----------
Navi757Ol     ---------- ---------- ---------- ---------- ----------
Navi757Om     ---------- ---------- ---------- ---------- ----------
Navi757On     ---------- ---------- ---------- ---------- ----------
Navi757Oo     ---------- ---------- ---------- ---------- ----------
Navi757Oq     ---------- ---------- ---------- ---------- ----------
Navi757Or     ---------- ---------- ---------- ---------- ----------
Navi757Os     ---------- ---------- ---------- ---------- ----------
Navi757Ot     ---------- ---------- ---------- ---------- ----------
Navi757Ou     ---------- ---------- ---------- ---------- ----------
Navi757Ov     ---------- ---------- ---------- ---------- ----------
Navi757Ow     ---------- ---------- ---------- ---------- ----------
Navi757Ox     ---------- ---------- ---------- ---------- ----------
Navi757Oy     ---------- ---------- ---------- ---------- ----------
Navi757Oz     ---------- ---------- ---------- ---------- ----------
Navi757b      ---------- ---------- ---------- ---------- ----------
Navi758Ob     ---------- ---------- ---------- ---------- ----------
Navi758Oc     ---------- ---------- ---------- ---------- ----------
Navi758Od     ---------- ---------- ---------- ---------- ----------
Navi758Oe     ---------- ---------- ---------- ---------- ----------
Navi758Of     ---------- ---------- ---------- ---------- ----------
Navi758Og     ---------- ---------- ---------- ---------- ----------
Navi758Oh     ---------- ---------- ---------- ---------- ----------
Navi758Oi     ---------- ---------- ---------- ---------- ----------
Navi758Oj     ---------- ---------- ---------- ---------- ----------
Navi758Ol     ---------- ---------- ---------- ---------- ----------
Navi758PCa    ---------- ---------- ---------- ---------- ----------
Navi759Oa     ---------- ---------- ---------- ---------- ----------
Navi759Ob     ---------- ---------- ---------- ---------- ----------
Navi759Oc     ---------- ---------- ---------- ---------- ----------
Navi759Od     ---------- ---------- ---------- ---------- ----------
Navi759Oe     ---------- ---------- ---------- ---------- ----------
Navi761Oa     ---------- ---------- ---------- ---------- ----------
Navi761Ob     ---------- ---------- ---------- ---------- ----------
Navi761Oc     ---------- ---------- ---------- ---------- ----------
Navi761Od     ---------- ---------- ---------- ---------- ----------
Navi761Oe     ---------- ---------- ---------- ---------- ----------
Navi761Og     ---------- ---------- ---------- ---------- ----------
Navi761Oh     ---------- ---------- ---------- ---------- ----------
Navi761Oi     ---------- ---------- ---------- ---------- ----------
Navi761Oj     ---------- ---------- ---------- ---------- ----------
Navi761Ok     ---------- ---------- ---------- ---------- ----------
Navi761Ol     ---------- ---------- ---------- ---------- ----------
Navi761Om     ---------- ---------- ---------- ---------- ----------
Navi761On     ---------- ---------- ---------- ---------- ----------
Navi761a      ---------- ---------- ---------- ---------- ----------
Nome141VP     ---------- ---------- ---------- ---------- ----------
Nome213CTa    ---------- ---------- ---------- ---------- ----------
Nome213CTb    ---------- ---------- ---------- ---------- ----------
Nome213CTc    ---------- ---------- ---------- ---------- ----------
Nome330S4a    ---------- ---------- ---------- ---------- ----------
Nome330VBb    ---------- ---------- ---------- ---------- ----------
Nome546Oa     ---------- ---------- ---------- ---------- ----------
Nome546Ob     ---------- ---------- ---------- ---------- ----------
Nome546Oc     ---------- ---------- ---------- ---------- ----------
Nome546Od     ---------- ---------- ---------- ---------- ----------
Nome546Oe     ---------- ---------- ---------- ---------- ----------
Nome640SNb    ---------- ---------- ---------- ---------- ----------
Odbr497a      ---------- ---------- ---------- ---------- ----------
Odbr497b      ---------- ---------- ---------- ---------- ----------
Odbr515       ---------- ---------- ---------- ---------- ----------
Odbr598a      ---------- ---------- ---------- ---------- ----------
Odbr598b      ---------- ---------- ---------- ---------- ----------
Odbr619PE     AN-------- ----HISSD- -----QIERP IMMRQGIRA- -----FLPGQ
Odbr665       ---------- ---------- ---------- ---------- ----------
Odbr679       ---------- ---------- ---------- ---------- ----------
Odbr783       ---------- ---------- ---------- ---------- ----------
Oobi506VS     ---------- ---------- ---------- ---------- ----------
Oobi507PEa    ---------- ---------- ---------- ---------- ----------
Oobi507SNb    ---------- ---------- ---------- ---------- ----------
Oobi510VP     ---------- ---------- ---------- ---------- ----------
Oobi511SN     ---------- ---------- ---------- ---------- ----------
Osbi656S4     ---------- ---------- ---------- ---------- ----------
Osbi662CTb    ---------- ---------- ---------- ---------- ----------
Osbi662TRa    ---------- ---------- ---------- ---------- ----------
Osbi662TRc    ---------- ---------- ---------- ---------- ----------
Osbi680SN     ---------- ---------- ---------- ---------- ----------
Osbi690VP     ---------- ---------- ---------- ---------- ----------
Osbi697SN     ---------- ---------- ---------- ---------- ----------
Osbi770SN     ---------- ---------- ---------- ---------- ----------
Osli252VP     ---------- ---------- ---------- ---------- ----------
Osli253S4     ---------- ---------- ---------- ---------- ----------
Osli253VBa    ---------- ---------- ---------- ---------- ----------
Osli281SNa    ---------- ---------- ---------- ---------- ----------
Osli281SNb    ---------- ---------- ---------- ---------- ----------
Poca554VPa    ---------- ---------- ---------- ---------- ----------
Poca578VP     ---------- ---------- ---------- ---------- ----------
Poca845SN     ---------- ---------- ---------- ---------- ----------
Poca951VPa    ---------- ---------- ---------- ---------- ----------
Podo008SNa    ---------- ---------- ---------- ---------- ----------
Podo008VPb    ---------- ---------- ---------- ---------- ----------
Podo988VP     ---------- ---------- ---------- ---------- ----------
Podo994SN     ---------- ---------- ---------- ---------- ----------
Soin538S4     ---------- ---------- ---------- ---------- ----------
Soin547VPa    ---------- ---------- ---------- ---------- ----------
Soin547VPb    ---------- ---------- ---------- ---------- ----------
Soin553a      ---------- ---------- ---------- ---------- ----------
Soin553c      ---------- ---------- ---------- ---------- ----------
Soin553e      ---------- ---------- ---------- ---------- ----------
Soin553f      ---------- ---------- ---------- ---------- ----------
Soin570VP     ---------- ---------- ---------- ---------- ----------
Soin618SN     ---------- ---------- ---------- ---------- ----------
Soin677PEb    ---------- ---------- ---------- ---------- ----------
Soin677PEj    ---------- ---------- ---------- ---------- ----------
Soin677SNk    ---------- ---------- ---------- ---------- ----------
Soin677SPd    ---------- ---------- ---------- ---------- ----------
Soin677SPf    ---------- ---------- ---------- ---------- ----------
Soin677SPg    ---------- ---------- ---------- ---------- ----------
Soin677SPh    ---------- ---------- ---------- ---------- ----------
Soin677VBa    ---------- ---------- ---------- ---------- ----------
Soin677VBc    ---------- ---------- ---------- ---------- ----------
Soin677VPi    ---------- ---------- ---------- ---------- ----------
Soin757VP     ---------- ---------- ---------- ---------- ----------
TecaR23aU     ---------- ---------- ---------- ---------- ----------
TecaR31aU     ---------- ---------- ---------- ---------- ----------
TecaR31bU     ---------- ---------- ---------- ---------- ----------
Tecac60bx     ---------- ---------- ---------- ---------- ----------
Waau024VP     ---------- ---------- ---------- ---------- ----------
Waau376PEa    ---------- ---------- ---------- ---------- ----------
Waau376SNb    ---------- ---------- ---------- ---------- ----------
Waau404VP     ---------- ---------- ---------- ---------- ----------
Waau862S4     ---------- ---------- ---------- ---------- ----------
Waau892ACa    ---------- ---------- ---------- ---------- ----------
Waau892SNb    ---------- ---------- ---------- ---------- ----------
Waau914SN     ---------- ---------- ---------- ---------- ----------
XyNO5118      ---------- ---------- ---------- ---------- ----------
Xy662327_1    ---------- ---------- ---------- ---------- ----------
Xy662327_2    ---------- ---------- ---------- ---------- ----------
Xy665387_1    ---------- ---------- ---------- ---------- ----------
XyDN758       ---------- ---------- ---------- ---------- ----------
Xyvi014SPa    ---------- ---------- ---------- ---------- ----------
Xyvi014SPb    ---------- ---------- ---------- ---------- ----------
Xyvi014SPc    ---------- ---------- ---------- ---------- ----------
Xyvi014SPd    ---------- ---------- ---------- ---------- ----------
Xyvi014SPe    ---------- ---------- ---------- ---------- ----------
Xyvi048SPa    ---------- ---------- ---------- ---------- ----------
Xyvi048SPb    ---------- ----HQRRG- ---------- -------HR- ----------
Xyvi048SPc    ---------- ---------- ---------- ---------- ----------
Xyvi049SPa    ---------- ---------- ---------- ---------- ----------
Xyvi049SPb    ---------- ---------- ---------- ---------- ----------
Xyvi062SPa    ---------- ---------- ---------- ---------- ----------
Xyvi062SPb    ---------- ---------- ---------- ---------- ----------
Xyvi062SPc    ---------- ---------- ---------- ---------- ----------
Xyvi075SPa    ---------- ---------- ---------- ---------- ----------
Xyvi075SPc    ---------- ---------- ---------- ---------- ----------
Xyvi075SPd    ---------- ---------- ---------- ---------- ----------
Xyvi087SPa    ---------- ---------- ---------- ---------- ----------
Xyvi087SPb    ---------- ---------- ---------- ---------- ----------
Xyvi121SPa    ---------- ---------- ---------- ---------- ----------
Xyvi121SPb    ---------- ---------- ---------- ---------- ----------
Xyvi127SPa    ---------- ---------- ---------- ---------- ----------
Xyvi133SPa    ---------- ---------- ---------- ---------- ----------
Xyvi133SPd    ---------- ---------- ---------- ---------- ----------
Xyvi181SPa    ---------- ---------- ---------- ---------- ----------
Xyvi181SPb    ---------- ---------- ---------- ---------- ----------
Xyvi181SPc    ---------- ---------- ---------- ---------- ----------
Xyvi181SPd    ---------- ---------- ---------- ---------- ----------
Xyvi181SPe    ---------- ---------- ---------- ---------- ----------
Xyvi369SPa    ---------- ---------- ---------- ---------- ----------
Xyvi369SPb    ---------- ---------- ---------- ---------- ----------
Xyvi463SPa    ---------- ---------- --------TE L--------- ----------
Xyvi463SPb    L--------- ----EETNE- -----RVARK TDGS--IRE- ----------
Xyvi463SPc    ---------- ---------- --------TQ Q--------- ----------
AAR98920      ---------- ---------- ---------- ---------- ----------
AAT09848      ---------- ---------- ---------- ---------- ----------
AXY94763      ---------- ---------- ---------- ---------- ----------
EDS35304      ---------- ---------- ---------- ---------- ----------
KRT79322      ---------- ---------- ---------- ---------- ----------

              ---------- ---------- ---------- ---------- ----------
              ---------- ---------- ---------- ---------- ----------
              ---------- ---------- ---------- ---------- ----------
              ---------- ---------- ---------- ---------- ----------
              ---------- ---------- ---------- ---------- ----------
              ---------- ---------- ---------- ---------- ----------
              ---------- ---------- ---------- ---------- ----------
              ---------- ---------- ---------- ---------- ----------
              ---------- ---------- ---------- ---------- ----------
              ---------- ---------- ---------- ---------- ----------
              ---------- ---------- ---------- ---------- ----------
              ---------- ---------- ---------- ---------- ----------
              ---------- ---------- ---------- ---------- ----------
              ---------- ---------- ---------- ---------- ----------
              ---------- ---------- ---------- ---------- ----------
              ---------- ---------- ---------- ---------- ----------
              ---------- ---------- ---------- ---------- ----------
              ---------- ---------- ---------- ---------- ----------
              ---------- ---------- ---------- ---------- ----------
              ---------- ---------- ---------- ---------- ----------
              ---------- ---------- ---------- ---------- ----------
              ---------- ---------- ---------- ---------- ----------
              ---------- ---------- ---------- ---------- ----------
              ---------- ---------- ---------- ---------- ----------
              ---------- ---------- ---------- ---------- ----------
              ---------- ---------- ---------- ---------- ----------
              ---------- ---------- ---------- ---------- ----------
              ---------- ---------- ---------- ---------- ----------
              ---------- ---------- ---------- ---------- ----------
              ---------- ---------- ---------- ---------- ----------
              ---------- ---------- ---------- ---------- ----------
              ---------- ---------- ---------- ---------- ----------
              ---------- ------A-TF SETLGALNTV ---------- ----------
              ---------- ---------- ---------- ---------- ----------
              ---------- ---------- ---------- ---------- ----------
              ---------- ---------- ---------- ---------- ----------
              ---------- ---------- ---------- ---------- ----------
              ---------- ---------- ---------- ---------- ----------
              ---------- ---------- ---------- ---------- ----------
              ---------- ---------- ---------- ---------- ----------
              ---------- ---------- ---LG----- ---------- ----------
              ---------- ---------- ---------- ---------- ----------
              ---------- ---------- ---------- ---------- ----------
              ---------- ---------- ---------- ---------- ----------
              ---------- ---------- ---------- ---------- ----------
              ---------- ---------- ---------- ---------- ----------
              ---------- ---------- ---------- ---------- ----------
              ---------- ---------- ---------- ---------- ----------
              ---------- ---------- ---------- ---------- ----------
              ---------- ---------- ---------- ---------- ----------
              ---------- ---------- ---------- ---------- ----------
              ---------- ---------- ---------- ---------- ----------
              ---------- ---------- ---------- ---------- ----------
              ---------- ---------- ---------- ---------- ----------
              ---------- ---------- ---------- ---------- ----------
              ---------- ---------- ---------- ---------- ----------
              ---------- ---------- ---------- ---------- ----------
              ---------- ---------- ---------- ---------- ----------
              ---------- ---------- ---------- ---------- ----------
              ---------- ---------- ---------- ---------- ----------
              ---------- ---------- ---------- ---------- ----------
              ---------- ---------- ---------- ---------- ----------
              ---------- ---------- ---------- ---------- ----------
              ---------- ---------- ---------- ---------- ----------
              ---------- ---------- ---------- ---------- ----------
              RASSLTTLLL LVIQTIV-TI LLISGSIEAN -----NPKSK SIVS-E----
              ---------- ---------- ---------- ---------- ----------
              ---------- ---------- ---------- ---------- ----------
              ---------- ---------- ---------- ---------- ----------
              ---------- ---------- ---------- ---------- ----------
              ---------- ---------- ---------- ---------- ----------
              ---------- ---------- ---------- ---------- ----------
              ---------- ---------- ---------- ---------- ----------
              ---------- ---------- ---------- ---------- ----------
              ---------- ---------- ---------- ---------- ----------
              ---------- ---------- ---------- ---------- ----------
              ---------- ---------- ---------- ---------- ----------
              ---------- ---------- ---------- ---------- ----------
              ---------- ---------- ---------- ---------- ----------
              ---------- ---------- ---------- ---------- ----------
              ---------- ---------- ---------- ---------- ----------
              ---------- ---------- ---------- ---------- ----------
              ---------- ---------- ---------- ---------- ----------
              ---------- ---------- ---------- ---------- ----------
              ---------- ---------- ---------- ---------- ----------
              ---------- ---------- ---------- ---------- ----------
              ---------- ---------- ---------- ---------- ----------
              ---------- ---------- ---------- ---------- ----------
              ---------- ---------- ---------- ---------- ----------
              ---------- ---------- ---------- ---------- ----------
              ---------- ---------- ---------- ---------- ----------
              ---------- ---------- ---------- ---------- ----------
              ---------- ---------- ---------- ---------- ----------
              ---------- ---------- ---------- ---------- ----------
              ---------- ---------- ---------- ---------- ----------
              ---------- ---------- ---------- ---------- ----------
              ---------- ---------- ---------- ---------- ----------
              ---------- --------NE KITLGTYDNC NIS------- ----------
              ---------- ---------- ---------- ---------- ----------
              ---------- ---------- ---------- ---------- ----------
              ---------- ---------- ---------- ---------- ----------
              ---------- ---------- ---------- ---------- ----------
              ---------- ---------- -------DSS -----RSGGD RVL--E----
              ---------- ---------- ---------- ---------- ----------
              ---------- ---------- ---------- ---------- ----------
              ---------- ---------- ---------- ---------- ----------
              ---------- ------I-TI TETLGALNTV ---------- ----------
              ---------- -IFGVLL-FT VLILNTKHAL ---------- ----------
              ---------- ---------- ---------- ---------- ----------
              ---------- ---------- ---------- ---------- ----------
              ---------- ---------- ---------- ---------- ----------
              ---------- ---------- ---------- ---------- ----------
              ---------- ---------- ---------- ---------- ----------
              ---------- ---------- ---------- ---------- ----------
              ---------- ---------- ---------- ---------- ----------
              ---------- ---------- ---------- ---------- ----------
              ---------- ---------- ---------- ---------- ----------
              ---------- ---------- ---------- ---------- ----------
              ---------- ---------- ---------- ---------- ----------
              ---------- ---------- ---------- ---------- ----------
              ---------- ---------- ---------- ---------- ----------
              ---------- ---------- ---------- ---------- ----------
              ---------- ---------- ---------- -----DPEGK TTVSFE----
              ---------- ---------- ---------- ---------- ----------
              ---------- ---------- ---------- ---------- ----------
              ---------- ---------- ---------- ---------- ----------
              ---------- --DSSSL-FL FHLLKLKKQL ---------- ----------
              ---------- ---------- ---------- ---------- ----------
              ---------- ---------- ---------- ---------- ----------
              ---------- ---------- ---------- ---------- ----------
              ---------- ---------- ---------- ---------- ----------
              ---------- ---------- -MVIG----- ---------- ----------
              ---------- ---------- ---------- ---------- ----------
              ---------- ---------- ---------- ---------- ----------
              ---------- ---------- ---------- ---------- ----------
              ---------- ---------- ---------- ---------- ----------
              ---------- -----TI-FL LFII------ ---------- ----------
              ---------- ---------- ---------- ---------- ----------
              ---------- ---------- ---------- ---------- ----------
              ---------- ---------- ---------- ---------- ----------
              ---------- ---------- ---------- ---------- ----------
              ---------- ---------- ---------- ---------- ----------
              ---------- ---------- ---------- ---------- ----------
              ---------- ---------- ---------- ---------- ----------
              ---------- ---------- ---------- ---------- ----------
              ---------- ---------- ---------- ---------- ----------
              ---------- ---------- ---------- ---------- ----------
              ---------- ---------- ---------- ---------- ----------
              ---------- ---------- ---------- ---------- ----------
              ---------- ---------- ---------- ---------- ----------
              ---------- ---------- ---------- ---------- ----------
              ---------- ---------- ---------- ---------- ----------
              ---------- ---------- ---------- ---------- ----------
              ---------- ---------- ---------- ---------- ----------
              ---------- ---------- ---------- ---------- ----------
              ---------- ---------- ---------- ---------- ----------
              ---------- ---------- ---------- ---------- ----------
              ---------- ---------- ---------- ---------- ----------
              ---------- ---------- ---------- ---------- ----------
              ---------- ---------- ---------- ---------- ----------
              ---------- ---------- ---------- ---------- ----------
              ---------- ---------- ---------- ---------- ----------
              ---------- ---------- ---------- ---------- ----------
              ---------- ---------- ---------- ---------- ----------
              ---------- ---------- ---------- ---------- ----------
              ---------- ---------- ---------- ---------- ----------
              ---------- ---------- ---------- ---------- ----------
              ---------- ---------- ---------- ---------- ----------
              ---------- ---------- ---------- ---------- ----------
              ---------- ---------- ---------- ---------- ----------
              ---------- ------A-TI SETLGALNTV ---------- ----------
              LNTNR----- ---------- --LLSSNNDY HY-------- SGCQS-----
              ---------- ---------- ---------- ---------- ----------
              ---------- ---------- ---------- ---------- ----------
              ---------- ---------- ---------- ---------- ----------
              ---------- --VSSPL-FF FHLLKLKKKI ---------- ----------
              ---------- ---------- ---------- ---------- ----------
              ---------- ---------- ---------- ---------- ----------
              ---------- ---------- ---------- ---------- ----------
              ---------- ---------- ---------- ---------- ----------
              ---------- ---------- -QGLG----- ---------- ----------
              ---------- ---------- ---------- ---------- ----------
              ---------- ---------- ---------- ---------- ----------
              ---------- ---------- ---------- ---------- ----------
              ---------- ------I-AI SETLGALNTV ---------- ----------
              ---------- ---------- ---------- ---------- ----------
              ---------- ---------- ---------- ---------- ----------
              TTHGKIV--- -----VI-FL TFMPKCNN-- ---------- ----------
              ---------- ---------- ---------- ---------- ----------
              ---------- ---------- ---------- ---------- ----------
              ---------- ---------- ---------- ---------- ----------
              YSRSE----- ---------- --ILSQRNFC CV-------- EVITL-----
              ---------- ---------- ---------- ---------- ----------
              ---------- ------V-TI TETLGALNTV ---------- ----------
              ---------- ---------- ---------- ---------- ----------
              ---------- ---------- ---------- ---------- ----------
              ---------- ---------- ---------- ---------- ----------
              ---------- ---------- ---------- ---------- ----------
              ---------- ---------- ---------- ---------- ----------
              ---------- ---------- ---------- ---------- ----------
              ---------- ---------- ---------- ---------- ----------
              ---------- ---------- ---------- ---------- ----------
              ---------- ---------- ---------- ---------- ----------
              ---------- ---------- ---------- ---------- ----------
              ---------- ---------- ---------- ---------- ----------
              ---------- ---------- ---------- ---------- ----------
              ---------- -----QI--- ---------- ---------- ----------
              ---------- ---------- ---------- ---------- ----------
              ---------- ---------- -------TSE -----DPVGK SMI--F----
              ---------- ---------- ---------- ---------- ----------
              ---------- ---------- ---------- ---------- ----------
              ---------- ---------- ---------- ---------- ----------
              ---------- ----MLL-FI VSTVT--DVW FH-------- ----------
              ---------- ---------- ---------- ---------- ----------
              ---------- ---------- ---------- ---------- ----------
              ---------- ---------- ---------- ---------- ----------
              ---------- ---------- ---------- ---------- ----------
              ---------- ---------- ---------- ---------- ----------
              ---------- ---------- ---------- ---------- ----------
              ---------- ---------- ---------- ---------- ----------
              ---------- ---------- ---------- ---------- ----------
              ---------- --MLPVS-GF DLAITSIST- -------KAH FSQSQ-----
              ---------- ---------- ---------- ---------- ----------
              ---------- ---------- ---------- ---------- ----------
              -TSNT----- -FDTRTFLVI HYWLSLFDEP EASAEFDVIK SIFRRRVWPE
              LALK------ -----LL-FL TAVINRHTKA ---------- ----------
              ---------- ---------- ---------- ---------- ----------
              ---------- ---------- ---------- ---------- ----------
              ---------- ---------- ---------- ---------- ----------
              ---------- ---------- ---------- ---------- ----------
              ---------- ---------- ---------- ---------- ----------
              ---------- ---------- ---------- ---------- ----------
              ---------- ---------- ---------- ---------- ----------
              ---------- ---------- ---------- ---------- ----------
              ---------- ---------- ---------- ---------- ----------
              ---------- ---------- ---------- ---------- ----------
              ---------- ---------- ---------- ---------- ----------
              ---------- ---------- ---------- ---------- ----------
              ---------- ---------- ---------- ---------- ----------
              ---------- ---------- ---------- ---------- ----------
              ---------- ---------- ---------- ---------- ----------
              ---------- ---------- ---------- ---------- ----------
              ---------- ---------- ---------- ---------- ----------
              ---------- ---------- ---------- ---------- ----------
              ---------- ---------- ---------- ---------- ----------
              ---------- ---------- ---------- ---------- ----------
              ---------- ---------- ---------- ---------- ----------
              ---------- ---------- ---------- ---------- ----------
              ---------- ---------- ---------- ---------- ----------
              ---------- ---------- ---------- ---------- ----------
              ---------- ---------- ---------- ---------- ----------
              ---------- ---------- ---------- ---------- ----------
              ---------- ---------- ---------- ---------- ----------
              ---------- ---------- ---------- ---------- ----------
              ---------- ---------- ---------- ---------- ----------
              ---------- ---------- ---------- ---------- ----------
              ---------- ---------- ---------- ---------- ----------
              ---------- ---------- ---------- ---------- ----------
              ---------- ---------- ---------- ---------- ----------
              ---------- ---------- ---------- ---------- ----------
              ---------- ---------- ---------- ---------- ----------
              ---------- ---------- ---------- ---------- ----------
              ---------- ---------- ---------- ---------- ----------
              ---------- -----MM-YI ANTLQ----- ---------- ----------
              ---------- ------T-TI TETLGALNTV ---------- ----------
              ---------- ---------- ---------- ---------- ----------
              ---------- ---------- ---------- ---------- ----------
              ---------- ---------- ---------- ---------- ----------
              ---------- ---------- ---------- ---------- ----------
              ---------- ---------- ---------- ---------- ----------
              ---------- ---------- ---------- ---------- ----------
              ---------- ---------- ---------- ---------- ----------
              ---------- ---------- ---------- ---------- ----------
              ---------- ---------M KVVLGEHDIC QSDV------ RVVK------
              ---------- ---------- ---------- ---------- ----------
              ---------- ---------- ---------- ---------- ----------
              ---------- ---------- ---------- ---------- ----------
              ---------- ---------- ---------- ---------- ----------
              ---------- ---------- ---------- ---------- ----------
              ---------- ---------- ---------- ---------- ----------
              ---------- ---------- ---------- ---------- ----------
              ---------- ---------- ---------- ---------- ----------
              ---------- ---------- ---------- ---------- ----------
              ---------- ---------- ---------- ---------- ----------
              ---------- ---------- ---------- ---------- ----------
              ---------- ---------- ---------- ---------- ----------
              ---------- ---------- ---------- ---------- ----------
              ---------- ---------- ---------- ---------- ----------
              ---------- ---------- ---------- ---------- ----------
              ---------- ---------- ---------- ---------- ----------
              ---------- ---------- ---------- ---------- ----------
              ---------- ---------- ---------- ---------- ----------
              ---------- ---------- ---------- ---------- ----------
              ---------- ---------- ---------- ---------- ----------
              ---------- ---------- ---------- ---------- ----------
              ---------- ---------- ---------- ---------- ----------
              ---------- ---------- ---------- ---------- ----------
              ---------- ---------- ---------- ---------- ----------
              ---------- ---------- ---------- ---------- ----------
              ---------- ---------- ---------- ---------- ----------
              ---------- ---------- ---------- ---------- ----------
              DAMSL----- -VRSPSL-FF LHLLKHKLQI ---------- ----------
              ---------- ---------- ---------- ---------- ----------
              ---------- ---------- ---------- ---------- ----------
              ---------- ---------- ---------- ---------- ----------
              ---------- ---------- ---------- ---------- ----------
              ---------- ---------- ---------- ---------- ----------
              ---------- ---------- ---------- ---------- ----------
              ---------- ---------- ---------- ---------- ----------
              ---------- ---------- ---------- ---------- ----------
              ---------- ---------- ---------- ---------- ----------
              ---------- ---------- ---------- ---------- ----------
              ---------- ---------- ---------- ---------- ----------
              ---------- ---------- ---------- ---------- ----------
              ---------- ---------- ---------- ---------- ----------
              ---------- ---------- ---------- ---------- ----------
              ---------- ---------- ---------- ---------- ----------
              ---------- ---------- ---------- ---------- ----------
              ---------- ---------- ---------- ---------- ----------
              ---------- ---------- ---------- ---------- ----------
              ---------- ---------- ---------- ---------- ----------
              ---------- ---------- ---------- ---------- ----------
              ---------- ---------- ---------- ---------- ----------
              ---------- ---------- ---------- ---------- ----------
              ---------- ---------- ---------- ---------- ----------
              ---------- ---------- ---------- ---------- ----------
              ---------- ---------- ---------- ---------- ----------
              ---------- ---------- ---------- ---------- ----------
              ---------- ---------- ---------- ---------- ----------
              ---------- ---------- ---------- ---------- ----------
              ---------- ---------- ---------- ---------- ----------
              ---------- ---------- ---------- ---------- ----------
              ---------- ---------- ---------- ---------- ----------
              ---------- ---------- ---------- ---------- ----------
              ---------- ---------- ---------- ---------- ----------
              ---------- ---------- ---------- ---------- ----------
              ---------- ---------- ---------- ---------- ----------
              ---------- ---------- ---------- ---------- ----------
              ---------- ---------- ---------- ---------- ----------
              ---------- ---------- ---------- ---------- ----------
              ---------- ---------- ---------- ---------- ----------
              ---------- ---------- ---------- ---------- ----------
              ---------- ---------- ---------- ---------- ----------
              ---------- ---------- ---------- ---------- ----------
              ---------- ---------- ---------- ---------- ----------
              ---------- ---------- ---------- ---------- ----------
              ---------- ---------- ---------- ---------- ----------
              ---------- ---------- ---------- ---------- ----------
              ---------- ---------- ---------- ---------- ----------
              ---------- ---------- ---------- ---------- ----------
              ---------- ---------- ---------- ---------- ----------
              ---------- ---------- ---------- ---------- ----------
              ---------- ------V-TI TETLGALNTV ---------- ----------
              ---------- ---------- ---------- ---------- ----------
              ---------- ---------- ---------- ---------- ----------
              ---------- ---------- ---------- ---------- ----------
              ---------- ---------- ---------- ---------- ----------
              ---------- ---------- ---------- ---------- ----------
              ---------- ---------- ---------- ---------- ----------
              ---------- ---------- ---------- ---------- ----------
              ---------- ---------- ---------- ---------- ----------
              ---------- ---------- ---------- ---------- ----------
              ---------- ---------- ---------- ---------- ----------
              ---------- ---------- ---------- ---------- ----------
              ---------- ---------- ---------- ---------- ----------
              ---------- ---------- ---------- ---------- ----------
              ---------- ---------- ---------- ---------- ----------
              ---------- ---------- ---------- ---------- ----------
              ---------- ---------- ---------- ---------- ----------
              ---------- ---------- ---------- ---------- ----------
              ---------- ---------- ---------- ---------- ----------
              ---------- ---------- ---------- ---------- ----------
              ---------- ---------- ---------- ---------- ----------
              ---------- ---------- ---------- ---------- ----------
              ---------- ---------- ---------- ---------- ----------
              ---------- ---------- --MLG----- ---------- ----------
              ---------- ---------- ---------- ---------- ----------
              ---------- ---------- ---------- ---------- ----------
              ---------- ---------- ---------- ---------- ----------
              ---------- ---------- ---------- ---------- ----------
              ---------- ---------- ---------- ---------- ----------
              ---------- ---------- ---------- ---------- ----------
              ---------- ---------- ---------- ---------- ----------
              ---------- ---------- ---------- ---------- ----------
              ---------- ---------- ---------- ---------- ----------
              ---------- ---------- ---------- ---------- ----------
              ---------- ---------- ---------- ---------- ----------
              ---------- ---------- ---------- -----NPEGK SIV-------
              ---------- ---------- ---------- ---------- ----------
              ---------- ---------- ---------- ---------- ----------
              ---------- ---------- ---------- ---------- ----------
              ---------- ---------- ---------- ---------- ----------
              ---------- ---------- ---------- ---------- ----------
              ---------- ---------- ---------- ---------- ----------
              ---------- ---------- ---------- ---------- ----------
              ---------- ---------- ---------- ---------- ----------
              ---------- ---------- ---------- ---------- ----------
              ---------- ---------- ---------- ---------- ----------
              -PSK------ ---------- -TILG----- ---------- --IQN-----
              ---------- --RSSPL-FL FHLLKLKKKI ---------- ----------
              -PLK------ -----TI-TP VTILG----- ---------- --TQN-----
              ---------- ---------- ---------- ---------- ----------
              ---------- ---------- ---------- ---------- ----------
              ---------- ---------- ---------- ---------- ----------
              ---------- LWAPDFN-KI SQTLGALNTV ---------- ----------
              ---------- ------V-TI SETLGALNTV ---------- ----------

              ---------- ---------- ---------- ---------- ----------
              ---------- ---------- ---------- ---------- ---------E
              ---------- ---------- ---------- ---------- ----------
              ---------- ---------- ---------- ---------- ----------
              ---------- ---------- ---------- ---------- ----------
              ---------- ---------- ---------- ---------- ----------
              ---------- ---------- ---------- ---------- ----------
              ---------- ---------- ---------- ---------- ------ID-D
              ---------- ---------- ---------- ---------- ----------
              ---------- ---------- ---------- ---------- -----QINKE
              ---------- ---------- ---------- ---------- ----------
              ---------- ---------- ---------- ---------- ----------
              ---------- ---------- ---------- ---------- ----------
              ---------- ---------- ---------- ---------- ------ID-D
              ---------- ---------- ---------- ---------- ----------
              ---------- ---------- ---------- ---------- ------ND-D
              ---------- ---------- ---------- ---------- ----------
              ---------- ---------- ---------- ---------- ----------
              ---------- ---------- ---------- ---------- ----------
              ---------- ---------- ---------- ---------- ----------
              ---------- ---------- ---------- ---------- -----QVNKE
              ---------- ---------- ---------- ---------- ------ID-D
              ---------- ---------- ---------- ---------- ----------
              ---------- ---------- ---------- ---------- ---MTQVNKE
              ---------- ---------- ---------- ---------- ----------
              ---------- ---------- ---------- ---------- ----------
              ---------- ---------- ---------- ---------- ----------
              ---------- ---------- ---------- ---------- ---NPVFQDH
              ---------- ---------- ---------- -------TPA TLNPPRLVNK
              ---------- ---------- ---------- ---------- ---------N
              ---------- ---------- ---------- ---------- --------KP
              ---------- ---------- ---------- ---------- ---FPIYEDS
              ---------- ---------- ---------- ------GNYI VNMTRGVESS
              ---------- ---------- ---------- ---------- -------KDR
              ---------- ---------- ---------- ---------- -------IDA
              ---------- ---------- ---------- ---------- ----------
              ---------- ---------- ---------- ---------- ----------
              ---------- ---------- ---------- ---------- ----------
              ---------- ---------- ---------- ---------- ----------
              ---------- ---------- ---------- ---------- -------QED
              ---------- ---------- ---------- ---------- ----------
              ---------- ---------- ---------- ---------- -------ANS
              ---------- ---------- ---------- ---------- ----------
              ---------- ---------- ---------- ---------- ----------
              ---------- ---------- ---------- ---------- ----------
              ---------- ---------- ---------- ---------- ----------
              ---------- ---------- ---------- ---------- ----------
              ---------- ---------- ---------- ---------- ----------
              ---------- ---------- ---------- ---------- ----------
              ---------- ---------- ---------- ---------- ----------
              ---------- ---------- ---------- ---------- ----------
              ---------- ---------- ---------- ---------- ----------
              ---------- ---------- ---------- ---------- -------ANS
              ---------- ---------- ---------- ---------- ----------
              ---------- ---------- ---------- ---------- ----------
              ---------- ---------- ---------- ---------- ----------
              ---------- ---------- ---------- ---------- ----------
              ---------- ---------- ---------- ---------- ----------
              ---------- ---------- ---------- ---------- ---------E
              ---------- ---------- ---------- ---------- ----------
              ---------- ---------- ---------- ---------- ----------
              ---------- ---------- ---------- ---------- ----------
              ---------- ---------- ---------- ---------- ----------
              ---------- ---------- ---------- ---------- ----------
              ---------- ---------- ---------- ---------- ----------
              ---------- ---------- ---------- -------SSF EEVQQGEEDD
              ---------- ---------- ---------- ---------- --LPTDFKNA
              ---------- ---------- ---------- ---------- ----------
              ---------- ---------- ---------- ---------- ----------
              ---------- ---------- ---------- ---------- ----------
              ---------- ---------- ---------- ---------- ----LPLEKQ
              ---------- ---------- ---------- ---------- ----------
              ---------- ---------- ---------- ---------- -------DES
              ---------- ---------- ---------- ---------- ----------
              ---------- ---------- ---------- ---------- ----------
              ---------- ---------- ---------- ---------- --MSNGLF-Q
              ---------- ---------- ---------- ---------- ----------
              ---------- ---------- ---------- ---------- ----------
              ---------- ---------- ---------- ---------- ----------
              ---------- ---------- ---------- ---------- ------FN-E
              ---------- ---------- ---------- ---------- ----------
              ---------- ---------- ---------- ---------- ----------
              ---------- ---------- ---------- ---------- ----------
              ---------- ---------- ---------- ---------- ----------
              ---------- ---------- ---------- ---------- ----------
              ---------- ---------- ---------- ---------- ----------
              ---------- ---------- ---------- ---------- ----------
              ---------- ---------- ---------- ---------- ----------
              ---------- ---------- ---------- ---------- ----------
              ---------- ---------- ---------- ---------- ---QTPNSNQ
              ---------- ---------- ---------- ---------- ----------
              ---------- ---------- ---------- ---------- ----------
              ---------- ---------- ---------- ---------- -------KD-
              ---------- ---------- ---------- ---------- ----LSYE-I
              ---------- ---------- ---------- ---------- -------IEQ
              ---------- ---------- ---------- ---------- ----------
              ---------- ---------- ---------- ---------- ----------
              ---------- ---------- ---------- ---INKFRKV FSIKSAVIHE
              ---------- ---------- ---------- ---------- ----------
              ---------- ---------- ---------- ---------- ----------
              ---------- ---------- ---------- ---------- ----------
              ---------- ---------- ---------- ---------- ----------
              ---------- ---------- ---------- -------DSV TV------EA
              ---------- ---------- ---------- ---------- ----------
              ---------- ---------- ---------- ---------- ----FPFI-D
              ---------- ---------- ---------- ---------- ----------
              ---------- ---------- ---------- ------GSYI VNMTRGVENS
              ---------- ---------- ---------- ---------- ----------
              ---------- ---------- ---------- ---------- -------VDE
              ---------- ---------- ---------- ---------- ----------
              ---------- ---------- ---------- ---------- -FTVGAAV-D
              ---------- ---------- ---------- ---------- ----------
              ---------- ---------- ---------- ---------- ----------
              ---------- ---------- ---------- ---------- ----------
              ---------- ---------- ---------- ---------- ----------
              ---------- ---------- ---------- ---------- ----------
              ---------- ---------- ---------- ---------- ----------
              ---------- ---------- ---------- ---------- ---------E
              ---------- ---------- ---------- ---------- -------VDL
              ---------- ---------- ---------- ---------- ----------
              ---------- ---------- ---------- ---------- ----------
              ---------- ---------- ---------- ---------- ---------E
              ---------- ---------- ---------- -------SSV EEVHRGENDD
              ---------- ---------- ---------- ---------- ----------
              ---------- ---------- ---------- ---------- ----------
              ---------- ---------- ---------- ---------- -MGATRFCAR
              ---------- ---------- ---------- -------QKI EQVPTTPPTA
              ---------- ---------- ---------- ---------- ------MKPV
              ---------- ---------- ---------- ---------- ----------
              ---------- ---------- ---------- ---------- ----------
              ---------- ---------- ---------- ---------- ----------
              ---------- ---------- ---------- ---------- RRMEIPLQAG
              ---------- ---------- ---------- ---------- ----------
              ---------- ---------- ---------- ---------- ----------
              ---------- ---------- ---------- ---------- ----------
              ---------- ---------- ---------- ---------- ---------E
              ---------- ---------- ---------- ---------- -VLTVSVRKS
              ---------- ---------- ---------- ---------- ---NETRFQQ
              ---------- ---------- ---------- ---------- ----------
              ---------- ---------- ---------- ---------- ----------
              ---------- ---------- ---------- ---------- ----------
              ---------- ---------- ---------- ---------- ----------
              ---------- ---------- ---------- ---------- ----------
              ---------- ---------- ---------- ---------- ----------
              ---------- ---------- ---------- ---------- -------VDV
              ---------- ---------- ---------- ---------- ----------
              ---------- ---------- ---------- ---------- ----------
              ---------- ---------- ---------- ---------- ----------
              ---------- ---------- ---------- ---------- ----------
              ---------- ---------- ---------- ---------- ----------
              ---------- ---------- ---------- ---------- ----------
              ---------- ---------- ---------- ---------- ----------
              ---------- ---------- ---------- ---------- ----------
              ---------- ---------- ---------- ---------- ----------
              ---------- ---------- ---------- ---------- ----------
              ---------- ---------- ---------- ---------- ----------
              ---------- ---------- ---------- ---------- ----LPLQ-Q
              ---------- ---------- ---------- ---------- --------QS
              ---------- ---------- ---------- ---------- ----------
              ---------- ---------- ---------- ---------- ----------
              ---------- ---------- ---------- ---------- ----------
              ---------- ---------- ---------- ---------- ------ME-V
              ---------- ---------- ---------- ---------- ----------
              ---------- ---------- ---------- ---------- ----------
              ---------- ---------- ---------- ---------- ----------
              ---------- ---------- ---------- ---------- ----------
              ---------- ---------- ---------- ---------- ----------
              ---------- ---------- ---------- ---------- ----------
              ---------- ---------- ---------- ---------- ----------
              ---------- ---------- ---------- ---------- ----------
              ---------- ---------- ---------- ------GNYI VNMTRGGEIS
              ---------- ---------- ---------- ---------- ----------
              ---------- ---------- ---------- ---------- ----------
              ---------- ---------- ---------- ---------- ----------
              ---------- ---------- ---------- ---------- ------IE-K
              ---------- ---------- ---------- -------QKI ENVPTTPPTA
              ---------- ---------- ---------- ---------- ----------
              ---------- ---------- ---------- ---------- ----------
              ---------- ---------- ---------- ---------- ----------
              ---------- ---------- ---------- ---------- ----------
              ---------- ---------- ---------- ---------- ----------
              ---------- ---------- ---------- ---------- ----------
              ---------- ---------- ---------- ---------V P--------L
              ---------- ---------- ---------- ---------- ----------
              ---------- ---------- ---------- ------GSYI VNMTRGVENS
              ---------- ---------- ---------- ---------- ------QFND
              ---------- ---------- ---------- ---------- ----------
              ---------- ---------- ---------- ---------- ------PERP
              ---------- ---------- ---------- ---------- -MNEVRRQ-D
              ---------- ---------- ---------- ---------- ----------
              ---------- ---------- ---------- ---------- ----------
              ---------- ---------- ---------- ---------- ----------
              ---------- ---------- ---------- ---------- ----------
              ---------- ---------- ---------- ------GNYI VNMTRGMENS
              ---------- ---------- ---------- ---------- ----------
              ---------- ---------- ---------- ---------- ----------
              ---------- ---------- ---------- ---------- ----------
              ---------- ---------- ---------- ---------- ----------
              ---------- ---------- ---------- ---------- ----DETTET
              ---------- ---------- ---------- ---------- -------ADV
              ---------- ---------- ---------- ---------- ----------
              ---------- ---------- ---------- ---------- ----------
              ---------- ---------- ---------- ---------- ----------
              ---------- ---------- ---------- ---------- ----------
              ---------- ---------- ---------- ---------- ----------
              ---------- ---------- ---------- ---------- ----------
              ---------- ---------- ---------- ---------- ----------
              ---------- ---------- ---------- ---------- ----------
              ---------- ---------- ---------- -------QSV DETHREQEDD
              ---------- ---------- ---------- ---------- ----------
              ---------- ---------- ---------- ---------- ----------
              ---------- ---------- ---------- ---------- ----------
              ---------- ---------- ---------- ---------- ----------
              ---------- ---------- ---------- ---------- ----------
              ---------- ---------- ---------- ---------- -------E-L
              ---------- ---------- ---------- ---------- ----------
              ---------- ---------- ---------- ---------- ----------
              ---------- ---------- ---------- ---------- ----------
              ---------- ---------- ---------- ---------- ----------
              ---------- ---------- ---------- ---------- ----------
              ---------- ---------- ---------- ---------- ----------
              ---------- ---------- ---------- ---------- ---PISLRPG
              ---------- ---------- ---------- ---------- ----------
              ---------- ---------- ---------- ---------- ----------
              LKRERERERE RERERERERE RDMYTEIRSA ATALSVYLSL LMLLPSIAAD
              ---------- ---------- ---------- ------VQEI VINAIGPVTT
              ---------- ---------- ---------- ---------- ----------
              ---------- ---------- ---------- ---------- -------VDA
              ---------- ---------- ---------- ---------- ----------
              ---------- ---------- ---------- ---------- ----------
              ---------- ---------- ---------- ---------- ----------
              ---------- ---------- ---------- ---------- ----------
              ---------- ---------- ---------- ---------- ----------
              ---------- ---------- ---------- ---------- ----------
              ---------- ---------- ---------- ---------- ----------
              ---------- ---------- ---------- ---------- ----------
              ---------- ---------- ---------- ---------- ----------
              ---------- ---------- ---------- ---------- ----------
              ---------- ---------- ---------- ---------- ----------
              ---------- ---------- ---------- ---------- ----------
              ---------- ---------- ---------- ---------- ----------
              ---------- ---------- ---------- ---------- ----------
              ---------- ---------- ---------- ---------- ----------
              ---------- ---------- ---------- ---------- ----------
              ---------- ---------- ---------- ---------- ----------
              ---------- ---------- ---------- ---------- ----------
              ---------- ---------- ---------- ---------- ----------
              ---------- ---------- ---------- ---------- ----------
              ---------- ---------- ---------- ---------- ----------
              ---------- ---------- ---------- ---------- ----------
              ---------- ---------- ---------- ---------- ----------
              ---------- ---------- ---------- ---------- ----------
              ---------- ---------- ---------- ---------- ----------
              ---------- ---------- ---------- ---------- ----------
              ---------- ---------- ---------- ---------- ----------
              ---------- ---------- ---------- ---------- ----------
              ---------- ---------- ---------- ---------- ----------
              ---------- ---------- ---------- ---------- ----------
              ---------- ---------- ---------- ---------- ----------
              ---------- ---------- ---------- ---------- ----------
              ---------- ---------- ---------- ---------- ----------
              ---------- ---------- ---------- ---------- ----------
              ---------- ---------- ---------- ---------- ----------
              ---------- ---------- ---------- ---------- ----------
              ---------- ---------- ---------- ------GSYI VNMTRGVESS
              ---------- ---------- ---------- ---------- ----------
              ---------- ---------- ---------- ---------- ----------
              ---------- ---------- ---------- ---------- ----------
              ---------- ---------- ---------- ---------- ----------
              ---------- ---------- ---------- ---------- ----------
              ---------- ---------- ---------- ---------- -DRTTNSRTA
              ---------- ---------- ---------- ---------- ----------
              ---------- ---------- ---------- ---------- ----------
              ---------- ---------- ---------- ---------- FSIEKFIQHP
              ---------- ---------- ---------- ---------- ----------
              ---------- ---------- ---------- ---------- ----------
              ---------- ---------- ---------- ---------- ----------
              ---------- ---------- ---------- ---------- ----------
              ---------- ---------- ---------- ---------- ----------
              ---------- ---------- ---------- ---------- ----------
              ---------- ---------- ---------- ---------- ----------
              ---------- ---------- ---------- ---------- ----------
              ---------- ---------- ---------- ---------- ----------
              ---------- ---------- ---------- ---------- ----------
              ---------- ---------- ---------- ---------- -MSSAMFMKT
              ---------- ---------- ---------- ---------- ----------
              ---------- ---------- ---------- ---------- ----------
              ---------- ---------- ---------- ---------- ----------
              ---------- ---------- ---------- ---------- -------ADP
              ---------- ---------- ---------- ---------- ----------
              ---------- ---------- ---------- ---------- ----------
              ---------- ---------- ---------- ---------- ----------
              ---------- ---------- ---------- ---------- ----------
              ---------- ---------- ---------- ---------- ----------
              ---------- ---------- ---------- ---------- ----------
              ---------- ---------- ---------- ---------- ----------
              ---------- ---------- ---------- ---------- ----------
              ---------- ---------- ---------- ---------- ----------
              ---------- ---------- ---------- ---------- ----------
              ---------- ---------- ---------- ---------- --------QS
              ---------- ---------- ---------- ---------- -------QSS
              ---------- ---------- ---------- -------QKL EKITTTTTTT
              ---------- ---------- ---------- ---------- ------FFHR
              ---------- ---------- ---------- ---------- ----------
              ---------- ---------- ---------- ---------- ----------
              ---------- ---------- ---------- ---------- ---------S
              ---------- ---------- ---------- ---------- ----------
              ---------- ---------- ---------- ---------- ----------
              ---------- ---------- ---------- ---------- ----------
              ---------- ---------- ---------- ---------- ----------
              ---------- ---------- ---------- ---------- -------ADA
              ---------- ---------- ---------- ---------- ----------
              ---------- ---------- ---------- ---------- ----------
              ---------- ---------- ---------- ---------- ----------
              ---------- ---------- ---------- ---------- ------IE-E
              ---------- ---------- ---------- ---------- ----------
              ---------- ---------- ---------- ---------- ----------
              ---------- ---------- ---------- ---------- ----------
              ---------- ---------- ---------- ---------- ------ME-E
              ---------- ---------- ---------- ---------- -------ANA
              ---------- ---------- ---------- ---------- ----------
              ---------- ---------- ---------- ---------- ----------
              ---------- ---------- ---------- ---------- ----------
              ---------- ---------- ---------- ---------- ----------
              ---------- ---------- ---------- ---------L ---PIDQQN-
              ---------- ---------- ---------- ---------- ----------
              ---------- ---------- ---------- ---------- ----------
              ---------- ---------- ---------- ---------- ----------
              ---------- ---------- ---------- ---------- ----------
              ---------- ---------- ---------- ---------- ----------
              ---------- ---------- ---------- ---------- ----------
              ---------- ---------- ---------- ---------- --MSNGLFHQ
              ---------- ---------- ---------- ---------- ----------
              ---------- ---------- ---------- ---------- ----------
              ---------- ---------- ---------- ---------- ----------
              ---------- ---------- ---------- ---------- ----------
              ---------- ---------- ---------- ---------- ----------
              ---------- ---------- ---------- ---------- ----------
              ---------- ---------- ---------- ---------- ----------
              ---------- ---------- ---------- ---------- ----------
              ---------- ---------- ---------- ---------- ----------
              ---------- ---------- ---------- ---------- ----------
              ---------- ---------- ---------- ---------- ----------
              ---------- ---------- ---------- ---------- ----------
              ---------- ---------- ---------- ---------- ----------
              ---------- ---------- ---------- ---------- ----------
              ---------- ---------- ---------- ---------- ----------
              ---------- ---------- ---------- ---------- ----------
              ---------- ---------- ---------- ---------- ----------
              ---------- ---------- ---------- ---------- ----------
              ---------- ---------- ---------- ---------- --------QS
              ---------- ---------- ---------- ---------- ------IE-E
              ---------- ---------- ---------- ------GSYI VNMTRGMENS
              ---------- ---------- ---------- ---------- ----VELSNS
              ---------- ---------- ---------- ---------- ----------
              ---------- ---------- ---------- ---------- ----------
              ---------- ---------- ---------- ---------- ----------
              ---------- ---------- ---------- ---------- ----------
              ---------- ---------- ---------- ---------- ----------
              ---------- ---------- ---------- ---------- --MSNGLFHQ
              ---------- ---------- ---------- ---------- ----------
              ---------- ---------- ---------- ---------- ----------
              ---------- ---------- ---------- ---------- ----LPLQ-E
              ---------- ---------- ---------- ---------- ----------
              ---------- ---------- ---------- ---------- ----------
              ---------- ---------- ---------- ---------- ----------
              ---------- ---------- ---------- ---------- --------RN
              ---------- ---------- ---------- ---------- ----------
              ---------- ---------- ---------- ---------- ----------
              ---------- ---------- ---------- ---------- ----------
              ---------- ---------- ---------- ---------- ----------
              ---------- ---------- ---------- ---------- ----------
              ---------- ---------- ---------- ---------- ----------
              ---------- ---------- ---------- ---------- MIVKLSQSNG
              ---------- ---------- ---------- -----KKDNF HVIQMPKKEA
              ---------- ---------- ---------- ---------- ----------
              ---------- ---------- ---------- ---------- ----------
              ---------- ---------- ---------- ---------- ----------
              ---------- ---------- ---------- ---------- ----------
              ---------- ---------- ---------- ---------- ----------
              ---------- ---------- ---------- ---------- ----------
              ---------- ---------- ---------- ---------- ----------
              ---------- ---------- ---------- ---------- ----------
              ---------- ---------- ---------- ---------- ----------
              ---------- ---------- ---------- ---------- ----------
              ---------- ---------- ---------- ---------- ----------
              ---------- ---------- ---------- ---------- ----------
              ---------- ---------- ---------- ---------F EKVHREEEDG
              ---------- ---------- ---------- ---------- ----------
              ---------- ---------- ---------- ---------- --------RN
              ---------- ---------- ---------- ---------- --MTRGVENS
              ---------- ---------- ---------- ---------- ----MDFMD-
              ---------- ---------- ---------- ---------- ----------
              ---------- ---------- ---------- ---------- ----------
              ---------- ---------- ---------- ---------- ----------
              ---------- ---------- ---------- ---------- ----------
              ---------- ---------- ---------- ---------- ------MRPR
              ---------- ---------- ---------- ---------- ----------
              ---------- ---------- ---------- ---------- ---NQNAQST
              ---------- ---------- ---------- -------HQI ERVPTTPPNA
              ---------- ---------- ---------- ---------- ---NQNPKPT
              ---------- ---------- ---------- ---------- -------QDA
              ---------- ---------- ---------- ---------- -------IDK
              ---------- ---------- ---------- ---------- -------QDA
              ---------- ---------- ---------- ------GRYI VNITKGQEPS
              ---------- ---------- ---------- ------GRYL VNMTRG--EG

              ---------- ---------- ---------- ---------- ----------
              E--------- ---------- ---CDYYQNL N--------- ----------
              ---------- ---------- ---------- ---------- ----------
              ---------- ---------- ---------- ---------- ----------
              ---------- ---------- ---------- ---------- ----------
              ---------- ---------- ---------- ---------- ----------
              ---------- ---------- ---------- ---------- ----------
              ELY------- ---------- ---------- ---------- ----------
              ---------- ---------- ---------- ---------- ----------
              E--------- ---------- ---CDYYQNL N--------- ----------
              ---------- ---------- ---------- ---------- ----------
              Q--------- ---------- ---CNYNQNL I--------- ----------
              ---------- ---------- ---------- ---------- ----------
              ELY------- ---------- ---------- ---------- ----------
              ---------- ---------- ---------- ---------- ----------
              ELY------- ---------- ---------- ---------- ----------
              ---------- ---------- ---------- ---------- ----------
              ---------- ---------- ---------- ---------- ----------
              ---------- ---------- ---------- ---------- ----------
              ---------- ---------- ---------- ---------- ----------
              E--------- ---------- ---CDYYQNL N--------- ----------
              ELY------- ---------- ---------- ---------- ----------
              Q--------- ---------- ---CNYNQNL I--------- ----------
              E--------- ---------- ---CDYYQNL N--------- ----------
              ---------- ---------- ---------- ---------- ----------
              ---------- ---------- ---------- ---------- ----------
              ---------- ---------- ---------- ---------- ----------
              GYY------- ---------- ---------- ---------- ----------
              NLF------- ---------- ---------- ---------- ----------
              D----S---- ---------- ---------- ---------- ----------
              DYVV------ ---------- ---------- ---------- ----------
              QLYGE----- ---------- ---------- ---------- ----------
              D--------- ---------- ---------- ---------- ----------
              D--------- ---------- ---------- QIINP--KGL AS--------
              N--------- ---------- ---CDYYQVI Q--------- ----------
              ---------- ---------- ---------- ---------- ----------
              ---------- ---------- ---------- ---------- ----------
              ---------- ---------- ---------- ---------- ----------
              ---------- ---------- ---------- ---------- ----------
              D--------- ---------- ---------- SVVVE--AAD ISKS------
              ---------- ---------- ---------- ---------- ----------
              S--------- ---------- ---CTYYHEL T--------- ----------
              ELY------- ---------- ---------- ---------- ----------
              ---------- ---------- ---------- ---------- ----------
              ---------- ---------- ---------- ---------- ----------
              ---------- ---------- ---------- ---------- ----------
              ---------- ---------- ---------- ---------- ----------
              ---------- ---------- ---------- ---------- ----------
              ---------- ---------- ---------- ---------- ----------
              ---------- ---------- ---------- ---------- ----------
              ---------- ---------- ---------- ---------- ----------
              ---------- ---------- ---------- ---------- ----------
              N--------- ---------- ---CTYYHEL T--------- ----------
              ---------- ---------- ---SGIGES- ---------- ----------
              ---------- ---------- ---------- ---------- ----------
              ---------- ---------- ----NFFH-- ---------- ----------
              ---------- ---------- ---------- ---------- ----------
              ---------- ---------- ---------- ---------- ----------
              ELY------- ---------- ---------- ---------- ----------
              ---------- ---------- ---------- ---------- ----------
              ---------- ---------- ---------- ---------- ----------
              ---------- ---------- ---------- ---------- ----------
              ---------- ---------- ---------- ---------- ----------
              ---------- ---------- ---------- ---------- ----------
              ---------- ---------- --FLRIFEL- ---------- ----------
              N--------- ---------- ---------- AVIID--AAS DTDVRL----
              T--------- ---------- ---------- ---------- ----------
              ---------- ---------- ---------- ---------- ----------
              ---------- ---------- ---------- ---------- ----------
              ---------- ---------- ---------- ---------- ----------
              ELY------- ---------- ---------- ---------- ----------
              V--------- ---------- ---CDYFQNL E--------- ----------
              A--------- ---------- ---CNYFQNL E--------- ----------
              ---------- ---------- ---------- ---------- ----------
              ---------- ---------- ---------- ---------- ----------
              N--------- ---------- ---CNYSQHL K--------- ----------
              ---------- ---------- ---------- ---------- ----------
              ---------- ---------- ---------- ---------- ----------
              ---------- ---------- ---------- ---------- ----------
              DLY------- ---------- ---------- ---------- ----------
              ---------- ---------- ---------- ---------- ----------
              ---------- ---------- ---------- ---------- ----------
              ---------- ---------- ---------- ---------- ----------
              ---------- ---------- ---------- ---------- ----------
              ---------- ---------- ---------- ---------- ----------
              ---------- ---------- ---------- ---------- ----------
              ---------- ---------- ---------- ---------- ----------
              ---------- ---------- ---------- ---------- ----------
              ---------- ---------- ---------- ---------- ----------
              L--------- ---------- ---CDYFQNL E--------- ----------
              ---------- ---------- ---------- ---------- ----------
              ---------- ---------- ---------- ---------- ----------
              ---------- ---------- ---------- -VINP--AGL SS--------
              DIY------- ---------- ---------- ---------- ----------
              G--------- ---------- ---CDFYQDM A--------- ----------
              ---------- ---------- ---------- ---------- ----------
              ---------- ---------- -------Q-- ---------- ----------
              DYD------- ---------- ---------- ---------- ----------
              ---------- ---------- ---------- ---------- ----------
              ---------- ---------- ---------- ---------- ----------
              ---------- ---------- ---------- ---------- ----------
              ---------- ---------- ---------- ---------- ----------
              P--------- ---------- ---------- VILNT--AAT DPELPT----
              ---------- ---------- ---------- ---------- ----------
              EIY------- ---------- ---------- ---------- ----------
              ---------- ---------- ---------- ---------- ----------
              D--------- ---------- ---------- ---------- ----------
              ---------- ---------- ---------- ---------- ----------
              D--------- ---------- ---CNFYQEL V--------- ----------
              ---------- ---------- ---------- ---------- ----------
              ELA------- ---------- ---------- ---------- ----------
              ---------- ---------- ---------- ---------- ----------
              ---------- ---------- ---------- ---------- ----------
              ---------- ---------- ---------- ---------- ----------
              ---------- ---------- ---------- ---------- ----------
              ---------- ---------- ---------- ---------- ----------
              ---------- ---------- ---------- ---------- ----------
              DLY------- ---------- ---------- ---------- ----------
              G--------- ---------- ---CSFSQQL S--------- ----------
              ---------- ---------- -------Q-- ---------- ----------
              ---------- ---------- ---------- ---------- ----------
              DLF------- ---------- ---------- ---------- ----------
              N--------- ---------- ---------- AVIID--AAG DTDARL----
              ---------- ---------- ---------- ---------- ----------
              ---------- ---------- ---------- ---------- ----------
              D--------- ---------- ---------- ---------- ----------
              D--------- -----CICVP YYLCNANRTI -IITD--GLG MIDIR-----
              K--------- ---------- ---------- ---------- ----------
              ---------- ---------- -------Q-- ---------- ----------
              ---------- ---------- -------QNT --------T- ----------
              ---------- ---------- ---------- ---------- ----------
              SIRSTF---- ---------- --LFYLFCAL ---------- ----------
              ---------- ---------- ---------- ---------- ----------
              ---------- ---------- -------Q-- ---------- ----------
              ---------- ---------- ---------- ---------- ----------
              ELY------- ---------- ---------- ---------- ----------
              DNSV------ ---------- ---------- ---------- ----------
              N--------- ---------- ---CDYYQEL A--------- ----------
              Q--------- ---------- ---CNYSDRL T--------- ----------
              ---------- ---------- ---------- ---------- ----------
              ---------- ---------- ---------- ---------- ----------
              ---------- ---------- ---------- ---------- ----------
              ---------- ---------- ---------- ---------- ----------
              ---------- ---------- -----MYQYY ---------- ----------
              G--------- ---------- ---CNYYQDL T--------- ----------
              ---------- ---------- ---------- ---------- ----------
              ELY------- ---------- ---------- ---------- ----------
              ---------- ---------- ---------- ---------- ----------
              ---------- ---------- ---------- ---------- ----------
              ---------- ---------- ---------- ---------- ----------
              ---------- ---------- ---------- ---------- ----------
              ---------- ---------- ---------- ---------- ----------
              ---------- ---------- ---------- ---------- ----------
              ---------- ---------- ---------- ---------- ----------
              ---------- ---------- ---------- ---------- ----------
              ---------- ---------- ---------- ---------- ----------
              ELY------- ---------- ---------- ---------- ----------
              D--------- ---------- ---CNYFQNM E--------- ----------
              ---------- ---------- ---------- ---------- ----------
              ---------- ---------- ---------- ---------- ----------
              ---------- ---------- ---------- ---------- ----------
              ELY------- ---------- ---------- ---------- ----------
              ---------- ---------- ---------- ---------- ----------
              ---------- ---------- ---------- ---------- ----------
              D--------- ---------- ---CHYYQEM E--------- ----------
              ---------- ---------- ---------- ---------- ----------
              ---------- ---------- ---------- ---------- ----------
              ---------- ---------- ---------- ---------- ----------
              ---------- ---------- ---------- ---------- ----------
              ---------- ---------- ---------- ---------- ----------
              N--------- ---------- ---------- ---------- ----------
              D--------- ---------- -------NRL ELILI----- ----------
              ---------- ---------- ---------- ---------- ----------
              Q--------- ---------- ---CDYSDEL T--------- ----------
              ELY------- ---------- ---------- ---------- ----------
              D--------- -----CICVP YYLCDANRT- -IIAD--GVG VIDIR-----
              ---------- ---------- ---------- ---------- ----------
              ---------- ---------- ---------- ---------- ----------
              ---------- ---------- ---------- ---------- ----------
              ---------- ---------- ---------- ---------- ----------
              ---------- ---------- ---------- ---------- ----------
              ---------- ---------- -------Q-- ---------- ----------
              DLQ------- ---------- ---------- ---------- ----------
              ---------- ---------- ---------- ---------- ----------
              N--------- ---------- ---------- ---------- ----------
              D--------- ---------- ---CIYYQDL A--------- ----------
              ---------- ---------- ---------- ---------- ----------
              NIQEMRFSLQ GTSR------ ---GTMTQLT PPVPAKKRTG AGLEKDCDRE
              RSS------- ---------- ---------- ---------- ----------
              ---------- ---------- ---------- ---------- ----------
              ---------- ---------- ---------- ---------- ----------
              DCSKTF---- --------LV IVLCTSLEHV R--------- ----------
              ---------- ---------- ---------- ---------- ----------
              S--------- ---------- ---------- ---------- ----------
              ---------- ---------- ---------- ---------- ----------
              ---------- ---------- ---------- ---------- ----------
              ---------- ---------- ---------- ---------- ----------
              ---------- ---------- ---------- ---------- ----------
              N--------- ---------- ---CTYVHNL T--------- ----------
              G--------- ---------- ---CTFAQNL I--------- ----------
              ---------- ---------- ---------- ---------- ----------
              ---------- ---------- ---------- ---------- ----------
              ---------- ---------- ---------- ---------- ----------
              ---------- ---------- ---------- ---------- ----------
              ---------- ---------- ---------- ---------- ----------
              ---------- ---------- ---------- ---------- ----------
              ---------- ---------- ---------- ---------- ----------
              ---------- --------LS KVIC------ ---------- ----------
              N--------- ---------- ---------- AVVVD--AAS DSDASL----
              ---------- ---------- ---------- ---------- ----------
              ---------- ---------- ---------- ---------- ----------
              ---------- ---------- ---------- ---------- ----------
              ---------- ---------- ---------- -LLSL--QAE DDYSQ-----
              ---------- ---------- ---------- ---------- ----------
              ELY------- ---------- ---------- ---------- ----------
              ---------- ---------- ---------- ---------- ----------
              ---------- ---------- ---------- ---------- ----------
              ---------- ---------- ---------- ---------- ----------
              ---------- ---------- ---------- ---------- ----------
              ---------- ---------- ---------- ---------- ----------
              ---------- ---------- ---------- ---------- ----------
              N--------- ---------- ---------- WIVYP--RIR KQNNSI----
              ---------- ---------- ---------- ---------- ----------
              ---------- ---------- ---------- ---------- ----------
              ELY------- ---------- ---------- ---------- ----------
              A--------- -----CECVF FL-------- ---------- ----------
              ---------- ---------- ---------- ---------- ----------
              N--------- ---------- ---CDFLQKL E--------- ----------
              ---------- ---------- ---------- ---------- ----------
              ---------- ---------- ---------- ---------- ----------
              ---------- ---------- ---------- ---------- ----------
              ---------- ---------- ---------- ---------- ----------
              ---------- ---------- ---------- ---------- ----------
              ---------- ---------- ---------- ---------- ----------
              ---------- ---------- ---------- ---------- ----------
              ---------- ---------- ---------- ---------- ----------
              ---------- ---------- ---------- ---------- ----------
              ---------- ---------- ---------- ---------- ----------
              ---------- ---------- ---------- ---------- ----------
              ---------- ---------- ---------- ---------- ----------
              ---------- ---------- ---------- ---------- ----------
              ---------- ---------- ---------- ---------- ----------
              ---------- ---------- ---------- ---------- ----------
              ---------- ---------- ---------- ---------- ----------
              ---------- ---------- ---------- ---------- ----------
              ---------- ---------- ---------- ---------- ----------
              ---------- ---------- ---------- ---------- ----------
              ---------- ---------- ---------- ---------- ----------
              ---------- ---------- ---------- ---------- ----------
              ---------- ---------- ---------- ---------- ----------
              ---------- ---------- ---------- ---------- ----------
              ---------- ---------- ---------- ---------- ----------
              ---------- ---------- ---------- ---------- ----------
              ---------- ---------- ---------- ---------- ----------
              ---------- ---------- ---------- ---------- ----------
              ---------- ---------- ---------- ---------- ----------
              ---------- ---------- ---------- ---------- ----------
              ---------- ---------- ---------- ---------- ----------
              ---------- ---------- ---------- ---------- ----------
              ---------- ---------- ---------- ---------- ----------
              ---------- ---------- ---------- ---------- ----------
              ---------- ---------- ---------- ---------- ----------
              ---------- ---------- ---------- ---------- ----------
              ---------- ---------- -----LSQL- -LIYR--PIS DSYKK-----
              D--------- ---------- ---------- ---------- ----------
              ---------- ---------- ---------- ---------- ----------
              ---------- ---------- ---------- ---------- ----------
              ---------- ---------- ---------- ---------- ----------
              ---------- ---------- ---------- ---------- ----------
              ---------- ---------- ---------- ---------- ----------
              S--------- ---------- ---------- -WVRP--K-- ----------
              ---------- ---------- ---------- ---------- ----------
              ---------- ---------- ---------- ---------- ----------
              SYK------- ---------- ---------- ---------- ----------
              ---------- ---------- ---------- ---------- ----------
              ---------- ---------- ---------- ---------- ----------
              ---------- ---------- ---------- ---------- ----------
              ---------- ---------- ---------- ---------- ----------
              ---------- ---------- ---------- ---------- ----------
              ---------- ---------- ---------- ---------- ----------
              ---------- ---------- ---------- ---------- ----------
              ---------- ---------- ---------- ---------- ----------
              D--------- ---------- ---------- ---------- ----------
              ---------- ---------- ---------- ---------- ----------
              SVFS------ ---------- ---------- ---------- ----------
              ---------- ---------- ---------- ---------- ----------
              ---------- ---------- ---------- ---------- ----------
              ---------- ---------- ---------- ---------- ----------
              G--------- ---------- ---CTYYQQL A--------- ----------
              ---------- ---------- ---------- ---------- ----------
              ---------- ---------- ---------- ---------- ----------
              ---------- ---------- ---------- ---------- ----------
              ---------- ---------- ---------- ---------- ----------
              ---------- ---------- ---------- ---------- ----------
              ---------- ---------- ---------- ---------- ----------
              ---------- ---------- ---------- ---------- ----------
              ---------- ---------- ---------- ---------- ----------
              ---------- ---------- ---------- ---------- ----------
              ---------- ---------- ---------- ---------- ----------
              K--------- ---------- ---CDYFQNL V--------- ----------
              D--------- ---------- ---CMRFAKA ---------- ----------
              TVATPTMT-- NSSRICICVP FYQCDANQT- -IITD--GTG VIDVR-----
              D--------- ---------- ---CNYSQRL N--------- ----------
              ---------- ---------- ---------- ---------- ----------
              ---------- ---------- ---------- ---------- ----------
              D--------- ---------- ---CNYSLNL T--------- ----------
              ---------- ---------- ---------- ---------- ----------
              ---------- ---------- ---------- ---------- ----------
              ---------- ---------- ---------- ---------- ----------
              ---------- ---------- ---------- ---------- ----------
              E--------- ---------- ---CTFSQEL A--------- ----------
              ---------- ---------- ---------- ---------- ----------
              ---------- ---------- ---------- ---------- ----------
              ---------- ---------- ---------- ---------- ----------
              DLY------- ---------- ---------- ---------- ----------
              ---------- ---------- ---------- ---------- ----------
              ---------- ---------- ---------- ---------- ----------
              ---------- ---------- ---------- ---------- ----------
              DLY------- ---------- ---------- ---------- ----------
              E--------- ---------- ---CTFSDEL T--------- ----------
              ---------- ---------- ---------- ---------- ----------
              ---------- ---------- ---------- ---------- ----------
              ---------- ---------- ---------- ---------- ----------
              ---------- ---------- ---------- ---------- ----------
              ---------- ---------- ---------- -LTYP--NG- ----------
              ---------- ---------- ---------- ---------- ----------
              ---------- ---------- ---------- ---------- ----------
              ---------- ---------- ---------- ---------- ----------
              ---------- ---------- ---------- ---------- ----------
              ---------- ---------- ---------- ---------- ----------
              ---------- ---------- ---------- ---------- ----------
              S--------- ---------- ---CNYSQYV K--------- ----------
              ---------- ---------- ---------- ---------- ----------
              ---------- ---------- ---------- ---------- ----------
              ---------- ---------- ---------- ---------- ----------
              ---------- ---------- ---------- ---------- ----------
              ---------- ---------- ---------- ---------- ----------
              ---------- ---------- ---------- ---------- ----------
              ---------- ---------- ---------- ---------- ----------
              ---------- ---------- ---------- ---------- ----------
              ---------- ---------- ---------- ---------- ----------
              ---------- ---------- ---------- ---------- ----------
              ---------- ---------- ---------- ---------- ----------
              ---------- ---------- -------Q-- ---------- ----------
              ---------- ---------- -------Q-- ---------- ----------
              ---------- ---------- ---------- ---------- ----------
              ---------- ---------- ---------- ---------- ----------
              ---------- ---------- ---------- ---------- ----------
              ---------- ---------- ---------- ---------- ----------
              ---------- ---------- ---------- ---------- ----------
              D--------- ---------- ---CKYFQQL Q--------- ----------
              QLY------- ---------- ---------- ---------- ----------
              S--------- ---------- ---------- ---------- ----------
              Q--------- ---------- ---CDYSVEL T--------- ----------
              ---------- ---------- ---------- ---------- ----------
              ---------- ---------- ---------- ---------- ----------
              ---------- ---------- ---------- ---------- ----------
              ---------- ---------- ---------- ---------- ----------
              Q--------- ---------- ---CNYYQNI E--------- ----------
              S--------- ---------- ---CNYSQRL K--------- ----------
              ---------- ---------- ---------- ---------- ----------
              ---------- ---------- ---------- ---------- ----------
              ELY------- ---------- ---------- ---------- ----------
              ---------- ---------- ---------- ---------- ----------
              ---------- ---------- ---------- ---------- ----------
              ---------- ---------- ---------- ---------- ----------
              P--------- ---------- ---CSYNQYL L--------- ----------
              ---------- ---------- ---------- ---------- ----------
              ---------- ---------- ---------- ---------- ----------
              ---------- ---------- ---------- ---------- ----------
              ---------- ---------- ---------- ---------- ----------
              ---------- ---------- ---------- ---------- ----------
              ---------- ---------- ---------- ---------- ----------
              DVG------- ---------- ---------- ---------- ----------
              EPR------- ---------- ---------- ---------- ----------
              ---------- ---------- ---------- ---------- ----------
              ---------- ---------- ---------- ---------- ----------
              ---------- ---------- ---------- ---------- ----------
              ---------- ---------- ---------- ---------- ----------
              ---------- ---------- ---------- ---------- ----------
              ---------- ---------- ---------- ---------- ----------
              ---------- ---------- ---------- ---------- ----------
              ---------- ---------- ---------- ---------- ----------
              ---------- ---------- ---------- ---------- ----------
              ---------- ---------- ---------- ---------- ----------
              ---------- ---------- ---------- ---------- ----------
              ---------- ---------- ---------- ---------- ----------
              N--------- ---------- ---------- AVIID--AAT DSDARL----
              ---------- ---------- ---------- ---------- ----------
              P--------- ---------- ---CSYNQYL L--------- ----------
              S--------- ---------- ---------- ---------- ----------
              ---------- ---------- ---------- --LRP--LK- ----------
              D--------- ---------- ------EE-- ---------- ----------
              ---------- ---------- ---------- ---------- ----------
              ---------- ---------- ---------- ---------- ----------
              ---------- ---------- ---------- ---------- ----------
              R--------- ---------- ---------- ---------- ----------
              ---------- ---------- ---------- ---------- ----------
              N--------- -----CECVP YYLCR-NGT- -IAID--GVN VIDLR-----
              D--------- -----CICVP YYICDVNRT- -IIVE--YIG TVDIR-----
              N--------- -----CECVP YYLCM-NGK- -ILSD--GTG LIDIR-----
              N--------- ---------- ---CDFVSNV Q--------- ----------
              D--------- ---------- ---CQYYQQL D--------- ----------
              N--------- ---------- ---CDFRQDV E--------- ----------
              AVNS------ ---------- ---------- ---------- ----------
              P--------- ---------- ---------- ---------- ----------

              ---------- ---------- ---------- ---------- ----------
              ---------- ---------- ---------- ---------- ----------
              ---------- ---------- ---------- ---------- ----------
              ---------- ---------- ---------- ---------- ----------
              ---------- ---------- ---------- ---------- ----------
              ---------- ---------- ---------- ---------- ----------
              ---------- ---------- -HATENFVG- ---------- ----------
              ---------- ---------- ---------- ---------- ----------
              ---------- ---------- ---------- ---------- ----------
              ---------- ---------- ---------- ---------- ----------
              ---------- ---------- ---------- ---------- ----------
              ---------- ---------- ---------- ---------- ----------
              ---------- ---------- ---------- ---------- ----------
              ---------- ---------- ---------- ---------- ----------
              ---------- ---------- ---------- ---------- ----------
              ---------- ---------- ---------- ---------- ----------
              ---------- ---------- ---------- ---------- ----------
              ---------- ---------- ---------- ---------- ----------
              ---------- ---------- ---------- ---------- ----------
              ---------- ---------- ---------- ---------- ----------
              ---------- ---------- ---------- ---------- ----------
              ---------- ---------- ---------- ---------- ----------
              ---------- ---------- ---------- ---------- ----------
              ---------- ---------- ---------- ---------- ----------
              ---------- ---------- ---------- ---------- ----------
              ---------- ---------- ---------- ---------- ----------
              ---------- ---------- ---------- ---------- ----------
              ---------- ---------- ---------- ---------- ----------
              ---------- ---------- ---------- ---------- ----------
              ---------- --W------- ---------- ---------- ----------
              ---------- ---------- ---------- ---------- --------L-
              ---------- ---------- ---------- ---------- ----------
              ---------- ---------- -NPPKELPS- ---------- ----------
              ---------- LEWG----TR LQGLENLQQL PE-------- ----------
              ---------- ---------- ---------- ---------- ----------
              ---------- ---------- ---------- ---------- ----------
              ---------- ---------- ---------- ---------- ----------
              ---------- ---------- ---------- ---------- ----------
              ---------- ---------- ---------- ---------- ----------
              -QDRLGRNIA --WQ------ ---------- ---------- ----------
              ---------- ---------- ---------- ---------- ----------
              ---------- ---------- ---------- ---------- ----------
              ---------- ---------- ---------- ---------- ----------
              ---------- ---------- ---------- ---------- ----------
              ---------- ---------- ---------- ---------- ----------
              ---------- ---------- ---------- ---------- ----------
              ---------- ---------- ---------- ---------- ----------
              ---------- ---------- ---------- ---------- ----------
              ---------- ---------- ---------- ---------- ----------
              ---------- ---------- ---------- ---------- ----------
              ---------- ---------- ---------- ---------- ----------
              ---------- ---------- ---------- ---------- ----------
              ---------- ---------- ---------- ---------- ----------
              ---------- ---------- ---------- ---------- ----------
              ---------- ---------- ---------- ---------- ----------
              ---------- ---------- ---------- ---------- ----------
              ---------- ---------- ---------- ---------- ----------
              ---------- ---------- ---------- ---------- ----------
              ---------- ---------- ---------- ---------- ----------
              ---------- ---------- ---------- ---------- ----------
              ---------- ---------- ---------- ---------- ----------
              ---------- ---------- ---------- ---------- ----------
              ---------- ---------- ---------- ---------- ----------
              ---------- ---------- ---------- ---------- ----------
              ---------- ---------- ---------- ---------- ----------
              -ETRDGRGIL --W------- ---------- ---------- ----------
              ---------- ---------- ----ENISH- ---------- ----------
              ---------- ---------- ---------- ---------- ----------
              ---------- ---------- ---------- ---------- ----------
              ---------- ---------- ---------- ---------- ----------
              ---------- ---------- ---------- ---------- ----------
              ---------- ---------- ---------- ---------- ----------
              ---------- ---------- ---------- ---------- ----------
              ---------- ---------- ---------- ---------- ----------
              ---------- ---------- ---------- ---------- ----------
              ---------- ---------- ---------- ---------- ----------
              ---------- ---------- ---------- ---------- ----------
              ---------- ---------- ---------- ---------- ----------
              ---------- ---------- ---------- ---------- ----------
              ---------- ---------- ---------- ---------- ----------
              ---------- ---------- ---------- ---------- ----------
              ---------- ---------- ---------- ---------- ----------
              ---------- ---------- ---------- ---------- ----------
              ---------- ---------- ---------- ---------- ----------
              ---------- ---------- ---------- ---------- ----------
              ---------- ---------- ---------- ---------- ----------
              ---------- ---------- ---------- ---------- ----------
              ---------- ---------- ---------- ---------- ----------
              ---------- ---------- ---------- ---------- ----------
              ---------- ---------- ---------- ---------- ----------
              ---------- ---------- ---------- ---------- ----------
              ---------- ---------- ---------- ---------- ----------
              ---------- LEWGKHL--- -QDLENV--- ---------- ----------
              ---------- ---------- ---------- ---------- ----------
              ---------- ---------- ---------- ---------- ----------
              ---------- ---------- ---------- ---------- ----------
              ---------- ---------- ---------- ---------- ----------
              ---------- ---------- ---------- ---------- ----------
              ---------- ---------- ---------- ---------- ----------
              ---------- ---------- ---------- ---------- ----------
              ---------- ---------- ---------- ---------- ----------
              ---------- ---------- ---------- ---------- ----------
              -ATREARNIF --W------- ---------- ---------- ----------
              ---------- ---------- ---------- ---------- ----------
              ---------- ---------- ---------- ---------- ----------
              ---------- ---------- ---------- ---------- ----------
              ---------- ---------- -NPPKELPS- ---------- ----------
              ---------- ---------- ---------- ---------- ----------
              ---------- ---------- ---------- ---------- ----------
              ---------- ---------- ---------- ---------- ----------
              ---------- ---------- ---------- ---------- ----------
              ---------- ---------- ---------- ---------- ----------
              ---------- ---------- ---------- ---------- ----------
              ---------- ---------- ---------- ---------- ----------
              ---------- ---------- ---------- ---------- ----------
              ---------- ---------- ---------- ---------- ----------
              ---------- ---------- ---------- ---------- ----------
              ---------- ---------- ---------- ---------- ----------
              ---------- ---------- ---------- ---------- ----------
              ---------- ---------- ---------- ---------- ----------
              ---------- ---------- ---------- ---------- ----------
              ---------- ---------- ---------- ---------- ----------
              -ETRDGRGIL --W------- ---------- ---------- ----------
              ---------- ---------- ---------- ---------- ----------
              ---------- ---------- ---------- ---------- ----------
              ---------- ---------- ---------- ---------- ----------
              ---------- ---------- ---------- ---------- ----YRRC--
              ---------- -G-------- ---------- ---------- ----------
              ---------- ---------- ---------- ---------- ----------
              ---------- ---------- ---------- ---------- ----------
              ---------- ---------- ---------- ---------- ----------
              ---------- --WFTGTVID GISAANFAG- ---------- ----------
              ---------- ---------- ---------- ---------- ----------
              ---------- ---------- ---------- ---------- ----------
              ---------- ---------- ---------- ---------- ----------
              ---------- ---------- ---------- ---------- ----------
              ---------- ---------- ---------- ---------- ----------
              ---------- ---------- ---------- ---------- ----------
              ---------- ---------- ---------- ---------- ----------
              ---------- ---------- ---------- ---------- ----------
              ---------- ---------- ---------- ---------- ----------
              ---------- ---------- ---------- ---------- ----------
              ---------- ---------- ---------- ---------- ----------
              ---------- ---------- -------YF- ---------- ----------
              ---------- ---------- ---------- ---------- ----------
              ---------- ---------- ---------- ---------- ----------
              ---------- ---------- ---------- ---------- ----------
              ---------- ---------- ---------- ---------- ----------
              ---------- ---------- ---------- ---------- ----------
              ---------- ---------- ---------- ---------- ----------
              ---------- ---------- ---------- ---------- ----------
              ---------- ---------- ---------- ---------- ----------
              ---------- ---------- ---------- ---------- ----------
              ---------- ---------- ---------- ---------- ----------
              ---------- ---------- ---------- ---------- ----------
              ---------- ---------- ---------- ---------- ----------
              ---------- ---------- ---------- ---------- ----------
              ---------- ---------- ---------- ---------- ----------
              ---------- ---------- ---------- ---------- ----------
              ---------- ---------- ---------- ---------- ----------
              ---------- ---------- ---------- ---------- ----------
              ---------- ---------- ---------- ---------- ----------
              ---------- ---------- ---------- ---------- ----------
              ---------- ---------- ---------- ---------- ----------
              ---------- ---------- ---------- ---------- ----------
              ---------- ---------- ---------- ---------- ----------
              ---------- ---------- ---------- ---------- ----------
              ---------- ---------- ---------- ---------- ----------
              ---------- ---------- ---------- ---------- ----------
              ---------- ---------- ---------- ---------- ----------
              ---------- ---------- -YPSKELPS- ---------- ----------
              ---------- ---------- ---------- ---------- ----------
              ---------- ---------- ---------- ---------- ----------
              ---------- ---------- ---------- ---------- ----------
              ---------- ---------- ---------- ---------- ----------
              ---------- ---------- ---------- ---------- ----YRRC--
              ---------- ---------- ---------- ---------- ----------
              ---------- ---------- ---------- ---------- ----------
              ---------- ---------- ---------- ---------- ----------
              ---------- ---------- ---------- ---------- ----------
              ---------- ---------- ---------- ---------- ----------
              ---------- ---------- ---------- ---------- ----------
              ---------- ---------- ---------- ---------- ----------
              ---------- ---------- ---------- ---------- ----------
              ---------- ---------- -YPPKELPS- ---------- ----------
              ---------- ---------- ---------- ---------- ----------
              ---------- ---------- ---------- ---------- ----------
              IARRERSSIL ---------- -IQPEGEPY- ---------- ----------
              ---------- ---------- ---------- ---------- ----------
              ---------- ---------- ---------- ---------- ----------
              ---------- ---------- ---------- ---------- ----------
              ---------- ---------- ---------- ---------- ----------
              ---------- ---P------ ---------- ---------- ---------D
              ---------- ---------- -YPPKELPS- ---------- ----------
              ---------- ---------- ---------- ---------- ----------
              ---------- ---------- ---------- ---------- ----------
              ---------- ---------- ---------- ---------- ----------
              ---------- ---------- ---------- ---------- ----------
              ---------- ---------- ---------- ---------- ----------
              ---------- ---------- ---------- ---------- ----------
              ---------- ---------- ---------- ---------- ----------
              ---------- ---------- ---------- ---------- ----------
              ---------- ---------- ---------- ---------- ----------
              ---------- ---------- ---------- ---------- ----------
              ---------- ---------- ---------- ---------- ----------
              ---------- ---------- ---------- ---------- ----------
              ---------- ---------- ---------- ---------- ----------
              ---------- ---------- ---------- ---------- ----------
              -DSRDGRGIL --W------- ---------- ---------- ----------
              ---------- ---------- ---------- ---------- ----------
              ---------- ---------- ---------- ---------- ----------
              ---------- ---------- ---------- ---------- ----------
              ---------- ---------- ---------- --NVIHMFNI KY-FTVRK--
              ---------- ---------- ---------- ---------- ----------
              ---------- ---------- ---------- ---------- ----------
              ---------- ---------- ---------- ---------- ----------
              ---------- ---------- ---------- ---------- ----------
              ---------- ---------- ---------- ---------- ----------
              ---------- ---------- ---------- ---------- ----------
              ---------- ---------- ---------- ---------- ----------
              ---------- ---------- ---------- ---------- ----------
              -ESTG----- --------TE KRAYSNAPYH SD-------- ----------
              ---------- ---------- ---------- ---------- ----------
              ---------- ---------- ---------- ---------- ----------
              ---------- ---------- ---------- ---------- ----------
              ---------- ---------- ---------- ---------- ----------
              ---------- ---------- ---------- ---------- ----------
              ---------- ---------- ---------- ---------- ----------
              ---------- ---------- ---------- ---------- ----------
              ---------- ---------- ---------- ---------- ----------
              ---------- ---------- ---------- ---------- ----------
              ---------- ---------- ---------- ---------- ----------
              ---------- ---------- ---------- ---------- ----------
              ---------- ---------- ---------- ---------- ----------
              ---------- ---------- ---------- ---------- ----------
              ---------- ---------- ---------- ---------- ----------
              ---------- ---------- ---------- ---------- ----------
              ---------- ---------- ---------- ---------- ----------
              ---------- ---------- ---------- ---------- ----------
              ---------- ---------- ---------- ---------- ----------
              ---------- ---------- ---------- ---------- ----------
              ---------- ---------- ---------- ---------- ----------
              ---------- ---------- ---------- ---------- ----------
              ---------- ---------- ---------- ---------- ----------
              ---------- ---------- ---------- ---------- ----------
              ---------- ---------- ---------- ---------- ----------
              ---------- ---------- ---------- ---------- ----------
              ---------- ---------- ---------- ---------- ----------
              ---------- ---------- ---------- ---------- ----------
              ---------- ---------- ---------- ---------- ----------
              ---------- ---------- ---------- ---------- ----------
              ---------- ---------- ---------- ---------- ----------
              ---------- ---------- ---------- ---------- ----------
              ---------- ---------- ---------- ---------- ----------
              ---------- ---------- ---------- ---------- ----------
              ---------- ---------- ---------- ---------- ----------
              ---------- ---------- ---------- ---------- ----------
              ---------- ---------- ---------- ---------- ----------
              ---------- ---------- ---------- ---------- ----------
              ---------- ---------- ---------- ---------- ----------
              ---------- ---------- ---------- ---------- ----------
              ---------- ---------- ---------- ---------- ----------
              ---------- ---------- ---------- ---------- ----------
              ---------- ---------- ---------- --SSRHARSL SVAFLIPA--
              ---------- ---------- --PPKELPS- ---------- ----------
              ---------- ---------- ---------- ---------- ----------
              ---------- ---------- ---------- ---------- ----------
              ---------- ---------- ---------- ---------- ----------
              ---------- ---------- ---------- ---------- ----------
              ---------- ---------- ---------- ---------- ----------
              ---------- ---------- ---------- ---------- ----------
              ---------- ---------- ---------- ---------- ----------
              ---------- ---------- ---------- ---------- ----------
              ---------- ---------- ---------- ---------- ----------
              ---------- ---------- ---------- ---------- ----------
              ---------- ---------- ---------- ---------- ----------
              ---------- ---------- ---------- ---------- ----------
              ---------- ---------- ---------- ---------- ----------
              ---------- ---------- ---------- ---------- ----------
              ---------- ---------- ---------- ---------- ----------
              ---------- ---------- ---------- ---------- ----------
              ---------- ---------- ---------- ---------- ----------
              ---------- ---------- ---------- ---------- ----------
              ---------- ---------- ---------- ---------- ----------
              ---------- ---------- ---------- ---------- ----------
              ---------- ---------- ---------- ---------- ----------
              ---------- ---------- ---------- ---------- ----------
              ---------- ---------- ---------- ---------- ----------
              ---------- ---------- ---------- ---------- ----------
              ---------- ---------- ---------- ---------- ----------
              ---------- ---------- ---------- ---------- ----------
              ---------- ---------- ---------- ---------- ----------
              ---------- ---------- ---------- ---------- ----------
              ---------- ---------- ---------- ---------- ----------
              ---------- ---------- ---------- ---------- ----------
              ---------- ---------- ---------- ---------- ----------
              ---------- ---------- ---------- ---------- ----------
              ---------- ---------- ---------- ---------- ----------
              ---------- ---------- ---------- ---------- ----------
              ---------- ---------- ---------- ---------- ----------
              ---------- ---------- ---------- ---------- ----------
              ---------- ---------- ---------- ---------- ----FRRC--
              ---------- ---------- ---------- ---------- ----------
              ---------- ---------- ---------- ---------- ----------
              ---------- ---------- ---------- ---------- ----------
              ---------- ---------- ---------- ---------- ----------
              ---------- ---------- ---------- ---------- ----------
              ---------- ---------- ---------- ---------- ----------
              ---------- ---------- ---------- ---------- ----------
              ---------- ---------- ---------- ---------- ----------
              ---------- ---------- ---------- ---------- ----------
              ---------- ---------- ---------- ---------- ----------
              ---------- ---------- ---------- ---------- ----------
              ---------- ---------- ---------- ---------- ----------
              ---------- ---------- ---------- ---------- ----------
              ---------- ---------- ---------- ---------- ----------
              ---------- ---------- ---------- ---------- ----------
              ---------- ---------- ---------- ---------- ----------
              ---------- ---------- ---------- ---------- ----------
              ---------- ---------- ---------- ---------- ----------
              ---------- ---------- ---------- ---------- ----------
              ---------- ---------- ---------- ---------- ----------
              ---------- ---------- ---------- ---------- ----------
              ---------- ---------- ---------- ---------- ----------
              ---------- ---------- -ELINTLVY- ---------- ----------
              ---------- ---------- ---------- ---------- ----------
              ---------- ---------- ---------- ---------- ----------
              ---------- ---------- ---------- ---------- ----------
              ---------- ---------- ---------- ---------- ----------
              ---------- ---------- ---------- ---------- ----------
              ---------- ---------- ---------- ---------- ----------
              ---------- ---------- ---------- ---------- ----------
              ---------- ---------- ---------- ---------- ----------
              ---------- ---------- ---------- ---------- ----------
              ---------- ---------- ---------- ---------- ----------
              ---------- ---------- ---------- ---------- ----------
              ---------- ---------- ---------- ---------- ----------
              ---------- ---------- ---------- ---------- ----------
              ---------- ---------- ---------- ---------- ----------
              ---------- ---------- ---------- ---------- ----------
              ---------- ---------- ---------- ---------- ----------
              ---------- ---------- ---------- ---------- ----------
              ---------- ---------- ---------- ---------- ----------
              ---------- ---------- ---------- ---------- ----------
              ---------- ---------- ---------- ---------- ----------
              ---------- ---------- ---------- ---------- ----------
              ---------- ---------- ---------- ---------- ----------
              ---------- ---------- ---------- ---------- ----------
              ---------- ---------- ---------- ---------- ----------
              ---------- ---------- ---------- ---------- ----------
              ---------- ---------- ---------- ---------- ----------
              ---------- ---------- ---------- ---------- ----------
              ---------- ---------- -YPPKELPS- ---------- ----------
              ---------- ---------- ---------- ---------- ----------
              ---------- ---------- ---------- ---------- ----------
              ---------- ---------- ---------- ---------- ----------
              ---------- ---------- ---------- ---------- ----------
              ---------- ---------- ---------- ---------- ----------
              ---------- ---------- ---------- ---------- ----------
              ---------- ---------- ---------- ---------- ----------
              ---------- ---------- ---------- ---------- ----------
              ---------- ---------- ---------- ---------- ----------
              ---------- ---------- ---------- ---------- ----------
              ---------- ---------- ---------- ---------- ----------
              ---------- ---------- ---------- ---------- ----------
              ---------- ---------- ---------- ---------- ----------
              ---------- ---------- ---------- ---------- ----------
              ---------- ---------- ---------- ---------- ----------
              ---------- ---------- ---------- ---------- ----------
              ---------- ---------- ---------- ---------- ----------
              ---------- ---------- ---------- ---------- ----------
              ---------- ---------- ---------- ---------- ----------
              ---------- ---------- ---------- ---------- ----------
              ---------- ---------- ---------- ---------- ----------
              ---------- ---------- ---------- ---------- ----------
              ---------- ---------- ---------- ---------- ----------
              ---------- ---------- ---------- ---------- ----------
              ---------- ---------- ---------- ---------- ----------
              ---------- ---------- ---------- ---------- ----------
              ---------- ---------- ---------- ---------- ----------
              ---------- ---------- ---------- ---------- ----------
              ---------- ---------- ---------- ---------- ----------
              ---------- ---------- ---------- ---------- ----------
              ---------- ---------- ---------- ---------- ----------
              ---------- ---------- ---------- ---------- ----------
              ---------- ---------- ---------- ---------- ----------
              ---------- ---------- ---------- ---------- ----------
              -EARDSRGIL --W------- ---------- ---------- ----------
              ---------- ---------- ---------- ---------- ----------
              ---------- ---------- ---------- ---------- ----------
              ---------- ---------- -YPPKELPS- ---------- ----------
              ---------- --WL---VTD GELQFNV--- ---------- ----------
              ---------- ---------- ---------- ---------- ----------
              ---------- ---------- ---------- ---------- ----------
              ---------- ---------- ---------- ---------- ----------
              ---------- ---------- ---------- ---------- ----------
              ---------- -HW------- ---------- ---------- ----------
              ---------- ---------- ---------- ---------- ----------
              ---------- ---------- ---------- ---SGFGDDP DVQLLSR---
              ---------- ---------- ---------- ---------- ----YRRC--
              ---------- ---------- ---------- ---SAFDDDT HMQPFPR---
              ---------- ---------- ---------- ---------- ----------
              ---------- ---------- ---------- ---------- ----------
              ---------- ---------- ---------- ---------- ----------
              ---------- --------VN KDTKENIPA- ---------- ----------
              ---------- ---------- -GIPEDIPD- ---------- ----------

              ---------- ---------- ---------- ---------- ----------
              ---------L GEIYYI---- ---------- ---------- ----------
              ---------Q D--------- ---------- ---------- ----------
              ---------- ---------- ---------- ---------- ----------
              ------LD-K G--------- ---------- ---------- ----------
              ---------Q D--------- ---------- ---------- ----------
              ---------- ---------- ---------- ---------- ----------
              ---------E G--------- ---------- ---------- ----------
              -----SKS-T GN-------- ---------L KNQTFNLLK- -LNENI----
              ---------L GETYYI---- ---------- ---------- ----------
              ------QD-E D--------- ---------- ---------- ----------
              ---------P GTTYYI---- ---------- ---------- ----------
              ---------Q D--------- ---------- ---------- ----------
              ---------E G--------- ---------- ---------- ----------
              -----SKN-T EN-------- ---------L KKQTFNLLK- -LNENI----
              ---------E G--------- ---------- ---------- ----------
              ------QD-I D--------- ---------- ---------- ----------
              -----SKN-T GN-------- ---------L KKQTFNLIK- -LNENI----
              ---------Q D--------- ---------- ---------- ----------
              ---------- ---------- ---------- ---------- ----------
              ---------L GEAYYI---- ---------- ---------- ----------
              ---------E G--------- ---------- ---------- ----------
              ---------P GTTYYI---- ---------- ---------- ----------
              ---------L GEIYYI---- ---------- ---------- ----------
              ------QD-E G--------- ---------- ---------- ----------
              ------QD-E G--------- ---------- ---------- ----------
              -----SKS-T GN-------- ---------L KKQTFNLLK- -LNENI----
              ---------E G--------- ---------- ---------- ----------
              ---------E G--------- ---------- ---------- ----------
              ----LWPN-E VNSKM----- ---------Y KPPTPQSQK- ----------
              ---------E ENSYPEHGVL YGA----NDR EQLTWYSYDI IMN-------
              ---------E G--------- ---------- ---------- ----------
              ALYTISKNIL GRNVTDSIAP LVRGV----- ---------- ----TM----
              --DLEIPQLR GKRLTP---- ---------- ---------- ----------
              ---------P GVKYYV---- ---------- ---------- ----------
              ---------- ---------- ---------- ---------- ----------
              ------AY-E G--------- ---------- ---------- ----------
              ---------- ---------- ---------- ---------- ----------
              ---------Q DFGTI----- ---------- ---------- ----------
              ---------- ---------- ---------- ---------- ----------
              ------ESRQ DNSL------ ---------- ---------- ----------
              ---------P GATYFI---- ---------- ---------- ----------
              ---------E G--------- ---------- ---------- ----------
              ---------- ---------- ---------- ---------- ----------
              ---------- -E-------- ---------- ---------- ----------
              ---------- -Q-------- ---------- ---------- ----------
              -GRT------ ---------- ---------- ---------- ----------
              ---------- -Q-------- ---------- ---------- ----------
              ---------- ---------- ---------- ---------- ----------
              ---------- ---------- ---------- ---------- ----------
              ------QY-E G--------- ---------- ---------- ----------
              ------KT-A GN-------- ---------L NEKEFEPWR- -LRDNI----
              ---------P GSIYFI---- ---------- ---------- ----------
              -AET------ -R-------- ---------- ---------- ----------
              ---------- -E-------- ---------- ---------- ----------
              -YKC------ -F-------- ---------- ---------- ----------
              ------QY-E G--------- ---------- ---------- ----------
              ---------- -Q-------- ---------- ---------- ----------
              ---------E G--------- ---------- ---------- ----------
              ------KT-A EN-------- ---------L NKNKFEPWR- -LSDNI----
              ---------- ---------- ---------- ---------- ----------
              ---------- ---------- ---------- ---------- ----------
              ---------- -E-------- ---------- ---------- ----------
              -MKC------ -F-------- ---------- ---------- ----------
              -YKCFILKLF DP-------- ---------- ---------- ----------
              ---------- ---------- ---------- ---------- ----------
              ------PYFR GKRFINL--- ---------- ---------- ----------
              ------RD-I G--------- ---------- ---------- ----------
              ---------- ---------- ---------- ---------- ----------
              ------KN-I G--------- ---------- ---------- ----------
              ---------E G--------- ---------- ---------- ----------
              ---------A GQTYYV---- ---------- ---------- ----------
              ---------A GRIYYV---- ---------- ---------- ----------
              ---------Q G--------- ---------- ---------- ----------
              ---------Q G--------- ---------- ---------- ----------
              ---------P GNIYYV---- ---------- ---------- ----------
              ------KD-S GNSGS----- ---------S KK-KKNATKI QLSEDI----
              ---------- -Q-------- ---------- ---------- ----------
              ---------- -Q-------- ---------- ---------- ----------
              ---------E G--------- ---------- ---------- ----------
              ---------- ---------- ---------- ---------- ----------
              ---------- ---------- ---------- ---------- ----------
              ---------- ---------- ---------- ---------- ----------
              ---------- ---------- ---------- ---------- ----------
              ---------- -Q-------- ---------- ---------- ----------
              ---------Q E--------- ---------- ---------- ----------
              ---------- ---------- ---------- ---------- ----------
              ------QTEE G--------- ---------- ---------- ----------
              ------QY-E G--------- ---------- ---------- ----------
              ---------L NNTYYI---- ---------- ---------- ----------
              ---------- ---------- ---------- ---------- ----------
              ------QY-E G--------- ---------- ---------- ----------
              -------KFR GKRFIN---- ---------- ---------- ----------
              ---------E G--------- ---------- ---------- ----------
              ---------A GTTYYV---- ---------- ---------- ----------
              ---------- ---------- ---------- ---------- ----------
              ------SY-V G--------- ---------- ---------- ----------
              ---------P GTLANDIGIL V--------- ---------- -LNDPA----
              ---------- ---------- ---------- ---------- ----------
              ---------- ---------- ---------- ---------- ----------
              ---------- ---------- ---------- ---------- ----------
              ---------- ---------- ---------- ---------- ----------
              ---------- ---------- ---------- ---------- ----------
              ---------- ---------- ---------- ---------- ----------
              ---------E G--------- ---------- ---------- ----------
              ---------Q DFNSV----- ---------- ---------- ----------
              ALYTISKNIL GRNVTDSIAP LVRGV----- ---------- ----AL----
              ---SAPQLAA GNPFL----- ---------- ---------- -LTRDMSVII
              ---------P GTDYYV---- ---------- ---------- ----------
              -------M-D GDHQPEKA-- -----GGGIS KVVAEAPVGH SLYECVACVS
              ---------E G--------- ---------- ---------- ----------
              ---------- ---------- ---------- ---------- ----------
              ---------- ---------- ---------- ---------- ----------
              ---------- ---------- ---------- ---------- ----------
              ---------- ---------- ---------- ---------- ----------
              ---------- ---------- ---------- ---------- ----------
              ---------- ---------- ---------- ---------- ----------
              ---------E G--------- ---------- ---------- ----------
              ---------P TETYYV---- ---------- ---------- ----------
              ------QY-P G--------- ---------- ---------- ----------
              ---------Q GQ-------- ---------- ---------- ----------
              ---------E G--------- ---------- ---------- ----------
              ---------- ---------- ---------- ---------- ----------
              ---------- ---------- ---------- ---------- ----------
              ---------- ---------- ---------- ---------- ----------
              ---------S GKNLVF---- ---------- ---------- ----F-----
              ---------T GDLEVCC--- ---------- ---------- ----------
              -------EAR GKSGG----- ---------- ---------- ----------
              ------QQ-E G--------- ---------- ---------- ----------
              -IRCNTEY-E G--------- ---------- ---------- ----------
              ------QF-E G--------- ---------- ---------- ----------
              ------DIFR SQKHNEP--- ---------- ---------- ----------
              ---------Q DQ-------- ---------- ---------- ----------
              ------QQ-E G--------- ---------- ---------- ----------
              ------QF-E G--------- ---------- ---------- ----------
              ---------E G--------- ---------- ---------- ----------
              ---------H NRNYYMN--- ---------- ---------- ----------
              ---------P DTTYFI---- ---------- ---------- ----------
              ---------- -STNPI---- ---------- ---------- ----------
              ---------- ---------- ---------- ---------- ----------
              ---------- ---------- ---------- ---------- ----------
              ---------- ---------- ---------- ---------- ----------
              ---------- ---------- ---------- ---------- ----------
              NLTNFVDS-W S--------- ---------- ---------- ----------
              ---------A ATTYFV---- ---------- ---------- ----------
              ---------Q GQ-------- ---------- ---------- ----------
              ---------E G--------- ---------- ---------- ----------
              -----AKT-S GN-------- ---------T RKKRPKPPK- -LSD------
              ------KD-V G--------- ---------- ---------- ----------
              ------KI-V G--------- ---------- ---------- ----------
              ------KD-I G--------- ---------- ---------- ----------
              ---------- ---------- ---------- ---------- ----------
              ------KD-V G--------- ---------- ---------- ----------
              ------EY-V G--------- ---------- ---------- ----------
              ---------- ---------- ---------- ---------- ----------
              ---------Q D--------- ---------- ---------- ----------
              ---------E G--------- ---------- ---------- ----------
              ---------P GESYYI---- ---------- ---------- ----------
              -----SKN-T G--------- ---------- ---------- ----------
              ---------- ---------- ---------- ---------- ----------
              ---------- ---------- ---------- ---------- ----------
              ---------E G--------- ---------- ---------- ----------
              ------QE-I G--------- ---------- ---------- ----------
              ---------- ---------- ---------- ---------- ----------
              ---------V GPTYYV---- ---------- ---------- ----------
              ------RD-S GTNTR----- ---------- ---------- ----------
              ---TDDKS-S GDHNS----- ---------S K--KKNPPKV EFSSNI----
              ---------I GDT------- ---------- ---------- ----------
              ---------T GDTNL----- ---------G I--------- ----------
              ---------Q G--------- ---------- ---------- ----------
              ALYILSKNIL GRNMTDTIAP LVRGV----- ---------- ----AL----
              -TELTIHY-L E--------- ---------- ---------- ----------
              ---------- ---------- ---------- ---------- ----------
              ---------- -SAHPV---- ---------- ---------- ----------
              ---------E G--------- ---------- ---------- ----------
              ---------T GDLEVCC--- ---------- ---------- ----------
              ------QY-E G--------- ---------- ---------- ----------
              ---------- --------ML NVFLER---S KKKKPNTPS- -LGV------
              ---------- ---------- ---------- ---------- ----------
              -----AKN-S ER-------- ---------S KKKKPNASK- -FSDNI----
              ---------V GQ-------- ---------- ---------- ----------
              ------GY-E D--------- ---------- ---------- ----------
              ---------E G--------- ---------- ---------- ----------
              ---------- ---------- ---------- ---------- ----------
              AIYTISKNIL GRNVTDSIAP LVRGV----- ---------- ----AL----
              ---------P SENYYI---- ---------- ---------- ----------
              ---------- ---------- ---------- ---------- ----------
              NKFTKTSP-K G--------- ---------- ---------- ----------
              ---------E G--------- ---------- ---------- ----------
              ---------- ---------- ---------- ---------- ----------
              ---------- ---------- ---------- ---------- ----------
              -TTVTDHY-V R--------- ---------- ---------- ----------
              APAPTITI-R GDLVSSEIVP EIRQNRKIIS KEKKLNTPS- -LGV------
              AIYTISKNIL GRNVTDSIAP LVRGV----- ---------- ----AL----
              ---------- ---------- ---------- ---------- ----------
              ---------- ---------- ---------- ---------- ----------
              ------QF-E G--------- ---------- ---------- ----------
              ------QF-E G--------- ---------- ---------- ----------
              ---------S EEDYYI---- ---------- ---------- ----------
              ---------V GNTYYV---- ---------- ---------- ----------
              ---------- ---------- ---------- ---------- ----------
              ---------- ---------- ---------- ---------- ----------
              ---------- ---------- ---------- ---------- ----------
              ---------- ---------- ---------- ---------- ----------
              ---------- ---------- ---------- ---------- ----------
              ---------- ---------- ---------- ---------- ----------
              ---------E G--------- ---------- ---------- ----------
              ---------Q G--------- ---------- ---------- ----------
              ---------- ---------- ---------- ---------- ----------
              ---------E GE-------- ---------- ---------- ----------
              ---------E GE-------- ---------- ---------- ----------
              ---------E GE-------- ---------- ---------- ----------
              ---------Q DK-------- ---------- ---------- ----------
              ---------E GE-------- ---------- ---------- ----------
              ---------E G--------- ---------- ---------- ----------
              -----MKN-P GN-------- ---------S KKKKINPPK- -LSDNI----
              ---------- ---------- ---------- ---------- ----------
              ---------- ---------- ---------- ---------- ----------
              ---------- ---------- ---------- ---------- ----------
              ---------- ---------- ---------- ---------- ----------
              ---------- ---------- ---------- ---------- ----------
              --NSAFYLFL DSRRNPE--- ---------- ---------- ----------
              ---------- ---------- ---------- ---------- ----------
              ---------- ---------- ---------- ---------- ----------
              ---------E G--------- ---------- ---------- ----------
              ---------- ---------- ---------- ---------- ----------
              ---------- ---------- ---------- ---------- ----------
              ---------L GKTYFI---- ---------- ---------- ----------
              ---------- ---------- ---------- ---------- ----------
              ---------- ---------- ---------- ---------- ----------
              ---------- ---------- ---------- ---------- ----------
              ---------- ---------- ---------- ---------- ----------
              ---------- ---------- ---------- ---------- ----------
              ---------- ---------- ---------- ---------- ----------
              ---------- ---------- ---------- ---------- ----------
              ---------- ---------- ---------- ---------- ----------
              ---------- ---------- ---------- ---------- ----------
              ---------- ---------- ---------- ---------- ----------
              ---------- ---------- ---------- ---------- ----------
              ---------- ---------- ---------- ---------- ----------
              ---------- ---------- ---------- ---------- ----------
              ---------- ---------- ---------- ---------- ----------
              ---------- ---------- ---------- ---------- ----------
              ---------- ---------- ---------- ---------- ----------
              ---------- ---------- ---------- ---------- ----------
              ---------- ---------- ---------- ---------- ----------
              ---------- ---------- ---------- ---------- ----------
              ---------- ---------- ---------- ---------- ----------
              ---------- ---------- ---------- ---------- ----------
              ---------- ---------- ---------- ---------- ----------
              ---------- ---------- ---------- ---------- ----------
              ---------M G--------- ---------- ---------- ----------
              ---------- ---------- ---------- ---------- ----------
              ---------- ---------- ---------- ---------- ----------
              ---------- ---------- ---------- ---------- ----------
              ---------- ---------- ---------- ---------- ----------
              ---------E GE-------- ---------- ---------- ----------
              ---------- ---------- ---------- ---------- ----------
              ---------- ---------- ---------- ---------- ----------
              ---------- ---------- ---------- ---------- ----------
              ---------- ---------- ---------- ---------- ----------
              ---------- ---------- ---------- ---------- ----------
              ---------- ---------- ---------- ---------- ----------
              --ATRVKNFQ DTKMGVKLK- ---------- ---------- ----------
              ALYTISKNIL GRNVTDSIAP LVRGV----- ---------- ----TL----
              ---------- ---------- ---------- ---------- ----------
              ---------- ---------- ---------- ---------- ----------
              ---------- ---------- ---------- ---------- ----------
              ---------- ---------- ---------- ---------- ----------
              ---------- ---------- ---------- ---------- ----------
              PSETASSHIR NKRLVAGV-- ---------- ---------- ----------
              ---------- ---------- ---------- ---------- ----------
              ---------- ---------- ---------- ---------- ----------
              ---------A SRRLIADIML V--------- ---------- KLNMRV----
              ---------- ---------- ---------- ---------- ----------
              ---------- ---------- ---------- ---------- ----------
              ---------- ---------- ---------- ---------- ----------
              ---------- ---------- ---------- ---------- ----------
              ---------- ---------- ---------- ---------- ----------
              ---------- ---------- ---------- ---------- ----------
              ---------- ---------- ---------- ---------- ----------
              ---------- ---------- ---------- ---------- ----------
              ------LP-I G--------- ---------- ---------- ----------
              ---------- ---------- ---------- ---------- ----------
              ---------E G--------- ---------- ---------- ----------
              ---------- ---------- ---------- ---------- ----------
              ---------- ---------- ---------- ---------- ----------
              ---------- ---------- ---------- ---------- ----------
              ---------P SNVYYI---- ---------- ---------- ----------
              -------QVV GQ-------- ---------- ---------- ----------
              ---------- ---------- ---------- ---------- ----------
              ---------- ---------- ---------- ---------- ----------
              ---------- ---------- ---------- ---------- ----------
              ---------- ---------- ---------- ---------- ----------
              ---------- ---------- ---------- ---------- ----------
              ---------- ---------- ---------- ---------- ----------
              -----GKN-T GNHSS----- ---------T ---KKNTTR- -LSAGI----
              -----GKN-A GNRGS----- ---------T ---KKNTTR- -LSAGI----
              ---------Q A--------- ---------- ---------- ----------
              ---------P GQYYYV---- ---------- ---------- ----------
              ---------- ---------- ---------- ---------- ----------
              ---------P GPFDVCC--- ---------- ---------- ----------
              ---------I GTIYYV---- ---------- ---------- ----------
              ---------- ---------- ---------- ---------- ----------
              ---------- ---------- ---------- ---------- ----------
              ---------P GQIYYV---- ---------- ---------- ----------
              ------EY-V G--------- ---------- ---------- ----------
              ---------- ---------- ---------- ---------- ----------
              ---------Q E--------- ---------- ---------- ----------
              ---SDDKH-T GNHGS----- ---------A KKKKKDSIK- -LSEGI----
              ---------V GTSYYI---- ---------- ---------- ----------
              ---------- ---------- ---------- ---------- ----------
              ---------- ---------- ---------- ---------- ----------
              ---------- ---------- ---------- ---------- ----------
              ---------E G--------- ---------- ---------- ----------
              ---------Q GQ-------- ---------- ---------- ----------
              -----AKN-S GN-------- ---------S KKKKVNRPK- -LSDNI----
              ------QY-E G--------- ---------- ---------- ----------
              ---------E G--------- ---------- ---------- ----------
              ---------V GTSYYV---- ---------- ---------- ----------
              ---------Q GR-------- ---------- ---------- ----------
              -----AKN-S GN-------- ---------S KKKKVNPPK- -LSDNI----
              ------QY-E G--------- ---------- ---------- ----------
              ------QLDE G--------- ---------- ---------- ----------
              ------TNFP RKYVNDQ--- ---------- ---------- ----------
              -----SKN-P DSSIM----- ---------L ERLNNGSYHV ILN-------
              ---------Q DGP------- ---------- ---------- ----------
              ---------- ---------- ---------- ---------- ----------
              ------QLDE G--------- ---------- ---------- ----------
              ---------Q DGP------- ---------- ---------- ----------
              ------KN-P DSSNM----- ---------L DKMN----RV ILN-------
              ---------P GSIYYI---- ---------- ---------- ----------
              ---------Q G--------- ---------- ---------- ----------
              ---------Q G--------- ---------- ---------- ----------
              ---------- ---------- ---------- ---------- ----------
              ------TD-S G--------- ---------S SKQDSNKVR- -HNLDI----
              ---------T ENDSK----- ---------N KIKYSNEYQ- -LSAVI----
              -----YKI-L TPITH----- ---------A PVRSKNFLPI ----------
              ------QE-I S--------- ---------- ---------- ----------
              ---------- ---------- ---------- ---------- ----------
              ---------V G--------- ---------- ---------- ----------
              ------QD-V G--------- ---------- ---------- ----------
              ---------- ---------- ---------- ---------- ----------
              ------NS-V G--------- ---------- ---------- ----------
              ------NG-I G--------- ---------- ---------- ----------
              ------QG-V A--------- ---------- ---------- ----------
              ------QD-V G--------- ---------- ---------- ----------
              ------QN-V G--------- ---------- ---------- ----------
              ------QN-V G--------- ---------- ---------- ----------
              ------QN-V G--------- ---------- ---------- ----------
              ---------A DQTYYA---- ---------- ---------- ----------
              ---------E G--------- ---------- ---------- ----------
              AIYTISKNIL GRNVTDSIAP LVRGV----- ---------- ----AL----
              ---------- -SMQPV---- ---------- ---------- ----------
              ------QY-E G--------- ---------- ---------- ----------
              ---------Q D--------- ---------- ---------- ----------
              ------KP-V E--------- ---------- ---------- ----------
              ---------- ---------- ---------- ---------- ----------
              ---------A GQTYYI---- ---------- ---------- ----------
              ---------S GSTYYV---- ---------- ---------- ----------
              -----ATTTD GS-------- ---------- ---TKNSNKV HLSAGV----
              ---------T DN-------- --------GS PKKKRNSDEI LLNLDI----
              ---------E G--------- ---------- ---------- ----------
              ------QV-R G--------- ---------- ---------- ----------
              ---------Q GE-------- ---------- ---------- ----------
              ---------Q DE-------- ---------- ---------- ----------
              ---------P DETYYI---- ---------- ---------- ----------
              ---------- ---------- ---------- ---------- ----------
              ---------- ---------- ---------- ---------- ----------
              ---------- ---------- ---------- ---------- ----------
              ---------- ---------- ---------- ---------- ----------
              ---------- ---------- ---------- ---------- ----------
              ---------- ---------- ---------- ---------- ----------
              ---------E GRLEVYH--- ---------- ---------- ----------
              ---------Q GRQRGRD--- ---------- ---------- ----------
              ----ECSNSE DEAN------ ---------- ---------- ----------
              ---------- ---------- ---------- ---------- ----------
              ---------- ---------- ---------- ---------- ----------
              ---------- ---------- ---------- ---------- ----------
              ---------- ---------- ---------- ---------- ----------
              ---------- ---------- ---------- ---------- ----------
              ---------- ---------- ---------- ---------- ----------
              ---------- ---------- ---------- ---------- ----------
              ---------- ---------- ---------- ---------- ----------
              ---------- ---------- ---------- ---------- ----------
              ---------- ---------- ---------- ---------- ----------
              ---------- ---------- ---------- ---------- ----------
              ---------- ---------- ---------- ---------- ----------
              ---------- ---------- ---------- ---------- ----------
              ---------P DETYYI---- ---------- ---------- ----------
              AIYTISKNIL GRNVTDSIAP LVRGV----- ---------- ----TL----
              ---------- ---------- ---------- ---------- ----------
              ------YE-V G--------- -------ARS SVLATDNRN- -LSDSL----
              -------M-E GG-------- ---------- ---------- -FNAN-----
              ------QV-R GKN------- ---------- ---------- ----------
              ---------- ---------- ---------- ---------- ----------
              -------YTH GQTGG----- ---------- ---------- ----------
              ---------E G--------- ---------- ---------- ----------
              ---------- ---------- ---------- ---------- ----------
              ---------T GDLEVCC--- ---------- ---------- ----------
              ---------- ---------- ---------- ---------- ----------
              ---------A GQTYYV---- ---------- ---------- ----------
              ---------R GHNYYI---- ---------- ---------- ----------
              ---------V GQTYYV---- ---------- ---------- ----------
              AILTLTSSVW GPNVTKSIEP LIKRVG---- ------GSEV ELSPEI----
              AIYTLSEKVL GRNVTDTIAP LVRE------ ---------- ----AL----

              ---------- ---------- ---------- ---------- ----------
              ---------- ---------- ---------- ---------- ----------
              ---------- ---------- ---------- ---------- ----------
              ---------- ---------- ---------- ---------- ----------
              ---------- ---------- ---------- ---------- ----------
              ---------- ---------- ---------- ---------- ----------
              ---------- ---------- ---------- ---------- ----------
              ---------- ---------- ---------- ---------- ----------
              --KNNLILQ- ---------- -----KR--- -NVVED---- ----------
              ---------- ---------- ---------- ---------- ----------
              ---------- ---------- ---------- ---------- ----------
              ---------- ---------- ---------- ---------- ----------
              ---------- ---------- ---------- ---------- ----------
              ---------- ---------- ---------- ---------- ----------
              --KNNLILQ- ---------- -----KRK-- -NVVED---- ----------
              ---------- ---------- ---------- ---------- ----------
              ---------- ---------- ---------- ---------- ----------
              --KNNLILQ- ---------- -----KR--- -NAIED---- ----------
              ---------- ---------- ---------- ---------- ----------
              ---------- ---------- ---------- ---------- ----------
              ---------- ---------- ---------- ---------- ----------
              ---------- ---------- ---------- ---------- ----------
              ---------- ---------- ---------- ---------- ----------
              ---------- ---------- ---------- ---------- ----------
              ---------- ---------- ---------- ---------- ----------
              ---------- ---------- ---------- ---------- ----------
              --KNNLIFQ- ---------- -----KR--- -NVIED---- ----------
              ---------- ---------- ---------- ---------- ----------
              ---------- ---------- ---------- ---------- ----------
              ---PVSFLE- ---------- -----EGLT- LRQERPG--- ----------
              ---------- ---------- ---------- ---------- ----------
              ---------- ---------- ---------- ---------- ----------
              PTRLGSSS-- ---------- -----TTHL- ---------- ----------
              ---------- ---------- ---------- ---------- ----------
              ---------- ---------- ---------- ---------- ----------
              ---------- ---------- ---------- ---------- ----------
              ---------- ---------- ---------- ---------- ----------
              ---------- ---------- ---------- ---------- ----------
              ---------- ---------- ---------- ---------- ----------
              ---------- ---------- ---------- ---------- ----------
              ---------- ---------- ---------- ---------- ----------
              ---------- ---------- ---------- ---------- ----------
              ---------- ---------- ---------- ---------- ----------
              ---------- ---------- ---------- ---------- ----------
              ---------- ---------- ---------- ---------- ----------
              ---------- ---------- ---------- ---------- ----------
              ---------- ---------- ---------- ---------- ----------
              ---------- ---------- ---------- ---------- ----------
              ---------- ---------- ---------- ---------- ----------
              ---------- ---------- ---------- ---------- ----------
              ---------- ---------- ---------- ---------- ----------
              --HNNPFLH- ---------- ---------- -NSGNS---- ----------
              ---------- ---------- ---------- ---------- ----------
              ---------- ---------- ---------- ---------- ----------
              ---------- ---------- ---------- ---------- ----------
              ---------- ---------- ---------- ---------- ----------
              ---------- ---------- ---------- ---------- ----------
              ---------- ---------- ---------- ---------- ----------
              ---------- ---------- ---------- ---------- ----------
              --YNNPFLR- ---------- ---------- -NSGNS---- ----------
              ---------- ---------- ---------- ---------- ----------
              ---------- ---------- ---------- ---------- ----------
              ---------- ---------- ---------- ---------- ----------
              ---------- ---------- ---------- ---------- ----------
              ---------- ---------- ---------- ---------- ----------
              ---------- ---------- ---------- ---------- ----------
              ---------- ---------- ---------- ---------- ----------
              ---------- ---------- ---------- ---------- ----------
              ---------- ---------- ---------- ---------- ----------
              ---------- ---------- ---------- ---------- ----------
              ---------- ---------- ---------- ---------- ----------
              ---------- ---------- ---------- ---------- ----------
              ---------- ---------- ---------- ---------- ----------
              ---------- ---------- ---------- ---------- ----------
              ---------- ---------- ---------- ---------- ----------
              ---------- ---------- ---------- ---------- ----------
              --AMNPFLQ- ---------- -----QS--- -VIL------ ----------
              ---------- ---------- ---------- ---------- ----------
              ---------- ---------- ---------- ---------- ----------
              ---------- ---------- ---------- ---------- ----------
              ---------- ---------- ---------- ---------- ----------
              ---------- ---------- ---------- ---------- ----------
              ---------- ---------- ---------- ---------- ----------
              ---------- ---------- ---------- ---------- ----------
              ---------- ---------- ---------- ---------- ----------
              ---------- ---------- ---------- ---------- ----------
              ---------- ---------- ---------- ---------- ----------
              ---------- ---------- ---------- ---------- ----------
              ---------- ---------- ---------- ---------- ----------
              ---------- ---------- ---------- ---------- ----------
              ---------- ---------- ---------- ---------- ----------
              ---------- ---------- ---------- ---------- ----------
              ---------- ---------- ---------- ---------- ----------
              ---------- ---------- ---------- ---------- ----------
              ---------- ---------- ---------- ---------- ----------
              ---------- ---------- ---------- ---------- ----------
              ---------- ---------- ---------- ---------- ----------
              ---------- ---------- ---------- ---------- ----------
              ---------- ---------- ---------- ---------- ----------
              ---------- ---------- ---------- ---------- ----------
              ---------- ---------- ---------- ---------- ----------
              ---------- ---------- ---------- ---------- ----------
              ---------- ---------- ---------- ---------- ----------
              ---------- ---------- ---------- ---------- ----------
              ---------- ---------- ---------- ---------- ----------
              ---------- ---------- ---------- ---------- ----------
              PLRPVSST-- ---------- -----GISG- ---------- ----------
              SLSGNSFFG- ---------- ---------- -NHQAA---- ----------
              ---------- ---------- ---------- ---------- ----------
              GLGHGIFVAG G--------- ---------- ---------- ----------
              ---------- ---------- ---------- ---------- ----------
              ---------- ---------- ---------- ---------- ----------
              ---------- ---------- ---------- ---------- ----------
              ---------- ---------- ---------- ---------- ----------
              ---------- ---------- ---------- ---------- ----------
              ---------- ---------- ---------- ---------- ----------
              ---------- ---------- ---------- ---------- ----------
              ---------- ---------- ---------- ---------- ----------
              ---------- ---------- ---------- ---------- ----------
              ---------- ---------- ---------- ---------- ----------
              ---------- ---------- ---------- ---------- ----------
              ---------- ---------- ---------- ---------- ----------
              ---------- ---------- ---------- ---------- ----------
              ---------- ---------- ---------- ---------- ----------
              ---------- ---------- ---------- ---------- ----------
              E--------- ---------- ---------- ---------- ----------
              -RLPNVTT-- ---------- -----TTPKP ---------- ----------
              ---------- ---------- ---------- ---------- ----------
              ---------- ---------- ---------- ---------- ----------
              ---------- ---------- ---------- ---------- ----------
              ---------- ---------- ---------- ---------- ----------
              ---------- ---------- ---------- ---------- ----------
              ---------- ---------- ---------- ---------- ----------
              ---------- ---------- ---------- ---------- ----------
              ---------- ---------- ---------- ---------- ----------
              ---------- ---------- ---------- ---------- ----------
              ---------- ---------- ---------- ---------- ----------
              ---------- ---------- ---------- ---------- ----------
              ---------- ---------- ---------- ---------- ----------
              ---------- ---------- ---------- ---------- ----------
              ---------- ---------- ---------- ---------- ----------
              ---------- ---------- ---------- ---------- ----------
              ---------- ---------- ---------- ---------- ----------
              ---------- ---------- ---------- ---------- ----------
              ---------- ---------- ---------- ---------- ----------
              ---------- ---------- ---------- ---------- ----------
              ---------- ---------- ---------- ---------- ----------
              ---TNPFLQ- ---------- -----KT--- ---------- ----------
              ---------- ---------- ---------- ---------- ----------
              ---------- ---------- ---------- ---------- ----------
              ---------- ---------- ---------- ---------- ----------
              ---------- ---------- ---------- ---------- ----------
              ---------- ---------- ---------- ---------- ----------
              ---------- ---------- ---------- ---------- ----------
              ---------- ---------- ---------- ---------- ----------
              ---------- ---------- ---------- ---------- ----------
              ---------- ---------- ---------- ---------- ----------
              ---------- ---------- ---------- ---------- ----------
              ---------- ---------- ---------- ---------- ----------
              ---------- ---------- ---------- ---------- ----------
              ---------- ---------- ---------- ---------- ----------
              ---------- ---------- ---------- ---------- ----------
              ---------- ---------- ---------- ---------- ----------
              ---------- ---------- ---------- ---------- ----------
              ---------- ---------- ---------- ---------- ----------
              --IGSP---- ---------- ---------- ---------- ----------
              --ANNPFLQ- ---------- -----SA--- -LLQHR---- ----------
              ---------- ---------- ---------- ---------- ----------
              ---------- ---------- ---------- ---------- ----------
              ---------- ---------- ---------- ---------- ----------
              PLRQTIVS-- ---------- -----TTQAP LIQQ------ ----------
              ---------- ---------- ---------- ---------- ----------
              ---------- ---------- ---------- ---------- ----------
              ---------- ---------- ---------- ---------- ----------
              ---------- ---------- ---------- ---------- ----------
              -RPRNTTT-- ---------- -----TTMKP ---------- ----------
              ---------- ---------- ---------- ---------- ----------
              ---NNPFLQ- ---------- ---------- -NRKED---- ----------
              ---------- ---------- ---------- ---------- ----------
              --SKNPFLQ- ---------- -----ST--- -NTQLN---- ----------
              ---------- ---------- ---------- ---------- ----------
              ---------- ---------- ---------- ---------- ----------
              ---------- ---------- ---------- ---------- ----------
              ---------- ---------- ---------- ---------- ----------
              PLRNPPVSSD SSASASSSSI APL--TSSSP LSS--P---- ----------
              ---------- ---------- ---------- ---------- ----------
              ---------- ---------- ---------- ---------- ----------
              ---------- ---------- ---------- ---------- ----------
              ---------- ---------- ---------- ---------- ----------
              ---------- ---------- ---------- ---------- ----------
              ---------- ---------- ---------- ---------- ----------
              ---------- ---------- ---------- ---------- ----------
              ---NNPFLQ- ---------- ---------- -NQKGD---- ----------
              PLRPVPTD-- ---------- -----SST-- ---------- ----------
              ---------- ---------- ---------- ---------- ----------
              ---------- ---------- ---------- ---------- ----------
              ---------- ---------- ---------- ---------- ----------
              ---------- ---------- ---------- ---------- ----------
              ---------- ---------- ---------- ---------- ----------
              ---------- ---------- ---------- ---------- ----------
              ---------- ---------- ---------- ---------- ----------
              ---------- ---------- ---------- ---------- ----------
              ---------- ---------- ---------- ---------- ----------
              ---------- ---------- ---------- ---------- ----------
              ---------- ---------- ---------- ---------- ----------
              ---------- ---------- ---------- ---------- ----------
              ---------- ---------- ---------- ---------- ----------
              ---------- ---------- ---------- ---------- ----------
              ---------- ---------- ---------- ---------- ----------
              ---------- ---------- ---------- ---------- ----------
              ---------- ---------- ---------- ---------- ----------
              ---------- ---------- ---------- ---------- ----------
              ---------- ---------- ---------- ---------- ----------
              ---------- ---------- ---------- ---------- ----------
              ---------- ---------- ---------- ---------- ----------
              --DNNPFLQ- ---------- -----KD--- -NITVP---- ----------
              ---------- ---------- ---------- ---------- ----------
              ---------- ---------- ---------- ---------- ----------
              ---------- ---------- ---------- ---------- ----------
              ---------- ---------- ---------- ---------- ----------
              ---------- ---------- ---------- ---------- ----------
              ---------- ---------- ---------- ---------- ----------
              ---------- ---------- ---------- ---------- ----------
              ---------- ---------- ---------- ---------- ----------
              ---------- ---------- ---------- ---------- ----------
              ---------- ---------- ---------- ---------- ----------
              ---------- ---------- ---------- ---------- ----------
              ---------- ---------- ---------- ---------- ----------
              ---------- ---------- ---------- ---------- ----------
              ---------- ---------- ---------- ---------- ----------
              ---------- ---------- ---------- ---------- ----------
              ---------- ---------- ---------- ---------- ----------
              ---------- ---------- ---------- ---------- ----------
              ---------- ---------- ---------- ---------- ----------
              ---------- ---------- ---------- ---------- ----------
              ---------- ---------- ---------- ---------- ----------
              ---------- ---------- ---------- ---------- ----------
              ---------- ---------- ---------- ---------- ----------
              ---------- ---------- ---------- ---------- ----------
              ---------- ---------- ---------- ---------- ----------
              ---------- ---------- ---------- ---------- ----------
              ---------- ---------- ---------- ---------- ----------
              ---------- ---------- ---------- ---------- ----------
              ---------- ---------- ---------- ---------- ----------
              ---------- ---------- ---------- ---------- ----------
              ---------- ---------- ---------- ---------- ----------
              ---------- ---------- ---------- ---------- ----------
              ---------- ---------- ---------- ---------- ----------
              ---------- ---------- ---------- ---------- ----------
              ---------- ---------- ---------- ---------- ----------
              ---------- ---------- ---------- ---------- ----------
              ---------- ---------- ---------- ---------- ----------
              ---------- ---------- ---------- ---------- ----------
              ---------- ---------- ---------- ---------- ----------
              ---------- ---------- ---------- ---------- ----------
              ---------- ---------- ---------- ---------- ----------
              ---------- ---------- ---------- ---------- ----------
              ---------- ---------- ---------- ---------- ----------
              ---------- ---------- ---------- ---------- ----------
              ---------- ---------- ---------- ---------- ----------
              ---------- ---------- ---------- ---------- ----------
              ---------- ---------- ---------- ---------- ----------
              ---------- ---------- ---------- ---------- ----------
              --ANNSVL-- ---------- ---------- ---------- ----------
              PLRPSNSV-- PSPAISP--- APLQPTTSTP SPV--PTSTI SALSNI--PH
              ---------- ---------- ---------- ---------- ----------
              ---------- ---------- ---------- ---------- ----------
              ---------- ---------- ---------- ---------- ----------
              ---------- ---------- ---------- ---------- ----------
              ---------- ---------- ---------- ---------- ----------
              P--------- ---------- ---------- ---------- ----------
              ---------- ---------- ---------- ---------- ----------
              ---------- ---------- ---------- ---------- ----------
              ---------- ---------- ---------- ---------- ----------
              ---------- ---------- ---------- ---------- ----------
              ---------- ---------- ---------- ---------- ----------
              ---------- ---------- ---------- ---------- ----------
              ---------- ---------- ---------- ---------- ----------
              ---------- ---------- ---------- ---------- ----------
              ---------- ---------- ---------- ---------- ----------
              ---------- ---------- ---------- ---------- ----------
              ---------- ---------- ---------- ---------- ----------
              ---------- ---------- ---------- ---------- ----------
              ---------- ---------- ---------- ---------- ----------
              ---------- ---------- ---------- ---------- ----------
              ---------- ---------- ---------- ---------- ----------
              ---------- ---------- ---------- ---------- ----------
              ---------- ---------- ---------- ---------- ----------
              ---------- ---------- ---------- ---------- ----------
              ---------- ---------- ---------- ---------- ----------
              ---------- ---------- ---------- ---------- ----------
              ---------- ---------- ---------- ---------- ----------
              ---------- ---------- ---------- ---------- ----------
              ---------- ---------- ---------- ---------- ----------
              ---------- ---------- ---------- ---------- ----------
              ---------- ---------- ---------- ---------- ----------
              --AYNPFLQ- ---------- -----PP--- ---VTF---- ----------
              --AYNPFLQ- ---------- -----PP--- ---VTL---- ----------
              ---------- ---------- ---------- ---------- ----------
              ---------- ---------- ---------- ---------- ----------
              ---------- ---------- ---------- ---------- ----------
              -YLPNITI-- ---------- ---------- ---------- ----------
              ---------- ---------- ---------- ---------- ----------
              ---------- ---------- ---------- ---------- ----------
              ---------- ---------- ---------- ---------- ----------
              ---------- ---------- ---------- ---------- ----------
              ---------- ---------- ---------- ---------- ----------
              ---------- ---------- ---------- ---------- ----------
              ---------- ---------- ---------- ---------- ----------
              --GNNPFLQ- ---------- -----SITL- ---------- ----------
              ---------- ---------- ---------- ---------- ----------
              ---------- ---------- ---------- ---------- ----------
              ---------- ---------- ---------- ---------- ----------
              ---------- ---------- ---------- ---------- ----------
              ---------- ---------- ---------- ---------- ----------
              ---------- ---------- ---------- ---------- ----------
              --ENNPFLQ- ---------- -----KD--- -NTTEP---- ----------
              ---------- ---------- ---------- ---------- ----------
              ---------- ---------- ---------- ---------- ----------
              ---------- ---------- ---------- ---------- ----------
              ---------- ---------- ---------- ---------- ----------
              --ENNPFLQ- ---------- -----ED--- -NTTVP---- ----------
              ---------- ---------- ---------- ---------- ----------
              ---------- ---------- ---------- ---------- ----------
              ---------- ---------- ---------- ---------- ----------
              --IHNPFFE- ---------- -----ENIT- ---------- ----------
              ---------- ---------- ---------- ---------- ----------
              ---------- ---------- ---------- ---------- ----------
              ---------- ---------- ---------- ---------- ----------
              ---------- ---------- ---------- ---------- ----------
              --IHNSFFK- ---------- -----ENIT- ---------- ----------
              ---------- ---------- ---------- ---------- ----------
              ---------- ---------- ---------- ---------- ----------
              ---------- ---------- ---------- ---------- ----------
              ---------- ---------- ---------- ---------- ----------
              --LNNPFLQ- ---------- -----PS--- -----K---- ----------
              --ENNPFLH- ---------- -----PS--- ---------- ----------
              ---NNVNHQ- ---------- -----TS--- -----S---- ----------
              ---------- ---------- ---------- ---------- ----------
              ---------- ---------- ---------- ---------- ----------
              ---------- ---------- ---------- ---------- ----------
              ---------- ---------- ---------- ---------- ----------
              ---------- ---------- ---------- ---------- ----------
              ---------- ---------- ---------- ---------- ----------
              ---------- ---------- ---------- ---------- ----------
              ---------- ---------- ---------- ---------- ----------
              ---------- ---------- ---------- ---------- ----------
              ---------- ---------- ---------- ---------- ----------
              ---------- ---------- ---------- ---------- ----------
              ---------- ---------- ---------- ---------- ----------
              ---------- ---------- ---------- ---------- ----------
              ---------- ---------- ---------- ---------- ----------
              PLRPVPID-- ---------- -----SSTS- ---------- ----------
              ---------- ---------- ---------- ---------- ----------
              ---------- ---------- ---------- ---------- ----------
              ---------- ---------- ---------- ---------- ----------
              ---------- ---------- ---------- ---------- ----------
              ---------- ---------- ---------- ---------- ----------
              ---------- ---------- ---------- ---------- ----------
              ---------- ---------- ---------- ---------- ----------
              --ATNPFLL- ---------- -----SAMN- ---------- ----------
              --TTDPVLQ- ---------- -----WFRNP -NIQNNFF-- ----------
              ---------- ---------- ---------- ---------- ----------
              ---------- ---------- ---------- ---------- ----------
              ---------- ---------- ---------- ---------- ----------
              ---------- ---------- ---------- ---------- ----------
              ---------- ---------- ---------- ---------- ----------
              ---------- ---------- ---------- ---------- ----------
              ---------- ---------- ---------- ---------- ----------
              ---------- ---------- ---------- ---------- ----------
              ---------- ---------- ---------- ---------- ----------
              ---------- ---------- ---------- ---------- ----------
              ---------- ---------- ---------- ---------- ----------
              ---------- ---------- ---------- ---------- ----------
              ---------- ---------- ---------- ---------- ----------
              ---------- ---------- ---------- ---------- ----------
              ---------- ---------- ---------- ---------- ----------
              ---------- ---------- ---------- ---------- ----------
              ---------- ---------- ---------- ---------- ----------
              ---------- ---------- ---------- ---------- ----------
              ---------- ---------- ---------- ---------- ----------
              ---------- ---------- ---------- ---------- ----------
              ---------- ---------- ---------- ---------- ----------
              ---------- ---------- ---------- ---------- ----------
              ---------- ---------- ---------- ---------- ----------
              ---------- ---------- ---------- ---------- ----------
              ---------- ---------- ---------- ---------- ----------
              ---------- ---------- ---------- ---------- ----------
              ---------- ---------- ---------- ---------- ----------
              ---------- ---------- ---------- ---------- ----------
              PLRPTSIG-- ---------- ---------- ---------- ----------
              ---------- ---------- ---------- ---------- ----------
              ----NITFA- ---------- -----TSRTR RAILYPLPS- --IFDPVRLP
              ---NNPFLA- ---------- -----NLP-- -KADKR---- ----------
              ---------- ---------- ---------- ---------- ----------
              ---------- ---------- ---------- ---------- ----------
              ---------- ---------- ---------- ---------- ----------
              ---------- ---------- ---------- ---------- ----------
              ---------- ---------- ---------- ---------- ----------
              -RLPIITT-- ---------- -----TTSTT ---------- ----------
              ---------- ---------- ---------- ---------- ----------
              ---------- ---------- ---------- ---------- ----------
              ---------- ---------- ---------- ---------- ----------
              ---------- ---------- ---------- ---------- ----------
              PTTSTTTT-- ---------- -----TTTTT VEP--PVVTE VTVEEILEVQ
              PVHTT----- ---------- -----TTSSP I--------- ----------

              ---------- ---------- ---------- ---------- ----------
              --------YN --PRYPLPYS GS-------- ---------- ----------
              ---------- ---------- ---------- ---------- ----------
              ---------- ---------- ---------- ---------- ----------
              ---------- ---------- ---------- ---------- ----------
              ---------- ---------- ---------- ---------- ----------
              ---------- ---------- ---------- ---------- ----------
              ---------- ---------- ---------- ---------- ----------
              ----MHYQKN --PLLSNAS- ---------- ---------- ----------
              --------YN --PRYPLPYS GS-------- ---------- ----------
              ---------- ---------- ---------- ---------- ----------
              --------YN --PNYPYYYR GS-------- ---------- ----------
              ---------- ---------- ---------- ---------- ----------
              ---------- ---------- ---------- ---------- ----------
              ----MHYQKN --PFLLNVS- ---------- ---------- ----------
              ---------- ---------- ---------- ---------- ----------
              ---------- ---------- ---------- ---------- ----------
              ----IHYQKN --PFLSNTP- ---------- ---------- ----------
              ---------- ---------- ---------- ---------- ----------
              ---------- ---------- ---------- ---------- ----------
              --------YN --PGYPFPYS GS-------- ---------- ----------
              ---------- ---------- ---------- ---------- ----------
              --------YN --PNYPYSYR GS-------- ---------- ----------
              --------YN --PRYPLPYS GS-------- ---------- ----------
              ---------- ---------- ---------- ---------- ----------
              ---------- ---------- ---------- ---------- ----------
              ----MHYQKN --P-LSNVP- ---------- ---------- ----------
              ---------- ---------- ---------- ---------- ----------
              ---------- ---------- ---------- ---------- ----------
              ----IIYQDS --PLLISTHS QQ-------- ---------- ----------
              ---GNSRPAN --SFWSSSNR YVE------- ---------- ----------
              ---------- ---------- ---------- ---------- ----------
              ---------E --QSNEEL-- ---------- ---------- -----VNKD-
              ---------- ---------- ---------- ---------- ----------
              --------FN --SEYPNRYT SA-------- ---------- ----------
              ---------- ---------- ---------- ---------- ----------
              ---------- ---------- ---------- ---------- ----------
              ---------- ---------- ---------- ---------- ----------
              ---------- ---------- ---------- ---------- ----------
              ---------- ---------- ---------- ---------- ----------
              ---------- ---------- ---------- ---------- ----------
              --------QN --REYPNFYS RS-------- ---------- ----------
              ---------- ---------- ---------- ---------- ----------
              ---------- ---------- ---------- ---------- ----------
              ---------- ---------- ---------- ---------- ----------
              ---------- ---------- ---------- ---------- ----------
              ---------- ---------- ---------- ---------- ----------
              ---------- ---------- ---------- ---------- ----------
              ---------- ---------- ---------- ---------- ----------
              ---------- ---------- ---------- ---------- ----------
              ---------- ---------- ---------- ---------- ----------
              ----EMYKKN --PFLSNIS- ---------- ---------- ----------
              --------QN --REYPNFYS RS-------- ---------- ----------
              ---------- ---------- ---------- ---------- ----------
              ---------- ---------- ---------- ---------- ----------
              ---------- ---------- ---------- ---------- ----------
              ---------- ---------- ---------- ---------- ----------
              ---------- ---------- ---------- ---------- ----------
              ---------- ---------- ---------- ---------- ----------
              ----EMYKKN --PFLSNIS- ---------- ---------- ----------
              ---------- ---------- ---------- ---------- ----------
              ---------- ---------- ---------- ---------- ----------
              ---------- ---------- ---------- ---------- ----------
              ---------- ---------- ---------- ---------- ----------
              ---------- ---------- ---------- ---------- ----------
              ---------- ---------- ---------- ---------- ----------
              ---------- ---------- ---------- ---------- ----------
              ---------- ---------- ---------- ---------- ----------
              ---------- ---------- ---------- ---------- ----------
              ---------- ---------- ---------- ---------- ----------
              ---------- ---------- ---------- ---------- ----------
              --------YN --PGFPYKYK GA-------- ---------- ----------
              --------YN --SEYPNKYN GE-------- ---------- ----------
              ---------- ---------- ---------- ---------- ----------
              ---------- ---------- ---------- ---------- ----------
              --------YN --PDYPNVSK GR-------- ---------- ----------
              ----SGIEGN --PFLS---- ---------- ---------- ---IHVNNSQ
              ---------- ---------- ---------- ---------- ----------
              ---------- ---------- ---------- ---------- ----------
              ---------- ---------- ---------- ---------- ----------
              ---------- ---------- ---------- ---------- ----------
              ---------- ---------- ---------- ---------- ----------
              ---------- ---------- ---------- ---------- ----------
              ---------- ---------- ---------- ---------- ----------
              ---------- ---------- ---------- ---------- ----------
              ---------- ---------- ---------- ---------- ----------
              ---------- ---------- ---------- ---------- ----------
              ---------- ---------- ---------- ---------- ----------
              ---------- ---------- ---------- ---------- ----------
              --------YN --TQYPNRYR GR-------- ---------- ----------
              ---------- ---------- ---------- ---------- ----------
              ---------- ---------- ---------- ---------- ----------
              ---------- ---------- ---------- ---------- ----------
              ---------- ---------- ---------- ---------- ----------
              --------YN --PGYPNAYS GQ-------- ---------- ----------
              ---------- ---------- ---------- ---------- ----------
              ---------- ---------- ---------- ---------- ----------
              --------DN ---------- ---------- ---------- ----------
              ---------- ---------- ---------- ---------- ----------
              ---------- ---------- ---------- ---------- ----------
              ---------- ---------- ---------- ---------- ----------
              ---------- ---------- ---------- ---------- ----------
              ---------- ---------- ---------- ---------- ----------
              ---------- ---------- ---------- ---------- ----------
              ---------- ---------- ---------- ---------- ----------
              ---------- ---------- ---------- ---------- ----------
              ---------E --QSAEGI-- ---------- ---------- -----YEKDK
              ---GQEYQHN --PFLNNEK- ---------- ---------- ----------
              --------YN --SEYPYKYN GA-------- ---------- ----------
              ---SASQREK --PEKARRSG GHSCLTRV-- PRQTSEDSHR --GVLADKST
              ---------- ---------- ---------- ---------- ----------
              ---------- ---------- ---------- ---------- ----------
              ---------- ---------- ---------- ---------- ----------
              ---------- ---------- ---------- ---------- ----------
              ---------- ---------- ---------- ---------- ----------
              ---------- ---------- ---------- ---------- ----------
              ---------- ---------- ---------- ---------- ----------
              ---------- ---------- ---------- ---------- ----------
              --------YN --PEYPYSYR GP-------- ---------- ----------
              ---------- ---------- ---------- ---------- ----------
              ---------- ---------- ---------- ---------- ----------
              ---------- ---------- ---------- ---------- ----------
              ---------- ---------- ---------- ---------- ----------
              ---------- ---------- ---------- ---------- ----------
              ---------- ---------- ---------- ---------- ----------
              -------MRV --PIIPLYET NRRLS----- ---RG----- ---------Q
              ------TTMR --PTTKPTTK ATTTTKA--- PTTSTL---- ----------
              ---------R --ANRKG--- ---------- ---------F ----------
              ---------- ---------- ---------- ---------- ----------
              ---------- ---------- ---------- ---------- ----------
              ---------- ---------- ---------- ---------- ----------
              ---------- ---------- ---------- ---------- ----------
              ---------- ---------- ---------- ---------- ----------
              ---------- ---------- ---------- ---------- ----------
              ---------- ---------- ---------- ---------- ----------
              ---------- ---------- ---------- ---------- ----------
              ---------- ---------- ---------- ---------- ----------
              --------YN --PEYPNRYR GF-------- ---------- ----------
              --------RY --IQYQ--YR EN-------- ---------- ----------
              ---------- ---------- ---------- ---------- ----------
              ---------- ---------- ---------- ---------- ----------
              ---------- ---------- ---------- ---------- ----------
              ---------- ---------- ---------- ---------- ----------
              ---------- ---------- ---------- ---------- ----------
              --------YN --PEYPYSYQ GP-------- ---------- ----------
              ---------- ---------- ---------- ---------- ----------
              ---------- ---------- ---------- ---------- ----------
              ---------- ----ELNI-- ---------- ---------- ----------
              ---------- ---------- ---------- ---------- ----------
              ---------- ---------- ---------- ---------- ----------
              ---------- ---------- ---------- ---------- ----------
              ---------- ---------- ---------- ---------- ----------
              ---------- ---------- ---------- ---------- ----------
              ---------- ---------- ---------- ---------- ----------
              ---------- ---------- ---------- ---------- ----------
              ---------- ---------- ---------- ---------- ----------
              ---------- ---------- ---------- ---------- ----------
              --------YN --PMYPNSYP RG-------- ---------- ----------
              ---------- ---------- ---------- ---------- ----------
              ---------- ---------- ---------- ---------- ----------
              ---------- -----PNKY- ---------- ---------- ----------
              ---------- ---------- ---------- ---------- ----------
              ---------- ---------- ---------- ---------- ----------
              ---------- ---------- ---------- ---------- ----------
              --------NN --SEYGYNYK GE-------- ---------- ----------
              ---------- ---------- ---------- ---------- ----------
              ----PSIESN --PFLH---- ---------- ---------- ----------
              ---------- ---------- ---------- ---------- ----------
              ----NATNGE --GFLN---- ---------- ---------- ----------
              ---------- ---------- ---------- ---------- ----------
              -------QQQ --PAAEEL-- ---------- ---------- -----VNRD-
              ---------- ---------- ---------- ---------- ----------
              ---------- ---------- ---------- ---------- ----------
              --------RY --LQYQY-YK EA-------- ---------- ----------
              ---------- ---------- ---------- ---------- ----------
              ---TTTTTMK --TTTTTTMK TTTTTKAT-- TTTSTV---- ----------
              ---------- ---------- ---------- ---------- ----------
              ----TKYENN --PFLSIS-- ---------- ---------- ----------
              ---------- ---------- ---------- ---------- ----------
              ----HSNDKN --IFLQDRDT TINWDN---- ------IF-- ----------
              ---------- ---------- ---------- ---------- ----------
              ---------- ---------- ---------- ---------- ----------
              ---------- ---------- ---------- ---------- ----------
              ---------- ---------- ---------- ---------- ----------
              -------PVS --PPASAFSS KVSTD----- ---------- --DVASNREK
              --------YN --PQYPNGYV GL-------- ---------- ----------
              ---------- ---------- ---------- ---------- ----------
              ---------- ---------- ---------- ---------- ----------
              ---------- ---------- ---------- ---------- ----------
              ---------- ---------- ---------- ---------- ----------
              ---------- ---------- ---------- ---------- ----------
              ---------- ---------- ---------- ---------- ----------
              ----TNYDNN --PFLSNS-- ---------- ---------- ----------
              ---------S --PSSSSF-- ---------- ---------- --AVEANQD-
              ---------- ---------- ---------- ---------- ----------
              ---------- ---------- ---------- ---------- ----------
              ---------- ---------- ---------- ---------- ----------
              ---------- ---------- ---------- ---------- ----------
              --------YN --PEFPKPYR GP-------- ---------- ----------
              --------YN --NEYPYQYE GQ-------- ---------- ----------
              ---------- ---------- ---------- ---------- ----------
              ---------- ---------- ---------- ---------- ----------
              ---------- ---------- ---------- ---------- ----------
              ---------- ---------- ---------- ---------- ----------
              ---------- ---------- ---------- ---------- ----------
              ---------- ---------- ---------- ---------- ----------
              ---------- ---------- ---------- ---------- ----------
              ---------- ---------- ---------- ---------- ----------
              ---------- ---------- ---------- ---------- ----------
              ---------- ---------- ---------- ---------- ----------
              ---------- ---------- ---------- ---------- ----------
              ---------- ---------- ---------- ---------- ----------
              ---------- ---------- -------C-- ------SF-- ----------
              ---------- ---------- ---------- ---------- ----------
              ---------- ---------- ---------- ---------- ----------
              ----TKYEGN --PFLSNL-- ---------- ---------- ----------
              ---------- ---------- ---------- ---------- ----------
              ---------- ---------- ---------- ---------- ----------
              ---------- ---------- ---------- ---------- ----------
              ---------- ---------- ---------- ---------- ----------
              ---------- ---------- ---------- ---------- ----------
              ---------- ---------- ---------- ---------- ----------
              ---------- ---------- ---------- ---------- ----------
              ---------- ---------- ---------- ---------- ----------
              ---------- ---------- ---------- ---------- ----------
              ---------- ---------- ---------- ---------- ----------
              ---------- ---------- ---------- ---------- ----------
              --------TN --PNYPNNYT AS-------- ---------- ----------
              ---------- ---------- ---------- ---------- ----------
              ---------- ---------- ---------- ---------- ----------
              ---------- ---------- ---------- ---------- ----------
              ---------- ---------- ---------- ---------- ----------
              ---------- ---------- ---------- ---------- ----------
              ---------- ---------- ---------- ---------- ----------
              ---------- ---------- ---------- ---------- ----------
              ---------- ---------- ---------- ---------- ----------
              ---------- ---------- ---------- ---------- ----------
              ---------- ---------- ---------- ---------- ----------
              ---------- ---------- ---------- ---------- ----------
              ---------- ---------- ---------- ---------- ----------
              ---------- ---------- ---------- ---------- ----------
              ---------- ---------- ---------- ---------- ----------
              ---------- ---------- ---------- ---------- ----------
              ---------- ---------- ---------- ---------- ----------
              ---------- ---------- ---------- ---------- ----------
              ---------- ---------- ---------- ---------- ----------
              ---------- ---------- ---------- ---------- ----------
              ---------- ---------- ---------- ---------- ----------
              ---------- ---------- ---------- ---------- ----------
              ---------- ---------- ---------- ---------- ----------
              ---------- ---------- ---------- ---------- ----------
              ---------- ---------- ---------- ---------- ----------
              ---------- ---------- ---------- ---------- ----------
              ---------- ---------- ---------- ---------- ----------
              ---------- ---------- ---------- ---------- ----------
              ---------- ---------- ---------- ---------- ----------
              ---------- ---------- ---------- ---------- ----------
              ---------- ---------- ---------- ---------- ----------
              ---------- ---------- ---------- ---------- ----------
              ---------- ---------- ---------- ---------- ----------
              ---------- ---------- ---------- ---------- ----------
              ---------- ---------- ---------- ---------- ----------
              ---------- ---------- ---------- ---------- ----------
              ---------- ---------- -----LLCVI ---SVLSFQL ---VFAQAD-
              ST-TELAETN --PNQASL-S EASSNI---- ---------- VEQV-IDRDP
              ---------- ---------- ---------- ---------- ----------
              ---------- ---------- ---------- ---------- ----------
              ---------- ---------- ---------- ---------- ----------
              ---------- ---------- ---------- ---------- ----------
              ---------- ---------- ---------- ---------- ----------
              ---------- ---------- ---------- ---------- ----------
              ---------- ---------- ---------- ---------- ----------
              -------MST --PFHPLTN- ---------- ---------- ----------
              -------TFN Q--------- ---------- ---------- ----------
              ---------- ---------- ---------- ---------- ----------
              ---------- ---------- ---------- ---------- ----------
              ---------- ---------- ---------- ---------- ----------
              ---------- ---------- ---------- ---------- ----------
              ---------- ---------- ---------- ---------- ----------
              ---------- ---------- ---------- ---------- ----------
              ---------- ---------- ---------- ---------- ----------
              ---------- ---------- ---------- ---------- ----------
              ---------- ---------- ---------- ---------- ----------
              ---------- ---------- ---------- ---------- ----------
              ---------- ---------- ---------- ---------- ----------
              ---------- ---------- ---------- ---------- ----------
              ---------- ---------- ---------- ---------- ----------
              ---------- ---------- ---------- ---------- ----------
              --------YN --PNYPYSYS RG-------- ---------- ----------
              ---------- ---------- ---------- ---------- ----------
              ---------- ---------- ---------- ---------- ----------
              ---------- ---------- ---------- ---------- ----------
              ---------- ---------- ---------- ---------- ----------
              ---------- ---------- ---------- ---------- ----------
              ---------- ---------- ---------- ---------- ----------
              ---------- ---------- ---------- ---------- ----------
              ----PSVEGN --PFLS---- ---------- ---------- ----------
              ----PSVEDN --PFLS---- ---------- ---------- ----------
              ---------- ---------- ---------- ---------- ----------
              --------FN --NEYPNPYR GQ-------- ---------- ----------
              ---------- ---------- ---------- ---------- ----------
              ---------- --PTPPMTRP PTTMSTTRR- ---------- ----------
              --------YN --PDYPNVTK GR-------- ---------- ----------
              ---------- ---------- ---------- ---------- ----------
              ---------- ---------- ---------- ---------- ----------
              --------IN --PGYPNGYK GE-------- ---------- ----------
              ---------- ---------- ---------- ---------- ----------
              ---------- ---------- ---------- ---------- ----------
              ---------- ---------- ---------- ---------- ----------
              ----PTVPSN --PFLQSIAL PTAPSN---- ------PFVL --NFH-NNSG
              --------YN --PRYPYKYR GG-------- ---------- ----------
              ---------- ---------- ---------- ---------- ----------
              ---------- ---------- ---------- ---------- ----------
              ---------- ---------- ---------- ---------- ----------
              ---------- ---------- ---------- ---------- ----------
              ---------- ---------- ---------- ---------- ----------
              ----LDYQRN --PFLSNI-- ---------- ---------- ----------
              ---------- ---------- ---------- ---------- ----------
              ---------- ---------- ---------- ---------- ----------
              --------YN --PRYPYKYR GG-------- ---------- ----------
              ---------- ---------- ---------- ---------- ----------
              ----PDYQRN --PFLSNI-- ---------- ---------- ----------
              ---------- ---------- ---------- ---------- ----------
              ---------- ---------- ---------- ---------- ----------
              ---------- ---------- ---------- ---------- ----------
              ----NTYRDN --PFLIDTS- ---------- ---------- ----------
              ---------- ---------- ---------- ---------- ----------
              ---------- ---------- ---------- ---------- ----------
              ---------- ---------- ---------- ---------- ----------
              ---------- ---------- ---------- ---------- ----------
              ----NVYRDN --PFLLDASS LNTHLS---- ---------- ----------
              --------YN --FDYPNVSY GR-------- ---------- ----------
              ---------- ---------- ---------- ---------- ----------
              ---------- ---------- ---------- ---------- ----------
              ---------- ---------- ---------- ---------- ----------
              ----DNENGN --PVLLND-- ---------- -------FA- --------SQ
              ----KAHRST --P------- ---------- ---------- ----------
              ----TSIFRN --DPIGNIA- ---------- ---------- ----------
              ---------- ---------- ---------- ---------- ----------
              ---------- ---------- ---------- ---------- ----------
              ---------- ---------- ---------- ---------- ----------
              ---------- ---------- ---------- ---------- ----------
              ---------- ---------- ---------- ---------- ----------
              ---------- ---------- ---------- ---------- ----------
              ---------- ---------- ---------- ---------- ----------
              ---------- ---------- ---------- ---------- ----------
              ---------- ---------- ---------- ---------- ----------
              ---------- ---------- ---------- ---------- ----------
              ---------- ---------- ---------- ---------- ----------
              ---------- ---------- ---------- ---------- ----------
              --------YN --PGFPNMYE GE-------- ---------- ----------
              ---------- ---------- ---------- ---------- ----------
              ---------S --SSSSSF-- ---------- ---------- --AVEVNQD-
              --------QY --LQYQ--YE EA-------- ---------- ----------
              ---------- ---------- ---------- ---------- ----------
              ---------- ---------- ---------- ---------- ----------
              ---------- ---------- ---------- ---------- ----------
              ---------- ---------- ---------- ---------- ----------
              --------YN --PEFPNLSR GK-------- ---------- ----------
              --------YN --PDYPNASY GR-------- ---------- ----------
              ----RQTQTN --QFLHSSNE TKN------- ---------- ----------
              -LQWLNTNEN --KFLLNAFA SQ-------- ---------- ----------
              ---------- ---------- ---------- ---------- ----------
              ---------- ---------- ---------- ---------- ----------
              ---------- ---------- ---------- ---------- ----------
              ---------- ---------- ---------- ---------- ----------
              --------YS --PNYPNSYQ GS-------- ---------- ----------
              ---------- ---------- ---------- ---------- ----------
              ---------- ---------- ---------- ---------- ----------
              ---------- ---------- ---------- ---------- ----------
              ---------- ---------- ---------- ---------- ----------
              ---------- ---------- ---------- ---------- ----------
              ---------- ---------- ---------- ---------- ----------
              ---------- --PEMGKFMP ---------- ---------- ----------
              ---------- --PSIGHYGK WSK------- ---------- ----------
              ---------- ---------- -------C-- ---------- ----------
              ---------- ---------- ---------- ---------- ----------
              ---------- ---------- ---------- ---------- ----------
              ---------- ---------- ---------- ---------- ----------
              ---------- ---------- ---------- ---------- ----------
              ---------- ---------- ---------- ---------- ----------
              ---------- ---------- ---------- ---------- ----------
              ---------- ---------- ---------- ---------- ----------
              ---------- ---------- ---------- ---------- ----------
              ---------- ---------- ---------- ---------- ----------
              ---------- ---------- ---------- ---------- ----------
              ---------- ---------- ---------- ---------- ----------
              ---------- ---------- ---------- ---------- ----------
              ---------- ---------- ---------- ---------- ----------
              --------YS --PNYPNSYQ GS-------- ---------- ----------
              ---------Y --PSADRH-- ---------- ---------- --DV-IDRDQ
              ---------- ---------- ---------- ---------- ----------
              SMLGAQEYND --PE------ --TC------ ---------- --AILAQRS-
              ----VVYQSN --PFLGKHSS KL-------- ---------- ----------
              ---------- ---------- ---------- ---------- ----------
              ---------- ---------- ---------- ---------- ----------
              ---------R --PKRG---- ---------- ---------- ----------
              ---------- ---------- ---------- ---------- ----------
              ---------- ---------- ---------- ---------- ----------
              ---TVKTTMR TTPTTMKTTP KTTTTT---- TTTTTL---- ----------
              ---------- ---------- ---------- ---------- ----------
              --------YS --PNYPQNYR PG-------- ---------- ----------
              --------FN --KEYPQNYS AG-------- ---------- ----------
              --------YN --PGYSSNYE PG-------- ---------- ----------
              KK-EDVAAAT --PSSSMQKK KKKKK----- ---------- -NKV-KRKDP
              ---------- ---------- ---------- ---------- -----LSRTT

              ---------- ---------- ---------- ---------- ----------
              ---------- ---------- ---------- ---------- ----------
              ---------- ---------- ---------- ---------- ----------
              ---------- ---------- ---------- ---------- ----------
              ---------- ---------- ---------- ---------- ----------
              ---------- ---------- ---------- ---------- ----------
              ---------- --------EK ESDN------ ---------- ----------
              ---------- ---------- ---------- ---------- ----------
              ---------- -----VFPFS FYKN------ ---------- ----------
              ---------- ---------- ---------- ---------- ----------
              ---------- ---------- ---------- ---------- ----------
              ---------- ---------- ---------- ---------- ----------
              ---------- ---------- ---------- ---------- ----------
              ---------- ---------- ---------- ---------- ----------
              ---------- -----VFPFL FYKN------ ---------- ----------
              ---------- ---------- ---------- ---------- ----------
              ---------- ---------- ---------- ---------- ----------
              ---------- -----MFPFS SYKN------ ---------- ----------
              ---------- ---------- ---------- ---------- ----------
              ---------- ---------- ---------- ---------- ----------
              ---------- ---------- ---------- ---------- ----------
              ---------- ---------- ---------- ---------- ----------
              ---------- ---------- ---------- ---------- ----------
              ---------- ---------- ---------- ---------- ----------
              ---------- ---------- ---------- ---------- ----------
              ---------- ---------- ---------- ---------- ----------
              ---------- -----VFPFS FYKN------ ---------- ----------
              ---------- ---------- ---------- ---------- ----------
              ---------- ---------- ---------- ---------- ----------
              ---------- ---------- ---------- ---------- ----------
              ---------- -----IKP-- ---------- ---------- ----------
              ---------- ---------- ---------- ---------- ----------
              ---------- --------SS ANPS------ ---------- ----------
              ---------- --AADEQKFS KSYQ------ ---------- ----------
              ---------- ---------- ---------- ---------- ----------
              ---------- ---------- ---------- ---------- ----------
              ---------- ---------- ---------- ---------- ----------
              ---------- ---------- ---------- ---------- ----------
              ---------- ---------- ---------- ---------- ----------
              ---------- --TPGTAVDL RNGS------ ---------- ----------
              ---------- --------AQ KSSEITPIN- L--------- ----------
              ---------- ---------- ---------- ---------- ----------
              ---------- ---------- ---------- ---------- ----------
              ---------- ---------- ---------- ---------- ----------
              ---------- ---------- ---------- ---------- ----------
              ---------- ---------- ---------- ---------- ----------
              ---------- ---------- ---------- ---------- ----------
              ---------- ---------- ---------- ---------- ----------
              ---------- ---------- ---------- ---------- ----------
              ---------- ---------- ---------- ---------- ----------
              ---------- ---------- ---------- ---------- ----------
              ---------- -----MFS-V SSNG------ ---------- ----------
              ---------- ---------- ---------- ---------- ----------
              ---------- ---------- ---------- ---------- ----------
              ---------- ---------- ---------- ---------- ----------
              ---------- ---------- ---------- ---------- ----------
              ---------- ---------- ---------- ---------- ----------
              ---------- ---------- ---------- ---------- ----------
              ---------- ---------- ---------- ---------- ----------
              ---------- -----MLS-V SYNG------ ---------- ----------
              ---------- ---------- ---------- ---------- ----------
              ---------- ---------- ---------- ---------- ----------
              ---------- ---------- ---------- ---------- ----------
              ---------- ---------- ---------- ---------- ----------
              ---------- ---------- ---------- ---------- ----------
              ---------- -------NGV SNSD------ ---------- ----------
              ---------- --GPGTLSKQ KTHQ------ ---------- ----------
              ---------- ---------- ---------- ---------- ----------
              ---------- ---------- ---------- ---------- ----------
              ---------- ---------- ---------- ---------- ----------
              ---------- ---------- ---------- ---------- ----------
              ---------- ---------- ---------- ---------- ----------
              ---------- ---------- ---------- ---------- ----------
              ---------- ---------- ---------- ---------- ----------
              ---------- ---------- ---------- ---------- ----------
              ---------- ---------- ---------- ---------- ----------
              KP-------F STVPNISLSQ ---------- ---------- ----------
              ---------- ---------- ---------- ---------- ----------
              ---------- ---------- ---------- ---------- ----------
              ---------- ---------- ---------- ---------- ----------
              ---------- ---------- ---------- ---------- ----------
              ---------- ---------- ---------- ---------- ----------
              ---------- ---------- ---------- ---------- ----------
              ---------- ---------- ---------- ---------- ----------
              ---------- ---------- ---------- ---------- ----------
              ---------- ---------- ---------- ---------- ----------
              ---------- ---------- ---------- ---------- ----------
              ---------- ---------- ---------- ---------- ----------
              ---------- ---------- ---------- ---------- ----------
              ---------- ---------- ---------- ---------- ----------
              ---------- ---------- ---------- ---------- ----------
              ---------- ---------- ---------- ---------- ----------
              ---------- --LGVNEQPN KAYQ------ ---------- ----------
              ---------- ---------- ---------- ---------- ----------
              ---------- ---------- ---------- ---------- ----------
              ---------- ---------- ---------- ---------- ----------
              ---------- ---------- ---------- ---------- ----------
              ---------- ---------- ---------- ---------- ----------
              ---------- ---------- ---------- ---------- ----------
              ---------- ---------- ---------- ---------- ----------
              ---------- ---------- ---------- ---------- ----------
              ---------- ---------- ---------- ---------- ----------
              ---------- -------AKA GGGG------ ---------- ----------
              ---------- ---------- ---------- ---------- ----------
              ---------- ---------- ---------- ---------- ----------
              ---------- ---------- ---------- ---------- ----------
              ---------- -------ESS SAPS------ ---------- ----------
              ---------- ------YPAP KFENR----- ---------- ----------
              ---------- ---------- ---------- ---------- ----------
              GT-----TRR RESTRVFPLK IYASY----- DTCIRDMAYE FIP-------
              ---------- ---------- ---------- ---------- ----------
              ---------- ---------- ---------- ---------- ----------
              ---------- ---------- ---------- ---------- ----------
              ---------- ---------- ---------- ---------- ----------
              ---------- ---------- ---------- ---------- ----------
              ---------- ---------- ---------- ---------- --------FG
              ---------- ---------- ---------- ---------- ----------
              ---------- ---------- ---------- ---------- ----------
              ---------- ---------- ---------- ---------- ----------
              ---------- ---------- ---------- ---------- ----------
              ---------- ---------- ---------- ---------- ----------
              ---------- ---------- ---------- ---------- ----------
              ---------- -------NGV SDSE------ ---------- ----------
              ---------- ---------- ---------- ---------- ----------
              ---------- ---------- ---------- ---------- ----------
              -------YR- ---------- ---------- ---------- ----------
              ---------- --PPVIFPTI QPQVI-PV-- --CV------ --------CV
              ---------- -------LSS RTSQHRVI-- ---------- ----------
              ---------- ---------- ---------- ---------- ----------
              ---------- ---------- ---------- ---------- ----------
              ---------- ---------- ---------- ---------- ----------
              ---------- --ANLRLEKD ASTGTVPSML P--------- ----------
              ---------- ---------- ---------- ---------- ----------
              ---------- ---------- ---------- ---------- ----------
              ---------- ---------- ---------- ---------- ----------
              ---------- ---------- ---------- ---------- ----------
              ---------- ---------- ---------- ---------- ----------
              ---------- ---------- ---------- ---------- ----------
              ---------- ---------- ---------- ---------- ----------
              ---------- ---------- ---------- ---------- ----------
              ---------- ---------- ---------- ---------- ----------
              ---------- ---------- ---------- ---------- ----------
              ---------- ---------- ---------- ---------- ----------
              ---------- ---------- ---------- ---------- ----------
              ---------- ---------- ---------- ---------- ----------
              ---------- ---------- ---------- ---------- ----------
              ---------- ---------- ---------- ---------- ----------
              ---------- ---------S STTD------ ---------- ----------
              ---------- ---------- ---------- ---------- ----------
              ---------- ---------- ---------- ---------- ----------
              ---------- ---------- ---------- ---------- ----------
              ---------- ---------- ---------- ---------- ----------
              ---------- ---------- ---------- ---------- ----------
              ---------- ---------- ---------- ---------- ----------
              ---------- ---------- ---------- ---------- ----------
              ---------- ---------- ---------- ---------- ----------
              ---------- ---------- ---------- ---------- ----------
              ---------- ---------- ---------- ---------- ----------
              ---------- ---------- ---------- ---------- ----------
              ---------- ---------- ---------- ---------- ----------
              ---------- ---------- ---------- ---------- ----------
              ---------- ---------- ---------- ---------- ----------
              ---------- ---------- ---------- ---------- ----------
              ---------- ---------- ---------- ---------- ----------
              ---------- ---------- ---------- ---------- ----------
              ---------- ---------- ---------- ---------- ----------
              ---------- ---------S SSGN------ ---------- ----------
              ---------- ---------- -IGT------ ---------- ----------
              ---------- ---------Q -SGT------ ---------- ----------
              ---------- ---------- ---------- ---------- ----------
              ---------- --------KE SALS------ ---------- ----------
              ---------- ---------- ---------- ---------- ----------
              ---------- ---------- ---------- ---------- ----------
              ---------- ---------- ---------- ---------- ----------
              ---------- ---------- ---------- ---------- ----------
              ---------- --PPVIFPTT ELQPI-SI-- --CI------ --------CV
              ---------- ---------- ---------- ---------- ----------
              ---------- ---------A IASN------ ---------- ----------
              ---------- ---------- ---------- ---------- ----------
              ---------- ----VLAPVT QSPT------ ---------- ----------
              ---------- ---------- ---------- ---------- ----------
              ---------- ---------- ---------- ---------- ----------
              ---------- ---------- ---------- ---------- ----------
              ---------- ---------- ---------- ---------- ----------
              DSL------- -------PVS VSSS------ ---------- ----------
              ---------- ---------- ---------- ---------- ----------
              ---------- ---------- ---------- ---------- ----------
              ---------- ---------- ---------- ---------- ----------
              ---------- ---------- ---------- ---------- ----------
              ---------- ---------- ---------- ---------- ----------
              ---------- ---------- ---------- ---------- ----------
              ---------- ---------- ---------- ---------- ----------
              ---------- ---------A IASN------ ---------- ----------
              ---------- -------DKA KESI------ ---------- ----------
              ---------- ---------- ---------- ---------- ----------
              ---------- ---------- ---------- ---------- ----------
              ---------- ---------- ---------- ---------- ----------
              ---------- ---------- ---------- ---------- ----------
              ---------- ---------- ---------- ---------- ----------
              ---------- ---------- ---------- ---------- ----------
              ---------- ---------- ---------- ---------- ----------
              ---------- ---------- ---------- ---------- ----------
              ---------- ---------- ---------- ---------- ----------
              ---------- ---------- ---------- ---------- ----------
              ---------- ---------- ---------- ---------- ----------
              ---------- ---------- ---------- ---------- ----------
              ---------- ---------- ---------- ---------- ----------
              ---------- ---------- ---------- ---------- ----------
              ---------- -------NGI SNSE------ ---------- ----------
              ---------- ---------- ---------- ---------- ----------
              ---------- ---------- ---------- ---------- ----------
              ---------- ---------- ---------- ---------- ----------
              ---------- ----LNDASC RTHRVKRQFF D--------- ----------
              ---------- ---------- ---------- ---------- ----------
              ---------- ---------- ---------- ---------- ----------
              ---------- -----LKPQS SSPN------ ---------- ----------
              ---------- ---------- ---------- ---------- ----------
              ---------- ---------- ---------- ---------- ----------
              ---------- ---------- ---------- ---------- ----------
              ---------- ---------- ---------- ---------- ----------
              ---------- ---------- ---------- ---------- ----------
              ---------- --------RR KSEG------ ---------- ----------
              ---------- ---------- ---------- ---------- ----------
              ---------- ---------- ---------- ---------- ----------
              ---------- ---------- ---------- ---------- ----------
              ---------- ---------- ---------- ---------- ----------
              ---------- ---------- ---------- ---------- ----------
              ---------- ---------- ---------- ---------- ----------
              ---------- ---------- ---------- ---------- ----------
              ---------- ---------- ---------- ---------- ----------
              ---------- ---------- ---------- ---------- ----------
              ---------- ---------- ---------- ---------- ----------
              ---------- ---------- ---------- ---------- ----------
              ---------- ---------- ---------- ---------- ----------
              ---------- ---------- ---------- ---------- ----------
              ---------- ---------- ---------- ---------- ----------
              ---------- ---------- ---------- ---------- ----------
              ---------- ---------- ---------- ---------- ----------
              ---------- ---------- ---------- ---------- ----------
              ---------- ---------- ---------- ---------- ----------
              ---------- ---------- ---------- ---------- ----------
              ---------- ---------- ---------- ---------- ----------
              ---------- ---------- ---------- ---------- ----------
              ---------- ---------- ---------- ---------- ----------
              ---------- ---------- ---------- ---------- ----------
              ---------- ---------- ---------- ---------- ----------
              ---------- ---------- ---------- ---------- ----------
              ---------- ---------- ---------- ---------- ----------
              ---------- ---------- ---------- ---------- ----------
              ---------- ---------- ---------- ---------- ----------
              ---------- ---------- ---------- ---------- ----------
              ---------- ---------- ---------- ---------- ----------
              ---------- ---------- ---------- ---------- ----------
              ---------- ---------- ---------- ---------- ----------
              ---------- ---------- ---------- ---------- ----------
              ---------- ---------- --EQ------ ---------- ----------
              ---------- ---------- ---------- ---------- ----------
              ---------- ---------- ---------- ---------- ----------
              ---------- ---------- ---------- ---------- ----------
              ---------- ---------- ---------- ---------- ----------
              ---------- ---------- ---------- ---------- ----------
              ---------- ---------- ---------- ---------- ----------
              ---------- ---------- ---------- ---------- ----------
              ---------- --ESPKNSTS RT-G------ ---------- ----------
              KA-------- -------SGS DSPP------ ---------- ----------
              ---------- ---------- ---------- ---------- ----------
              ---------- ---------- ---------- ---------- ----------
              ---------- ---------- ---------- ---------- ----------
              ---------- ---------- ---------- ---------- ----------
              ---------- ---------- ---------- ---------- ----------
              ---------- --GKPVQAPS KAYQ------ ---------- ----------
              ---------- ---------- ---------- ---------- ----------
              ---------- ---------- ---------- ---------- --------LV
              ---------- ---------- ---------- ---------- ----------
              ---------- ---------- ---------- ---------- ----------
              ---------- ---------- ---------- ---------- ----------
              ---------- ---------- ---------- ---------- ----------
              ---------- ---------- ---------- ---------- ----------
              ---------- ---------- ---------- ---------- ----------
              ---------- ---------- ---------- ---------- ----------
              ---------- ---------- ---------- ---------- ----------
              ---------- ---------- ---------- ---------- ----------
              ---------- ---------- ---------- ---------- ----------
              ---------- ---------- ---------- ---------- ----------
              ---------- ---------- ---------- ---------- ----------
              ---------- ---------- ---------- ---------- ----------
              ---------- ---------- ---------- ---------- ----------
              ---------- ---------- ---------- ---------- ----------
              ---------- ---------- ---------- ---------- ----------
              ---------- ---------- ---------- ---------- ----------
              ---------- ---------- ---------- ---------- ----------
              ---------- ---------- ---------- ---------- ----------
              ---------- ---------- ---------- ---------- ----------
              ---------- ---------- ---------- ---------- ----------
              ---------- ---------- ---------- ---------- ----------
              ---------- ---------- ---------- ---------- ----------
              ---------- ---------Q FYGN------ ---------- ----------
              ---------- ---------Q FYGN------ ---------- ----------
              ---------- ---------- ---------- ---------- ----------
              ---------- ---------- ---------- ---------- ----------
              ---------- ---------- ---------- ---------- ----------
              ---------- --PSTVFPTG PPNLN----- --CI------ --------CV
              ---------- ---------- ---------- ---------- ----------
              ---------- ---------- ---------- ---------- ----------
              ---------- ---------- ---------- ---------- ----------
              ---------- ---------- ---------- ---------- ----------
              ---------- ---------- ---------- ---------- ----------
              ---------- ---------- ---------- ---------- ----------
              ---------- ---------- ---------- ---------- ----------
              SQ-------S DMMPNIFLPQ FYGN------ ---------- ----------
              ---------- ---------- ---------- ---------- ----------
              ---------- ---------- ---------- ---------- ----------
              ---------- ---------- ---------- ---------- ----------
              ---------- ---------- ---------- ---------- ----------
              ---------- ---------- ---------- ---------- ----------
              ---------- ---------- ---------- ---------- ----------
              ---------- -----LQPKL SLPN------ ---------- ----------
              ---------- ---------- ---------- ---------- ----------
              ---------- ---------- ---------- ---------- ----------
              ---------- ---------- ---------- ---------- ----------
              ---------- ---------- ---------- ---------- ----------
              ---------- -----LQPKL SLPN------ ---------- ----------
              ---------- ---------- ---------- ---------- ----------
              ---------- ---------- ---------- ---------- ----------
              ---------- --DYPEKKIY KISQ------ ---------- ----------
              ---------- ---------S ---------- ---------- ----------
              ---------- ---------- ---------- ---------- ----------
              ---------- ---------- ---------- ---------- ----------
              ---------- ---------- ---------- ---------- ----------
              ---------- ---------- ---------- ---------- ----------
              -----I---- ----NISGIN SEYN------ ---------- ----------
              ---------- ---------- ---------- ---------- ----------
              ---------- ---------- ---------- ---------- ----------
              ---------- ---------- ---------- ---------- ----------
              ---------- ---------- ---------- ---------- ----------
              AS-------D --I--VFP-- ---------- ---------- ----------
              ---------- ---------- ---------- ---------- ----------
              ---------- -----ISP-T FTTN------ ---------- ----------
              ---------- ---------- ---------- ---------- ----------
              ---------- ---------- ---------- ---------- ----------
              ---------- ---------- ---------- ---------- ----------
              ---------- ---------- ---------- ---------- ----------
              ---------- ---------- ---------- ---------- ----------
              ---------- ---------- ---------- ---------- ----------
              ---------- ---------- ---------- ---------- ----------
              ---------- ---------- ---------- ---------- ----------
              ---------- ---------- ---------- ---------- ----------
              ---------- ---------- ---------- ---------- ----------
              ---------- ---------- ---------- ---------- ----------
              ---------- ---------- ---------- ---------- ----------
              ---------- ---------- ---------- ---------- ----------
              ---------- ---------- ---------- ---------- ----------
              ---------- -------DKA KESI------ ---------- ----------
              ---------- ---------- ---------- ---------- ----------
              ---------- ---------- ---------- ---------- ----------
              ---------- ---------- ---------- ---------- ----------
              ---------- ---------- ---------- ---------- ----------
              ---------- ---------- ---------- ---------- ----------
              ---------- ---------- ---------- ---------- ----------
              ---------- ---------- ---------- ---------- ----------
              ---------- --INLISP-- ---------- ---------- ----------
              ---------- -----ASSIA FHGS------ ---------- ----------
              ---------- ---------- ---------- ---------- ----------
              ---------- ---------- ---------- ---------- ----------
              ---------- ---------- ---------- ---------- ----------
              ---------- ---------- ---------- ---------- ----------
              ---------- ---------- ---------- ---------- ----------
              ---------- ---------- ---------- ---------- ----------
              ---------- ---------- ---------- ---------- ----------
              ---------- ---------- ---------- ---------- ----------
              ---------- ---------- ---------- ---------- ----------
              ---------- ---------- ---------- ---------- ----------
              ---------- ---------- ---------- ---------- ----------
              ---------- ---------- ---------- ---------- ----------
              ---------- ---------- ---------- ---------- -----W----
              ---------- ---------- ---------- ---------- ----------
              ---------- ---------- ---------- ---------- ----------
              ---------- ---------- ---------- ---------- ----------
              ---------- ---------- ---------- ---------- ----------
              ---------- ---------- ---------- ---------- ----------
              ---------- ---------- ---------- ---------- ----------
              ---------- ---------- ---------- ---------- ----------
              ---------- ---------- ---------- ---------- ----------
              ---------- ---------- ---------- ---------- ----------
              ---------- ---------- ---------- ---------- ----------
              ---------- ---------- ---------- ---------- ----------
              ---------- ---------- ---------- ---------- ----------
              ---------- -------NGI PSSE------ ---------- ----------
              ---------- ---------- ---------- ---------- ----------
              ---------- ---------- ---------- ---------- ----------
              REKES----- -------ISS ITST------ ---------- ----------
              ---------- --------EK KRNA------ ---------- ----------
              ---------- --------IS IKAE------ NSCVTKTAEL FLSISFILLG
              ---------- -----IFP-- ---------- ---------- ----------
              ---------- ---------- ---------- ---------- ----------
              ---------- ---------- ---------- ---------- ----------
              ---------- --------AT RISLDVDV-- ---------- ----------
              ---------- ---------- ---------- ---------- ----------
              ---------- ---------- ---------- ---------- ----------
              ---------- --PPVIFPNT EPNTINPI-- --CV------ --------CV
              ---------- ---------- ---------- ---------- ----------
              ---------- ---------- ---------- ---------- ----------
              ---------- ---------- ---------- ---------- ----------
              ---------- ---------- ---------- ---------- ----------
              AHVETTKKPA PVHKIVESTK DAEN------ ---------- ----------
              ---------- -------TES SYGI------ ---------- ----------

              ---------- ---------- ---------- ---------- ----------
              ----KCTW-- ---------- -TITS----- ---------- ----------
              ----QCTT-- ----P----- ----N-QE-- ---------- ----------
              ---------- ---------- ---------- ---------- ----------
              --E-AC---- ---------- --ITDDNS-- ---------- ----------
              ----QCTT-- ----P----- ----N-QE-- ---------- ----------
              ----SCTG-- ----L----- ----N-NE-- ---------- ----------
              --S-QC---- ---------- -MLED-GK-- ---------- ----------
              --N-G----- ---------- ----K-NQIS ---------- ----------
              ----KCTW-- ---------- -TITS----- ---------- ----------
              --E-PC---- ---------- --ITNNNL-- ---------- ----------
              --E-SCVW-- ---------- -TITS----- ---------- ----------
              ----QCVT-- ----P----- ----N-QE-- ---------- ----------
              --S-QC---- ---------- -TLED-GK-- ---------- ----------
              --N-G----- ---------- ----K-NQIA ---------- ----------
              --S-RC---- ---------- -TLED-GK-- ---------- ----------
              --E-AC---- ---------- --ITDNNS-- ---------- ----------
              --N-E----- ---------- ----R-NQIA ---------- ----------
              ----QCTT-- ----P----- ----N-QE-- ---------- ----------
              ---------- ---------- ---------- ---------- ----------
              ----KCTW-- ---------- -TITS----- ---------- ----------
              --S-QC---- ---------- -TLED-GK-- ---------- ----------
              --E-SCVW-- ---------- -TVSS----- ---------- ----------
              ----KCTW-- ---------- -TITS----- ---------- ----------
              --E-AC---- ---------- --ITDNNS-- ---------- ----------
              --E-AC---- ---------- --ITDNNS-- ---------- ----------
              --N-G----- ---------- ----K-NQIA ---------- ----------
              --N-RC---- ---------- -DLEN-GQG- ---------- ----------
              --S-RC---- ---------- -RMEN-GRG- ---------- ----------
              ---------- ---------- --MRR-NSSV W--------- ----------
              -TE------- ---------- -QAQE-NS-- ---------- ----------
              --S-RC---- ---------- -ELAH-GNG- ---------- ----------
              ----ECTT-- ----A----- ----D-GA-- ---------- ----------
              ----ACAA-- ----P----- ----G-DK-- ---------- ----------
              --R-SCRW-- ---------- -YARS----- ---------- ----------
              ---------- ---------- ---------- ---------- ----------
              --E-SC---- ---------- -SLTD-GS-- ---------- ----------
              ---------- ---------- ---------- ---------- ----------
              ----TCTT-- ----P----- ----S-GE-- ---------- ----------
              ----PCLT-- ----S----- ----R-GE-- ---------- ----------
              --V-NCSS-- ---VA----- ----P-DS-- ---------- ----------
              --Q-SCSW-- ---------- -TIVS----- ---------- ----------
              --S-HC---- ---------- -TMEQ-GN-- ---------- ----------
              ---------- ---------- ---------- ---------- ----------
              ----ECTT-- ----P----- ----N-NQ-- ---------- ----------
              ----ECTT-- ----P----- ----D-NK-- ---------- ----------
              ----KAT--- ---------- ---------- ---------- ----------
              ----ECIT-- ----P----- ----D-NQ-- ---------- ----------
              ----EAT--- ---------- ---------- ---------- ----------
              ----EAT--- ---------- ---------- ---------- ----------
              --D-SC---- ---------- --TID-GT-- ---------- ----------
              --N------- ---------- ---EL-NKTP ---------- ----------
              --Q-SCSW-- ---------- -TIVS----- ---------- ----------
              ----ATT--- ---------- ---------- ---------- ----------
              ----ECTT-- ----P----- ----N-NQ-- ---------- ----------
              ----IAT--- ---------- ---------- ---------- ----------
              --D-SC---- ---------- --TID-GT-- ---------- ----------
              ----ECTT-- ----P----- ----N-NQ-- ---------- ----------
              --S-HC---- ---------- -TMEQ-GN-- ---------- ----------
              --N-ST---- ---------- ---EL-NKTP ---------- ----------
              ---------- ---------- ---------- ---------- ----------
              ---------- ---------- ---------- ---------- ----------
              ----ECTT-- ----P----- ----N-NQ-- ---------- ----------
              ----IAT--- ---------- ---------- ---------- ----------
              ----ECTT-- ----P----- ----N-NQ-- ---------- ----------
              ----SCLT-- ----S----- ----K-GE-- ---------- ----------
              ----ACIA-- ----P----- ----G-NQ-- ---------- ----------
              --E-GC---- ---------- --NID-NS-- -RE------- ----------
              ---------- ---------- ---------- ---------- ----------
              --E-GC---- ---------- --NVD-NT-- -SE------- ----------
              --S-HC---- ---------- -KLEN-GK-- ---------- ----------
              --N-QCTW-- ---------- -QMTS----- ---------- ----------
              --K-HCMW-- ---------- -QTKS----- ---------- ----------
              ----QCQN-- ----P----- ----Q-GR-- ---------- ----------
              ----QCQN-- ----P----- ----Q-GR-- ---------- ----------
              --Q-FCRW-- ---------- -TAES----- ---------- ----------
              ---------- ---------- ----E-NNIF ---------- ----------
              ----ECMT-- ----P----- ----T-QV-- ---------- ----------
              ----ECMT-- ----P----- ----T-QV-- ---------- ----------
              --S-PC---- ---------- -TLEN-GA-- ---------- ----------
              ---------- ---------- ---------- ---------- ----------
              ------MT-- ---------- ---------- ---------- ----------
              ------MT-- ----P----- ----T-QV-- ---------- ----------
              ---------- ---------- ---------- ---------- ----------
              ----ECMT-- ----P----- ----T-QV-- ---------- ----------
              ----QCVT-- ----P----- ----N-QE-- ---------- ----------
              ---------- ---------- ---------- ---------- ----------
              --D-SC---- ---------- --IVN-GF-- ---------- ----------
              --S-DC---- ---------- --TVD-KS-- ---------- ----------
              --Q-SCTW-- ---------- -TMKS----- ---------- ----------
              ---------- ---------- ---------- ---------- ----------
              --D-RC---- ---------- --TVD-GS-- ---------- ----------
              ----ACLT-- ----P----- ----D-EK-- ---------- ----------
              --S-NC---- ---------- -TLND-GR-- ---------- ----------
              --R-SCRW-- ---------- -YAKS----- ---------- ----------
              ---------- ---------- ---------- ---------- ----------
              --D-IC---- ---------- --NLKSGA-- ---------- ----------
              -FRTVCLPKK NA-------- LLPAS-GTII GFGQ------ ----------
              ---------- ---------- ---------- ---------- ----------
              ---------- ---------- ---------- ---------- ----------
              ---------- ---------- ---------- ---------- ----------
              ---------- ---------- ---------- ---------- ----------
              ----PCLT-- ----S----- ----K-GE-- ---------- ----------
              ------MTFF R-LLP----- ----D-GT-- ---------- ----------
              --S-PC---- ---------- -PLED-GA-- ---------- ----------
              ----TCRT-- ----P----- ----S-GE-- ---------- ----------
              ----ACTT-- ----A----- ----D-GG-- ---------- ----------
              --N------- ---------- -NFED-NAS- ---------- ----------
              --R-SCMW-- ---------- -TIKS----- ---------- ----------
              -SD-AC---- ---------- --IVD-NA-- ---------- ----------
              --S-QC---- ---------- -VLED-GK-- ---------- ----------
              ---------- ---------- ---------- ---------- ----------
              ---------- ---------- ---------- ---------- ----------
              ---------- ---------- ---------- ---------- ----------
              ---------- ---------- ---------- ---------- ----------
              YME-S----- ----PVGYYQ HRAFS----- ---------- ----------
              ---------- ---------- ---------- ---------- ----------
              --S-PC---- ---------- -LMEN-GN-- ---------- ----------
              --R-SCIW-- ---------- -SLQS----- ---------- ----------
              --D-TC---- ---------- --YLG-NN-- ---------- ----------
              ----SCTT-- ----P----- ----N-NA-- ---------- ----------
              --S-SC---- ---------- -KLEN-GD-- ---------- ----------
              ----SCLT-- ----S----- ----K-GE-- ---------- ----------
              ---------- ---------- ---------- ---------- ----------
              ---------- ---------- ---------- ---------- ----------
              FDS------- ---------- -REKS-HEVE KVPEIPRLRP TVAVSLAVYP
              LAF-QCDPSG ---------- IIGTS-GEGV INPRLQYV-- ----------
              ----QALPAV K-ITP----- ----S-AA-- ---------- ----------
              --D-AC---- ---------- --VVN-NA-- ---------- ----------
              --D-TC---- ---------- --TRD-GK-- ---------- ----------
              --D-AC---- ---------- --MAA-GA-- ---------- ----------
              ----TCTG-- ----P----- ----Y-GK-- ---------- ----------
              ----LCTT-- ----P----- ----N-QE-- ---------- ----------
              --D-AC---- ---------- --VVD-NT-- ---------- ----------
              --D-AC---- ---------- --KVA-DV-- ---------- ----------
              --S-SC---- ---------- -KLEN-GN-- ---------- ----------
              --S------- ---------- -SSTN-NSEM ---------- ----------
              --R-SCKW-- ---------- -TIET----- ---------- ----------
              --V-SCSW-- ---------- -TVVS----- ---------- ----------
              ---------- ---------- ---------- ---------- ----------
              ---------- ---------- ---------- ---------- ----------
              ---------- ---------- ---------- ---------- ----------
              ---------- ---------- ---------- ---------- ----------
              --D-RC---- ---------- --TID-GS-- ---------- ----------
              --R-SCMW-- ---------- -TMMT----- ---------- ----------
              ----SCTT-- ----P----- ----N-QQ-- ---------- ----------
              --S-KC---- ---------- -LLEN-GN-- ---------- ----------
              --T-G----- ---------- ---------- ---------- ----------
              --E-GC---- ---------- --TIS-NSSG FLT------- ----------
              --E-GC---- ---------- --TIS-NSSG FLT------- ----------
              --E-EC---- ---------- --TIN-NSGG SLT------- ----------
              ---------- ---------- ---------- ---------- ----------
              --E-RC---- ---------- --TIS-NSSR FLT------- ----------
              --E-GC---- ---------- --IIS-DSRG FLT------- ----------
              ---------- ---------- ---------- ---------- ----------
              ----PCQD-- ----P----- ----Q-GQ-- ---------- ----------
              --S-NC---- ---------- -KLED-GN-- ---------- ----------
              --S-YCTW-- ---------- -KANS----- ---------- ----------
              ---------- ---------- ---------- ---------- ----------
              ---------- ---------- ---------- ---------- ----------
              ---------- ---------- ---------- ---------- ----------
              --S-NC---- ---------- -KLED-GT-- ---------- ----------
              --E-RC---- ---------- --TID-KS-- -RN------- ----------
              ---------- ---------- ---------- ---------- ----------
              --N-HCIW-- ---------- -EAKS----- ---------- ----------
              ---------- ---------- ------NQSR AHL------- ----------
              --N-S----- ---------- ----Q-NQV- ---------- ----------
              --Y-A----- ---------- ----A-QPV- ---------- ----------
              --H-A----- ---------- ----P-QSVK ---------- ----------
              ----PCQN-- ----P----- ----Q-GQ-- ---------- ----------
              ----ACTT-- ----A----- ----E-GG-- ---------- ----------
              ---------- ---------- ---------- ---------- ----------
              ----SVSD-- ----P---KQ VKVAN----- ---------- ----------
              --V-SCSW-- ---------- -TIVS----- ---------- ----------
              --S-QC---- ---------- -KLES-GD-- ---------- ----------
              LAT-QCDPNG ---------- IVGNS-GEGV INPRAQYI-- ----------
              --D-RC---- ---------- --TFK-SS-- ---------- ----------
              --E-A----- ---------- ----N-NKPP ---------- ----------
              ---------- ---------- ---------- ---------- ----------
              --N-NGM--- ---------- --RQD-QGIP ---------- ----------
              ----QCNT-- ----P----- ----N-NE-- ---------- ----------
              --D-DC---- ---------- --TVD-NG-- ---------- ----------
              --S-AC---- ---------- -TLEN-GG-- ---------- ----------
              ---------- ---------- ---------- ---------- ----------
              ----GCTS-- ----A----- ----D-GT-- ---------- ----------
              --Q-SCLF-- ---------- -TMQS----- ---------- ----------
              ---------- ---------- ---------- ---------- ----------
              --D-RC---- ---------- --TFK-GS-- ---------- ----------
              --M-QC---- ---------- -ELES-GD-- ---------- ----------
              ---------- ---------- ---------- ---------- ----------
              ---------- ---------- ---------- ---------- ----------
              --D-RC---- ---------- --ITD-GV-- ---------- ----------
              --E-V----- ---------- ----N-NKPS ---------- ----------
              ----DCTT-- ----A----- ----D-GN-- ---------- ----------
              ---------- ---------- ---------- ---------- ----------
              ---------- ---------- ---------- ---------- ----------
              --E-SC---- ---------- --TVD-DS-- ---------- ----------
              --E-SC---- ---------- --TVN-RS-- ---------- ----------
              --Q-SCSW-- ---------- -TINS----- ---------- ----------
              --H-NCAW-- ---------- -TLKS----- ---------- ----------
              ---------- ---------- ---------- ---------- ----------
              ---------- ---------- ---------- ---------- ----------
              ---------- ---------- ---------- ---------- ----------
              ---------- ---------- ---------- ---------- ----------
              ---------- ---------- ---------- ---------- ----------
              ------FD-- ---------- ---------- ---------- ----------
              --R-SC---- ---------- --VAN-QT-- ---------- ----------
              --D-PC---- ---------- --TIN-GS-- ---------- ----------
              ----TCLT-- ----S----- ----K-GE-- ---------- ----------
              ----PCTR-- ---------- ----N-NL-- ---------- ----------
              ----PCTR-- ---------- ----N-NV-- ---------- ----------
              ----SCIR-- ---------- ----N-NL-- ---------- ----------
              --R-TCLT-- ----P----- ----E-NE-- ---------- ----------
              ----PCTR-- ---------- ----N-KL-- ---------- ----------
              --S-PC---- ---------- -TLED-GG-- ---------- ----------
              --K-GS---- ---------- ---EK-NKHG ---------- ----------
              ---------- ---------- ---------- ---------- ----------
              ---------- ---------- ---------- ---------- ----------
              ---------- ---------- ------SE-- ---------- ----------
              ---------- ---------- ---------- ---------- ----------
              ---------- ---------- ---------- ---------- ----------
              ----SCIR-- ----L----- ----R-ER-- ---------- ----------
              ---------- ---------- ---------- ---------- ----------
              ---------- ---------- ----E-TE-- ---------- ----------
              --S-AC---- ---------- -RMED-GS-- ---------- ----------
              ----HCENEK K--------- -VINN----- ---------- --LINIR---
              ---------- ---------- ---------- ---------- ----------
              --R-SCRW-- ---------- -HATS----- ---------- ----------
              ---------- ---------- ---------- ---------- ----------
              ---------- ---------- ---------- ---------- ----------
              ---------- ---------- ---------- ---------- ----------
              ---------- ---------- ---------- ---------- ----------
              ---------- ---------- ---------- ---------- ----------
              ---------- ---------- ---------- ---------- ----------
              ---------- ---------- ---------- ---------- ----------
              ---------- ---------- -QTTD----- ---------- ----------
              ---------- ---------- ---------- ---------- ----------
              -MT------- ---------- -TRKD----- ---------- ----------
              ---------- ---------- ---------- ---------- ----------
              ---------- ---------- ---------- ---------- ----------
              ---------- ---------- ---------- ---------- ----------
              ---------- ---------- ---------- ---------- ----------
              ---------- ---------- ---------- ---------- ----------
              ---------- ---------- ---------- ---------- ----------
              ---------- ---------- ---------- ---------- ----------
              ---------- ---------- ---------- ---------- ----------
              ---------- ---------- ---------- ---------- ----------
              ---------- ---------- ---------- ---------- ----------
              ---------- ---------- ---------- ---------- ----------
              ---------- ---------- ---------- ---------- ----------
              ---------- ---------- ---------- ---------- ----------
              ---------- ---------- ---------- ---------- ----------
              --S------- ---------- ---------- ---------- ----------
              --S------- ---------- ---------- ---------- ----------
              ---------- ---------- ---------- ---------- ----------
              ----SCTS-- ----N----- ----T-GA-- ---------- ----------
              ----ACNKA- ---AA----- ----Q-AA-- ---------- ----------
              ---------- ---------- ---------- ---------- ----------
              ---------- ---------- ---------- ---------- ----------
              ---------- ---------- ---------- ---------- ----------
              ---------- ---------- ---------- ---------- ----------
              ---------- ---------- ---------- ---------- ----------
              ---------- ---------- ---------- ---------- ----------
              ----LCLS-- ----P----- ----S-GS-- ---------- ----------
              ----SCTT-- ----A----- ----E-GG-- ---------- ----------
              ---------- ---------- ---------- ---------- ----------
              ---------- ---------- ---------- ---------- ----------
              ---------- ---------- ---------- ---------- ----------
              ---------- ---------- ---------- ---------- ----------
              ---------- ---------- ---------- ---------- ----------
              ----ACIA-- ----P----- ----G-SK-- ---------- ----------
              ---------- ---------- ---------- ---------- ----------
              CES-QCFV-- ---------- -RRAS-AK-- ---------- ----------
              YIRPVCLPKE GK---RRNIM LARVN-TEAR YAGRTGYV-- --------LG
              ---------- ---------- ---------- ---------- ----------
              ---------- ---------- ---------- ---------- ----------
              ---------- ---------- ---------- ---------- ----------
              ---------- ---------- ---------- ---------- ----------
              ---------- ---------- ---------- ---------- ----------
              ---------- ---------- ---------- ---------- ----------
              ---------- ---------- ---------- ---------- ----------
              ---------- ---------- ---------- ---------- ----------
              --S-VC---- ---------- --SLA-SE-- ---------- ----------
              ---------- ---------- ---------- ---------- ----------
              --S-QC---- ---------- -TVEN-GT-- ---------- ----------
              ---------- ---------- ---------- ---------- ----------
              ---------- ---------- ---------- ---------- ----------
              ---------- ---------- ---------- ---------- ----------
              --Q-SCLW-- ---------- -TMKS----- ---------- ----------
              ----SCNT-- ----P----- ----N-NE-- ---------- ----------
              ---------- ---------- ---------- ---------- ----------
              ---------- ---------- ---------- ---------- ----------
              ---------- ---------- ---------- ---------- ----------
              ---------- ---------- ---------- ---------- ----------
              ---------- ---------- ---------- ---------- ----------
              ---------- ---------- ---------- ---------- ----------
              --K-S----- ---------- ----E-SQS- ---------- ----------
              --K-S----- ---------- ----E-NQS- ---------- ----------
              ----PCQN-- ----P----- ----Q-GQ-- ---------- ----------
              --N-QCTW-- ---------- -RMTS----- ---------- ----------
              ---------- ---------- ---------- ---------- ----------
              DIS-LCDPNG ---------- IVTIS-GEGI INPRGGYR-- ----------
              --Q-FCKW-- ---------- -IAES----- ---------- ----------
              ---------- ---------- ---------- ---------- ----------
              ---------- ---------- --MLW-KTHT FL-------- ----------
              --N-HCEW-- ---------- -RLTS----- ---------- ----------
              --E-RC---- ---------- --TIE-NQGA PST------- ----------
              ---------- ---------- ---------- ---------- ----------
              ----FCTN-- ----P----- ----E-GQ-- ---------- ----------
              --R-S----- ---------- ----E-SQSF ---------- ----------
              --N-SCSW-- ---------- -TMKS----- ---------- ----------
              ---------- ---------- ---------- ---------- ----------
              ---------- ---------- ---------- ---------- ----------
              ---------- ---------- ---------- ---------- ----------
              --S-QC---- ---------- -TLEN-GN-- ---------- ----------
              ----TCNT-- ----P----- ----N-GE-- ---------- ----------
              --N-DS---- ---------- ---QE-YKFA ---------- ----------
              --E-SC---- ---------- --KID-QS-- ---------- ----------
              --S-QC---- ---------- -TLEN-GN-- ---------- ----------
              --N-SCSW-- ---------- -TMKS----- ---------- ----------
              ----ACNT-- ----P----- ----N-GE-- ---------- ----------
              --N-VS---- ---------- ---QE-NKFA ---------- ----------
              --E-SC---- ---------- --KID-QS-- ---------- ----------
              --S-EC---- ---------- --SIN-GK-- ---------- ----------
              ----ACLT-- ----L----- ----T-RK-- ---------- ----------
              ---------- ---------- ---------- ---------- ----------
              ----SCVN-- ----P----- ----L-GA-- ---------- ----------
              ---------- ---------- ---------- ---------- ----------
              --S-AC---- ---------- --SMN-GK-- ---------- ----------
              ----PCIN-- ----P----- ----L-GA-- ---------- ----------
              --S------- ---------- FLMKN-NKMM ---------- ----------
              --Q-HCKW-- ---------- -IAES----- ---------- ----------
              ----TCQN-- ----L----- ----Q-EQ-- ---------- ----------
              ----ACQN-- ----P----- ----Q-GQ-- ---------- ----------
              ---------- ---------- ---------- ---------- ----------
              ---------- ---------- ----D-NNYN Y--------- ----------
              --T----P-- ---------- -ISIQ-NQY- ---------- ----------
              --S-S----- ---------- ---------- ---------- ----------
              --E-SC---- ---------- --VVN-NS-- ---------- ----------
              ---------- ---------- --MEN-GE-- ---------- ----------
              --EWLC---- ---------- --VVN-NS-- ---------- ----------
              ---------- ---------- ---------- ---------- ----------
              ---------- ---------- ---------- ---------- ----------
              --EWIC---- ---------- --VID-NS-- ---------- ----------
              --DWPC---- ---------- --VVN-NS-- ---------- ----------
              --EWSC---- ---------- --VVN-NS-- ---------- ----------
              --Q-SC---- ---------- --VIN-NS-- ---------- ----------
              --E-SC---- ---------- --VSN-NS-- ---------- ----------
              --EWSC---- ---------- --VIN-NS-- ---------- ----------
              --E-SC---- ---------- --VSN-NS-- ---------- ----------
              --K-HCVW-- ---------- -ETEG----- ---------- ----------
              --S-PC---- ---------- -PLES-GD-- ---------- ----------
              ----DCTT-- ----A----- ----D-GN-- ---------- ----------
              --V-SCSW-- ---------- -TIMS----- ---------- ----------
              --D-RC---- ---------- --TID-GS-- ---------- ----------
              ----TCRN-- ----P----- ----Q-GY-- ---------- ----------
              --Q-SC---- ---------- --VVD-GV-- ---------- ----------
              ---------- ---------- ---------- ---------- ----------
              --N-YCTW-- ---------- -EMKS----- ---------- ----------
              --Q-HCKW-- ---------- -IAES----- ---------- ----------
              ---------- ---------- ------NAVS TQA------- ----------
              --S------- ---------- -KRIS-NQGY VR-------- ----------
              --S-YC---- ---------- -KTED-GE-- ---------- ----------
              --R-PC---- ---------- --EIN-RS-- ---------- ----------
              ----QCIT-- ----P----- ----D-QG-- ---------- ----------
              ----PCTT-- ----P----- ----K-NE-- ---------- ----------
              --Q-LCTW-- ---------- -VVET----- ---------- ----------
              ---------- ---------- ---------- ---------- ----------
              ---------- ---------- ---------- ---------- ----------
              ---------- ---------- ---------- ---------- ----------
              ---------- ---------- ---------- ---------- ----------
              ---------- ---------- ---------- ---------- ----------
              -DE------- ---------- ---------- ---------- ----------
              ----ACIPFW DQ-------- ------NSA- ---------- ----------
              --S-PC---- ---------- ---------- ---------- ----------
              ----TCADFL K--AQ----- ----L-LH-- ---------- ----------
              ---------- ---------- ---------- ---------- ----------
              ---------- ---------- ---------- ---------- ----------
              ---------- ---------- ---------- ---------- ----------
              ---------- ---------- ---------- ---------- ----------
              ---------- ---------- ---------- ---------- ----------
              ---------- ---------- ---------- ---------- ----------
              ---------- ---------- ---------- ---------- ----------
              ---------- ---------- ---------- ---------- ----------
              ---------- ---------- ---------- ---------- ----------
              ---------- ---------- ---------- ---------- ----------
              ---------- ---------- ---------- ---------- ----------
              ----SCLT-- ----L----- ----K-GE-- ---------- ----------
              -----C---- ---------- -ITPQ-NK-- ---------- ----------
              --Q-LCTW-- ---------- -VVET----- ---------- ----------
              ----GCTT-- ----A----- ----D-GN-- ---------- ----------
              ---------- ---------- ---------- ---------- ----------
              I---DC---- ---------- --FAD-ET-- ---------- ----------
              ---------- ---------- --RVE-NVIQ ---------- ----------
              -TR-PC---- ---------- --EIN-RS-- ---------- ----------
              ---------- ---------- --TVD-GL-- ---------- ----------
              ----QSEP-- ---EP----- ----S-DP-- ---------- ----------
              --S-QC---- ---------- -TLEN-GD-- ---------- ----------
              ---------- ---------- ---------- ---------- ----------
              FVS-QCNPIG ---------- IIGSS-GEGV INPRSQYV-- ----------
              ---------- ---------- ---------- ---------- ----------
              --V-QCRWVG ---------- -ICPS----- ---------- ----------
              --S-SCQW-- ---------- -IAKS----- ----PK---- ----------
              --V-QCRWIG ---------- -RCPD----- ---------- ----------
              ----RCTT-- ----P----- ----D-GR-- ---------- ----------
              ----GCTT-- ----P----- ----D-GL-- ---------- ----------

              ---------- ---------- ---------- ---------- ----------
              ---YHRINLK CSLV------ ---------- EFSE------ ----------
              -------EGV CI-------- ---------- NL-------- ----------
              ---------- ---------- ---------- KL-------- ----------
              -------PGI CK-------- ---------- LL-------- ----------
              -------AGV CI-------- ---------- NI-------- ----------
              -------TGR CD-------- ---------- YL-------- ----------
              -------TGI CK-------- ---------- KL-------- ----------
              ---------- VN-------- ---------- NKSV-K---- ----------
              ---YHRINLK CSLV------ ---------- EFSE------ ----------
              -------PGI CK-------- ---------- LL-------- ----------
              ---DYRVNLT CTTF------ ---------- ELPR------ ----------
              -------AGV CI-------- ---------- NI-------- ----------
              -------TGI CK-------- ---------- KL-------- ----------
              ---------- VN-------- ---------- NKSV-K---- ----------
              -------TGI C--------- ---------- KL-------- ----------
              -------PGI CK-------- ---------- FI-------- ----------
              ---------- VN-------- ---------- NKSFKK---- ----------
              -------AGV CI-------- ---------- NI-------- ----------
              ---------- ---------- ---------- ---------- ----------
              ---YHRINLK CSLV------ ---------- EFPE------ ----------
              -------TGI CK-------- ---------- KL-------- ----------
              ---DYRVNLT CTDF------ ---------- EIPW------ ----------
              ---YHRINLK CSLV------ ---------- EFSE------ ----------
              -------SGI CK-------- ---------- LL-------- ----------
              -------PGI CK-------- ---------- LL-------- ----------
              ---------- VN-------- ---------- NKSV-K---- ----------
              -------EGV CV-------- ---------- KL-------- ----------
              -------EGV CR-------- ---------- KM-------- ----------
              ---------- ---------- ---------- -----E---- ----------
              -------WGQ YA-------- ---------- EV---K---- ----------
              -------YGI CA-------- ---------- KL-------- ----------
              -------AGK CQ-------- ---------- DL-------- ----------
              -------NGH CR-------- ---------- HL-------- ----------
              ---PTKVKLT CSVF------ ---------- SLPA------ ----------
              ---------- ---------- ---------- ---------- ----------
              -------TGI CA-------- ---------- LL-------- ----------
              --------GV TK-------- ---------- ---------- ----------
              -------DGN CI-------- ---------- SI-------- ----------
              -------VGR CA-------- ---------- TF-------- ----------
              -------DYQ CV-------- ---------- KI-------- ----------
              ---EYKVDLT CSTF------ ---------- ELPW------ ----------
              -------PGV CR-------- ---------- KL-------- ----------
              ---------- ---------- ---------- ---------- ----------
              -------TDN CL-------- ---------- NM-------- ----------
              -------AGK CL-------- ---------- GI-------- ----------
              ---------- ---------- ---------- ---------- ----------
              -------EGT CL-------- ---------- HF-------- ----------
              ---------- ---------- ---------- ---------- ----------
              ---------- ---------- ---------- ---------- ----------
              -------PGI CI-------- ---------- ALSP------ ----------
              ---------- VN-------- ---------- NKPL-E---- ----------
              ---EYKVDLT CSTF------ ---------- ELPW------ ----------
              ---------- ---------- ---------- ---------- ----------
              -------TGN CL-------- ---------- NI-------- ----------
              ---------- ---------- ---------- ---------- ----------
              -------PGI CI-------- ---------- VLSP------ ----------
              -------TGK CL-------- ---------- GI-------- ----------
              -------PGV CR-------- ---------- QL-------- ----------
              ---------- ---------- ---------- ---------- ----------
              ---------- ---------- ---------- ---------- ----------
              ---------- ---------- ---------- ---------- ----------
              -------TGN CL-------- ---------- NI-------- ----------
              ---------- ---------- ---------- ---------- ----------
              -------TGN CL-------- ---------- NI-------- ----------
              -------VGR CT-------- ---------- SF-------- ----------
              -------PGH CK-------- ---------- HF-------- ----------
              -------QGI CK-------- ---------- LL-------- ----------
              ---------- ---------- ---------- ---------- ----------
              -------QGI CK-------- ---------- HV-------- ----------
              -------TGV CK-------- ---------- KI-------- ----------
              ---RYVTKIN CS-V------ ---------- DIPAF----- ----------
              ---PYVTKIN CS-V------ ---------- EIPA------ ----------
              -------PGI CI-------- ---------- NI-------- ----------
              -------PGI CI-------- ---------- NI-------- ----------
              ---DYRMKLI CNNF------ ---------- NIPW------ ----------
              -------NST VP-------- ---------- NISL------ ----------
              -------AGT CI-------- ---------- DI-------- ----------
              -------AGT CI-------- ---------- DI-------- ----------
              -------PGV CK-------- ---------- RL-------- ----------
              ---------- ---------- ---------- ---------- ----------
              ---------- ---------- ---------- ---------- ----------
              -------AGT CI-------- ---------- DI-------- ----------
              ---------- ---------- ---------- ---------- ----------
              -------AGT CI-------- ---------- EI-------- ----------
              -------TSV CV-------- ---------- SI-------- ----------
              ---------- ---------- ---------- ---------- ----------
              -------AGN CT-------- ---------- RI-------- ----------
              -------PGI CK-------- ---------- RI-------- ----------
              ---DYRVNLT CTV------- ---------- EMPW------ ----------
              ---------- ---------- ---------- ---------- ----------
              -------SGV CT-------- ---------- RL-------- ----------
              -------KGH CR-------- ---------- HL-------- ----------
              -------LGI CK-------- ---------- RL-------- ----------
              ---ATRVRLS CEVF------ ---------- SLPA------ ----------
              ---------- ---------- ---------- ---------- ----------
              -------PGK CS-------- ---------- TL-------- ----------
              -FGIDNKTKV CI-------- ------LQEA TVNVYS---- ----------
              ---------- ---------- ---------- ---------- ----------
              ---------- ---------- ---------- ---------- ----------
              ---------- ---------- ---------- ---------- ----------
              ---------- ---------- ---------- ---------- ----------
              -------VGK CA-------- ---------- TF-------- ----------
              ---------- ---------- ---------- ---------- ----------
              -------IGV CK-------- ---------- KL-------- ----------
              -------IGQ CI-------- ---------- NI-------- ----------
              -------PGK CQ-------- ---------- DL-------- ----------
              ---------- ---------- ---------- KI-------- ----------
              ---AYRVNLT CETF------ ---------- NLPG------ ----------
              -------SGI CT-------- ---------- QL-------- ----------
              -------QGT CR-------- ---------- KL-------- ----------
              ---------- ---------- ---------- ---------- ----------
              ---------- ---------- ---------- ---------- ----------
              ---------- ---------- ---------- ---------- ----------
              ---------- ---------- ---------- ---------- ----------
              ---------- ---------- ---------- PV-------- ----------
              ---------- ---------- ---------- ---------- ----------
              -------EGV CK-------- ---------- KL-------- ----------
              ---DYKVNIS CN-L------ ---------- QLPW------ ----------
              -------PGV CT-------- ---------- LL-------- ----------
              -------PGV CL-------- ---------- GI-------- ----------
              -------LGV CK-------- ---------- KL-------- ----------
              -------IGR CT-------- ---------- SF-------- ----------
              ---------- ---------- ---------- ---------- ----------
              ---------- ---------- ---------- ---------- ----------
              LQRTWSIRKL IF--L----- --------HN RVTGSQ---- ----------
              -QCPSS-TMV CC-------- -------RPT SVIQYSY--- ----------
              -------TC- ---------- ---------- ---------- ----------
              -------PGI CT-------- ---------- RL-------- ----------
              -------EGI CT-------- ---------- LL-------- ----------
              -------RGT CS-------- ---------- RL-------- ----------
              -------AGH CE-------- ---------- YL-------- ----------
              -------AGT CI-------- ---------- NI-------- ----------
              -------PGI CT-------- ---------- RL-------- ----------
              -------PGT CL-------- ---------- RL-------- ----------
              -------LGF CK-------- ---------- KL-------- ----------
              ---------- ---------- ---------- NI-------- ----------
              ---NYRVNLT CNPF------ ---------- HIPW------ ----------
              ---DYKINLS CTVF------ ---------- ELPW------ ----------
              ---------- ---------- ---------- ---------- ----------
              ---------- ---------- ---------- ---------- ----------
              ---------- ---------- ---------- ---------- ----------
              ---------- ---------- ---------- ---------- ----------
              -------PGI CV-------- ---------- ILDE------ ----------
              ---DYRVNLT CTT------- ---------- QLPW------ ----------
              -------PGV CI-------- ---------- NI-------- ----------
              -------AGI CK-------- ---------- KL-------- ----------
              ---------- ---------- ---------- ---------- ----------
              -------SGV CK-------- ---------- LL-------- ----------
              -------SGV CK-------- ---------- FL-------- ----------
              -------SGV CT-------- ---------- LL-------- ----------
              ---------- ---------- ---------- ---------- ----------
              -------SGV CK-------- ---------- LL-------- ----------
              -------SGV CK-------- ---------- FL-------- ----------
              ---------- ---------- ---------- ---------- ----------
              -------QGI CI-------- ---------- NI-------- ----------
              -------TGV CK-------- ---------- KI-------- ----------
              ---PYTIKLN CE-V------ ---------- NMST------ ----------
              ---------- ---------- ---------- ---------- ----------
              ---------- ---------- ---------- ---------- ----------
              ---------- ---------- ---------- ---------- ----------
              -------TGV CK-------- ---------- KI-------- ----------
              -------SGV CK-------- ---------- RL-------- ----------
              ---------- ---------- ---------- ---------- ----------
              ---PYTIKIN CTDI------ ---------- SIPQ------ ----------
              ------A--- ---------- ---------- ---------- ----------
              --------GI QQ-------- ---------- TIFL------ ----------
              ---------- ---------- ---------- ---------- ----------
              ---------- ---------- ---------- ---------- ----------
              -------PGA CI-------- ---------- NI-------- ----------
              -------PGK CQ-------- ---------- DL-------- ----------
              ---------- CD-------- ---------- KF-------- ----------
              ---------- ---------- ---------- SI-------- ----------
              ---DYKINLS CTIF------ ---------- ELPW------ ----------
              -------AGI CK-------- ---------- KL-------- ----------
              -QCPS--NMV CC-------- -------RPT SVIQYPVV-- ----------
              -------PGI CT-------- ---------- VLDE------ ----------
              ---------- VN-------- ---------- NKPR-KPPVN NKSPVNNEPH
              ---------- ---------- ---------- ---------- ----------
              ---------- LG-------- ---------- NSTK------ ----------
              -------PGQ CI-------- ---------- GI-------- ----------
              -------PGK CK-------- ---------- RL-------- ----------
              -------PGV CQ-------- ---------- KL-------- ----------
              ---------- ---------- ---------- ---------- ----------
              -------PGN CQ-------- ---------- DL-------- ----------
              ---DYMVDIN CT-L------ ---------- EMPW------ ----------
              ---------- ---------- ---------- ---------- ----------
              -------PGI CT-------- ---------- VLDE------ ----------
              -------MGI CK-------- ---------- KL-------- ----------
              ---------- ---------- ---------- ---------- ----------
              ---------- ---------- ---------- ---------- ----------
              -------PGV CT-------- ---------- FF-------- ----------
              ---------- VN-------- ---------- NKPR-KPFVN NKPPVNNEPH
              -------PGK CQ-------- ---------- DL-------- ----------
              ---------- ---------- ---------- ---------- ----------
              ---------- ---------- ---------- ---------- ----------
              -------PGV CT-------- ---------- HI-------- ----------
              -------PGV CT-------- ---------- LL-------- ----------
              ---DYRVNVV CKLF------ ---------- ELPS------ ----------
              ---DYRVNLH CTTF------ ---------- ELPW------ ----------
              ---------- ---------- ---------- ---------- ----------
              ---------- ---------- ---------- ---------- ----------
              ---------- ---------- ---------- ---------- ----------
              ---------- ---------- ---------- ---------- ----------
              ---------- ---------- ---------- ---------- ----------
              ---------- ---------- ---------- ---------- ----------
              -------MGV YK-------- ---------- RL-------- ----------
              -------PGR GT-------- ---------- YM-------- ----------
              -------VGR CT-------- ---------- SF-------- ----------
              -------QGV CI-------- ---------- NI-------- ----------
              -------QGV CI-------- ---------- NV-------- ----------
              -------QGV CI-------- ---------- NI-------- ----------
              -------LGD CI-------- ---------- DT-------- ----------
              -------QGV CI-------- ---------- NI-------- ----------
              -------PGE CK-------- ---------- LL-------- ----------
              ---------- -N-------- ---------- NKSS-ENVT- ----------
              ---------- ---------- ---------- ---------- ----------
              ---------- ---------- ---------- ---------- ----------
              ---------- ---------- ---------- ---------- ----------
              ---------- ---------- ---------- ---------- ----------
              ---------- ---------- ---------- ---------- ----------
              -------MGH CE-------- ---------- YL-------- ----------
              ---------- ---------- ---------- ---------- ----------
              -------SST AI-------- ---------- ---------- ----------
              -------AGI CK-------- ---------- PL-------- ----------
              -------SGT LT-------- ---------- NI-------- ----------
              ---------- ---------- ---------- ---------- ----------
              ---DTRVRIT CNEF------ ---------- NIPA------ ----------
              ---------- ---------- ---------- ---------- ----------
              ---------- ---------- ---------- ---------- ----------
              ---------- ---------- ---------- ---------- ----------
              ---------- ---------- ---------- ---------- ----------
              ---------- ---------- ---------- ---------- ----------
              ---------- ---------- ---------- ---------- ----------
              ---------- ---------- ---------- ---------- ----------
              ---------- ---------- ---------T TI-------- ----------
              ---------- ---------- ---------- ---------- ----------
              ---------- ---------- ---------- NISI------ ----------
              ---------- ---------- ---------- ---------- ----------
              ---------- ---------- ---------- ---------- ----------
              ---------- ---------- ---------- ---------- ----------
              ---------- ---------- ---------- NV-------- ----------
              ---------- ---------- ---------- ---------- ----------
              ---------- ---------- ---------- ---------- ----------
              ---------- ---------- ---------- ---------- ----------
              ---------- ---------- ---------- ---------- ----------
              ---------- ---------- ---------- ---------- ----------
              ---------- ---------- ---------- ---------- ----------
              ---------- ---------- ---------- ---------- ----------
              ---------- ---------- ---------- ---------- ----------
              ---------- ---------- ---------- ---------- ----------
              ---------- ---------- ---------- ---------- ----------
              ---------- ---------- ---------- ---------- ----------
              ---------- ---------- ---------- NI-------- ----------
              ---------- ---------- ---------- KI-------- ----------
              -------PGV CV-------- ---------- RI-------- ----------
              -------PGV CV-------- ---------- NM-------- ----------
              ---------- ---------- ---------- ---------- ----------
              ---------- ---------- ---------- ---------- ----------
              ---------- ---------- ---------- ---------- ----------
              ---------- ---------- ---------- ---------- ----------
              ---------- ---------- ---------- RV-------- ----------
              ---------- ---------- ---------- ---------- ----------
              -------LGL CI-------- ---------- RL-------- ----------
              -------SGK CQ-------- ---------- DL-------- ----------
              ---------- ---------- ---------- ---------- ----------
              ---------- ---------- ---------- ---------- ----------
              ---------- ---------- ---------- ---------- ----------
              ---------- ---------- ---------- ---------- ----------
              ---------- ---------- ---------- ---------- ----------
              -------PGH CR-------- ---------- HL-------- ----------
              ---------- ---------- ---------- ---------- ----------
              -RRDMALQDI VKYL------ --------MG ILAASL---- ----------
              WGVGDSDNTS CV-------- ------LRKT SLVVYK---- ----------
              ---------- ---------- ---------- ---------- ----------
              ---------- ---------- ---------- ---------- ----------
              ---------- ---------- ---------- ---------- ----------
              ---------- ---------- ---------- ---------- ----------
              ---------- ---------- ---------- ---------- ----------
              ---------- ---------- ---------- ---------- ----------
              ---------- ---------- ---------- ---------- ----------
              ---------- ---------- ---------- ---------- ----------
              -------GGI CR-------- ---------- LV-------- ----------
              ---------- ---------- ---------- ---------- ----------
              -------TGV CK-------- ---------- KL-------- ----------
              ---------- ---------- ---------- ---------- ----------
              ---------- ---------- ---------- ---------- ----------
              ---------- ---------- ---------- ---------- ----------
              ---DYKINVT CEV------- ---------- VLPQ------ ----------
              -------IGQ CI-------- ---------- GI-------- ----------
              ---------- ---------- ---------- ---------- ----------
              ---------- ---------- ---------- ---------- ----------
              ---------- ---------- ---------- ---------- ----------
              ---------- ---------- ---------- ---------- ----------
              ---------- ---------- ---------- ---------- ----------
              ---------- ---------- ---------- -----K---- ----------
              --------GV VP-------- ---------- NIFL------ ----------
              --------GV VP-------- ---------- NIFL------ ----------
              -------QGI CI-------- ---------- NI-------- ----------
              ---SYPIKIN CN-I------ ---------- SMPA------ ----------
              ---------- ---------- ---------- ---------- ----------
              -LCPGA-NRV CCTILATTSR PTNPPTSRPT TMTPAPTM-- ----------
              ---DYRIKLT CKMF------ ---------- DIPR------ ----------
              ---------- ---------- ---------- ---------- ----------
              ---------- ---------- ---------- ---------- ----------
              ---PYVIYIT CS-I------ ---------- DIPR------ ----------
              -------SGI CK-------- ---------- LL-------- ----------
              ---------- ---------- ---------- ---------- ----------
              -------PGT CI-------- ---------- NI-------- ----------
              --------GS LS-------- ---------- NIFL------ ----------
              ---DYRIKMN CTTF------ ---------- ELPR------ ----------
              ---------- ---------- ---------- ---------- ----------
              ---------- ---------- ---------- ---------- ----------
              ---------- ---------- ---------- ---------- ----------
              -------PGV CK-------- ---------- RL-------- ----------
              -------VGS CV-------- ---------- NI-------- ----------
              ---------- -N-------- ---------- NKSS-K---- ----------
              -------PGV CS-------- ---------- RL-------- ----------
              -------PGV CK-------- ---------- RL-------- ----------
              ---DYRIKMN CTTF------ ---------- ELPR------ ----------
              -------AGF CV-------- ---------- NI-------- ----------
              ---------- -N-------- ---------- NKSS-K---- ----------
              -------PGV CS-------- ---------- RL-------- ----------
              -------KGI CK-------- ---------- LI-------- ----------
              -------EGQ CK-------- ---------- LI-------- ----------
              ---------- ---------- ---------- ---------- ----------
              -------NGI CI-------- ---------- NI-------- ----------
              ---------- ---------- ---------- ---------- ----------
              -------SGI CK-------- ---------- LL-------- ----------
              -------KGV CI-------- ---------- NI-------- ----------
              ---------- ---------- ---------- NAVN------ ----------
              ---NYRIRLT CKNF------ ---------- NIPW------ ----------
              -------FGI CI-------- ---------- NI-------- ----------
              -------LGI CV-------- ---------- NI-------- ----------
              ---------- ---------- ---------- ---------- ----------
              ---------- ---------- ---------- -----K---- ----------
              ---------- ---------- ---------- ---------- ----------
              ---------- ---------- ---------- -----R---- ----------
              -------AGV CR-------- ---------- LL-------- ----------
              -------TGV CK-------- ---------- KL-------- ----------
              -------SGV CR-------- ---------- HI-------- ----------
              ---------- ---------- ---------- ---------- ----------
              ---------- ---------- ---------- ---------- ----------
              -------TGV CR-------- ---------- HI-------- ----------
              -------PGV CR-------- ---------- HI-------- ----------
              -------PGV CR-------- ---------- HI-------- ----------
              -------AGV CK-------- ---------- LI-------- ----------
              -------AGV CK-------- ---------- HI-------- ----------
              -------AGL CK-------- ---------- HI-------- ----------
              -------TGV CR-------- ---------- LL-------- ----------
              ---RSVTQVN CSND------ ---------- ---------- ----------
              -------TGI CK-------- ---------- KL-------- ----------
              -------PGK CQ-------- ---------- DL-------- ----------
              ---DYKVNLS CTTF------ ---------- QLPW------ ----------
              -------SGI CV-------- ---------- VLDQ------ ----------
              -------VGT CI-------- ---------- NI-------- ----------
              -------SGV CK-------- ---------- QI-------- ----------
              ---------- ---------- ---------- ---------- ----------
              ---SKVIKIN CS-I------ ---------- EM-------- ----------
              ---DYRIRLT CNSF------ ---------- NVPW------ ----------
              ------S--- ---------- ---------- NIAF-S---- ----------
              -------SGN TA-------- ---------- NSYF-QSATN RQTQTNYFLP
              -------AGV CK-------- ---------- KI-------- ----------
              -------QGT CT-------- ---------- RI-------- ----------
              -------AGV CI-------- ---------- NI-------- ----------
              -------PGI CI-------- ---------- DL-------- ----------
              ---DYRVNLT CNTF------ ---------- HLPW------ ----------
              ---------- ---------- ---------- ---------- ----------
              ---------- ---------- ---------- ---------- ----------
              ---------- ---------- ---------- ---------- ----------
              ---------- ---------- ---------- ---------- ----------
              ---------- ---------- ---------- ---------- ----------
              ---------- ---------- ---------- ---------- ----------
              -------KTI CS-------- ---------- ML-------- ----------
              -------TRL CT-------- ---------- ---------- ----------
              -------QKI CD-------- ---------- GV-------- ----------
              ---------- ---------- ---------- ---------- ----------
              ---------- ---------- ---------- ---------- ----------
              ---------- ---------- ---------- ---------- ----------
              ---------- ---------- ---------- ---------- ----------
              ---------- ---------- ---------- ---------- ----------
              ---------- ---------- ---------- ---------- ----------
              ---------- ---------- ---------- ---------- ----------
              ---------- ---------- ---------- ---------- ----------
              ---------- ---------- ---------- MI-------- ----------
              ---------- ---------- ---------- ---------- ----------
              ---------- ---------- ---------- ---------- ----------
              -------VGR CT-------- ---------- SF-------- ----------
              -------IGV CI-------- ---------- NI-------- ----------
              ---DYRVNLT CNTF------ ---------- HLPW------ ----------
              -------LGK CQ-------- ---------- DL-------- ----------
              ---------- ---------- ---------- ---------- ----------
              -------PGF CT-------- ---------- SI-------- ----------
              ---------- PS-------- ---------- WKPQ-K---- ----------
              -------QGT CT-------- ---------- RI-------- ----------
              -------PGV CT-------- ---------- RV-------- ----------
              -------A-- ---------- ---------- ---------- ----------
              -------SGV CK-------- ---------- KL-------- ----------
              ---------- ---------- ---------- ---------- ----------
              -QCSS--NTV CC-------- -------RPS SVIQYTY--- ----------
              ---------- ---------- ---------- ---------- ----------
              ---GYNCRLD CNDI------ ---------- SLPQ------ ----------
              ---GSKIFLS CDDV------ ---------- TMPK------ ----------
              ---GYRCKLY CSEV------ ---------- SLPE------ ----------
              -------PGR CE-------- ---------- DL-------- ----------
              -------EGY CD-------- ---------- DL-------- ----------

              ---------- ---------- ---------- ---------- ----------
              ---------- ---------- ----NKNCNA GSLTVKK--- ----------
              ---------- ---------- -----RSCQF LITLLE---- ----------
              ---------- ---------- ---------- ---------- ----------
              ---------- ---------- -----QQCPL VYENLL---- ----------
              ---------- ---------- -----RNCQF LITLLE---- ----------
              ---------- ---------- -----RRCF- ---------- ----------
              ---------- ---------- -----TDCPM RIREVQ---- ----------
              -ITENHNI-- ---------- -----NLVFH IHNSFL---- ----------
              ---------- ---------- ----TKNCDG GSLTVKR--- ----------
              ---------- ---------- -----QQCPS VYENLL---- ----------
              ---------- ---------- ----SYNCFQ DSLTVQI--- ----------
              ---------- ---------- -----RSCQF LMTLLE---- ----------
              ---------- ---------- -----TDCPM RIREVQ---- ----------
              -ITENHNI-- ---------- -----NLVFH IHN-FL---- ----------
              ---------- ---------- -----TDCPI RIQEVQ---- ----------
              ---------- ---------- -----LQCPS VYENLL---- ----------
              -ITENHNI-- ---------- -----NLVFH IHNSFL---- ----------
              ---------- ---------- -----RSCQF LMTLLE---- ----------
              ---------- ---------- ---------- ---------- ----------
              ---------- ---------- ----NKNCNA GSLTVTR--- ----------
              ---------- ---------- -----TDCPM RIREVQ---- ----------
              ---------- ---------- ----SYNCFQ DSLTVQI--- ----------
              ---------- ---------- ----NKNCNA GSLTVKK--- ----------
              ---------- ---------- -----QQCPS VYEDLL---- ----------
              ---------- ---------- -----QQCPS VYEDLS---- ----------
              -RTKNHNI-- ---------- -----NLFFH IHNSFL---- ----------
              ---------- ---------- -----TDCSS RMQEIK---- ----------
              ---------- ---------- -----VDCPS RMQEVR---- ----------
              ---------- ---------- -----RLKTD SDKPGF---- ----------
              ---------- ---------- -----TTEKP SNNPWIVHK- ----------
              ---------- ---------- -----IECPS KMRELH---- ----------
              ---------- ---------- -----SNCPQ LLLDLNK--- ----------
              ---------- ---------- -----TACV- ---------- ----------
              ---------- ---------- ----SSNCVR DRVAISP--- ----------
              ---------- ---------- ---------- ---------- ----------
              ---------- ---------- -----NNCQP VLQELM---- ----------
              ---------- ---------- ---------- ---------- ----------
              ---------- ---------- -----RQCKP LLNLLL---- ----------
              ---------- ---------- -----RECYP YFKVPDLS-- ----------
              ---------- ---------- -----EDCK- ---------- ----------
              ---------- ---------- ----SSNCFQ DKVAVQV--- ----------
              ---------- ---------- -----PDCPF RIQEVI---- ----------
              ---------- ---------- ---------- ---------- ----------
              ---------- ---------- -----KSCKP LQEIPQ---- ----------
              ---------- ---------- -----RGCKP LLEMLQ---- ----------
              ---------- ---------- ---------- ---------- ----------
              ---------- ---------- -----RRCQP LQEIQQ---- ----------
              ---------- ---------- ---------- ---------- ----------
              ---------- ---------- ---------- ---------- ----------
              ---------- ---------- -----ANCPS VYQDLL---- ----------
              ---------- ---------- ---------- ---------- ----------
              ---------- ---------- ----SSNCFQ DKVAVQV--- ----------
              ---------- ---------- ---------- ---------- ----------
              ---------- ---------- -----KTCNP LQEILQ---- ----------
              ---------- ---------- ---------- ---------- ----------
              ---------- ---------- -----ANCPS VYQDLL---- ----------
              ---------- ---------- -----RVCKP LLEMLQ---- ----------
              ---------- ---------- -----SDCPF RMQEVI---- ----------
              ---------- ---------- ---------- ---------- ----------
              ---------- ---------- ---------- ---------- ----------
              ---------- ---------- ---------- ---------- ----------
              ---------- ---------- -----KTCNP LQEILQ---- ----------
              ---------- ---------- ---------- ---------- ----------
              ---------- ---------- -----KTCNP LQEILQ---- ----------
              ---------- ---------- -----KECYP YFKIPDLS-- ----------
              ---------- ---------- -----SGCV- ---------- ----------
              ---------- ---------- -----RDCSV VYQQLL---- ----------
              ---------- ---------- ---------- ---------- ----------
              ---------- ---------- -----RNCSI VYQQLL---- ----------
              ---------- ---------- -----RECPS KIREVI---- ----------
              ---------- ---------- ----VNGCIQ DSLSIQF--- ----------
              ---------- ---------- ----SNGCEQ ESFSIEF--- ----------
              ---------- ---------- -----KNCAP LLNLLQTN-- ----------
              ---------- ---------- -----KKCTL LLNLLQTN-- ----------
              ---------- ---------- ----NFKCAL DKLTVYV--- ----------
              -SQESNVSNI ---------- -----AIFTN N-NPFL---- ----------
              ---------- ---------- -----KNCQP LLELLR---- ----------
              ---------- ---------- -----KNCQP LLELLR---- ----------
              ---------- ---------- -----PDCPP RLAEVE---- ----------
              ---------- ---------- ---------- ---------- ----------
              ---------- ---------- ---------- ---------- ----------
              ---------- ---------- -----KDCQP LLELLR---- ----------
              ---------- ---------- ---------- ---------- ----------
              ---------- ---------- -----EKCQP VLQLLR---- ----------
              ---------- ---------- -----RNCQP LLTILQ---- ----------
              ---------- ---------- ---------- ---------- ----------
              ---------- ---------- -----RECPP VYNNIS---- ----------
              ---------- ---------- -----IECPS VYQELL---- ----------
              ---------- ---------- ----SSNCSQ DMLTVQI--- ----------
              ---------- ---------- ---------- ---------- ----------
              ---------- ---------- -----ENCDS VRNELM---- ----------
              ---------- ---------- -----SKCV- ---------- ----------
              ---------- ---------- -----PECSI KLKEVR---- ----------
              ---------- ---------- ----TANCVG DRLSVSP--- ----------
              ---------- ---------- ---------- ---------- ----------
              ---------- ---------- -----ENCQS VYSQLV---- ----------
              ---------- ---------- ----YSECRH FKVPFNNFD- ----------
              ---------- ---------- ---------- ---------- ----------
              ---------- ---------- ---------- ---------- ----------
              ---------- ---------- ---------- ---------- ----------
              ---------- ---------- ---------- ---------- ----------
              ---------- ---------- -----KECYP YFKIPDLG-- ----------
              ---------- ---------- ---------- ---------- ----------
              ---------- ---------- -----PDCAP RLNEVQ---- ----------
              ---------- ---------- -----RQCSP LLQLLQ---- ----------
              ---------- ---------- -----SNCPQ LLLDLTK--- ----------
              ---------- ---------- ----DTEVPS TKKEDT---- ----------
              ---------- ---------- ----SVDCLE DRMVIQV--- ----------
              ---------- ---------- -----LNCPS VYEDLL---- ----------
              ---------- ---------- -----PECPP RVLEAH---- ----------
              ---------- ---------- ---------- ---------- ----------
              ---------- ---------- ---------- ---------- ----------
              ---------- ---------- ---------- ---------- ----------
              ---------- ---------- ---------- ---------- ----------
              ---------- ---------- ---------- ---------- ----------
              ---------- ---------- --------SP L---FK---- ----------
              ---------- ---------- -----PECPP RLKEVK---- ----------
              ---------- ---------- ----SSNCTQ DRLEIQV--- ----------
              ---------- ---------- -----RQCRP VYEELL---- ----------
              ---------- ---------- -----RGCPP LLDMLQ---- ----------
              ---------- ---------- -----LDCPP RVQEVY---- ----------
              ---------- ---------- -----KECYP YFKIPDLS-- ----------
              ---------- ---------- ---------- ---------- ----------
              ---------- ---------- ---------- ---------- ----------
              ---------- ---------- --L-TPNSTL SIVEVRKG-- ----------
              ----NPP--- ------APS- ----SQVCVL CGGTIQCNNG IVIPVNVGIV
              ---------- ---------- ---------- ---------- ----------
              ---------- ---------- -----QQCQS VYQKVL---- ----------
              ---------- ---------- -----KECPV IYKHVL---- ----------
              ---------- ---------- -----ENCPS VYEELL---- ----------
              ---------- ---------- -----KRCF- ---------- ----------
              ---------- ---------- -----RNCQP LLTMLQ---- ----------
              ---------- ---------- -----HQCHP VYVNVL---- ----------
              ---------- ---------- -----QNCSS VYEELL---- ----------
              ---------- ---------- -----LDCPT RRQEVQ---- ----------
              ---------- ---------- ---------- ---------- ----------
              ---------- ---------- ----SQNCTQ DRLSVQV--- ----------
              ---------- ---------- ----SDNCFK DNLAVQI--- ----------
              ---------- ---------- ---------- ---------- ----------
              ---------- ---------- ---------- ---------- ----------
              ---------- ---------- -------SKF NSSNVQED-- ----------
              ---------- ---------- --------MP RLKEVQ---- ----------
              ---------- ---------- -----KKCPS VYQDLL---- ----------
              ---------- ---------- ----SNNCSA DRLSVQV--- ----------
              ---------- ---------- -----KVCEP LKNLLQ---- ----------
              ---------- ---------- -----PDCSP RMKEVL---- ----------
              ---------- ---------- ---------- ---------- ----------
              ---------- ---------- -----EDCPP VYDALL---- ----------
              ---------- ---------- -----EDCPP VYDALL---- ----------
              ---------- ---------- -----QDCQP VYDALL---- ----------
              ---------- ---------- ---------- ---------- ----------
              ---------- ---------- -----EDCPP VCDALL---- ----------
              ---------- ---------- -----QYCPL VYDALL---- ----------
              ---------- ---------- ---------- ---------- ----------
              ---------- ---------- -----KRCSS LLNLLQTN-- ----------
              ---------- ---------- -----HDCPA RLREVL---- ----------
              ---------- ---------- ----SPGCNE DQLSIQF--- ----------
              ---------- ---------- ---------- ---PY----- ----------
              ---------- ---------- ---------- ---------- ----------
              ---------- ---------- ---------- ---------- ----------
              ---------- ---------- -----HECPS RLREVL---- ----------
              ---------- ---------- -----QDCQV VFQELL---- ----------
              ---------- ---------- ---------- ---------- ----------
              ---------- ---------- ----SKDCAK ECISIQF--- ----------
              ---------- ---------- -----KQFTP TYNPFL---- ----------
              -PQENKSSSV ---------- -----VTIVI SKNPFL---- ----------
              ---------- ---------- ---------- --TPGH---- ----------
              -----SWSPV ---------- -----YTYPI TYTPDF---- ----------
              ---------- ---------- -----RTCPQ LLNLLQTN-- ----------
              ---------- ---------- -----SNCPQ LLLDLTK--- ----------
              ---------- ---------- -----AKILP KF-------- ----------
              ---------- ---------- ---------- ---------- ----------
              ---------- ---------- ----SVNCFG DRLAVQI--- ----------
              ---------- ---------- -----PECAP RLKEVQ---- ----------
              ---TNPP--- -----VVVS- ----PQICVL CGNAIQCNNG VVIPVNVGVI
              ---------- ---------- -----QNCPS VYQDLL---- ----------
              KASKNDTASV AVNDKLRKAS QSHIVNIAVF IRNPFL---- ----------
              ---------- ---------- --------SP LLNSLR---- ----------
              -NTEQADN-- ---------- -----VIPTY NTNPFL---- ----------
              ---------- ---------- -----RSCQP LLNLLQ---- ----------
              ---------- ---------- -----EQCPS VYNELL---- ----------
              ---------- ---------- -----ENCPE RLKEVE---- ----------
              ---------- ---------- ---------- ---------- ----------
              ---------- ---------- -----SNCPQ LLLDLNK--- ----------
              ---------- ---------- ----SLNCIE DQLIIGL--- ----------
              ---------- ---------- ---------- ---------- ----------
              ---------- ---------- -----QNCPS VYQDLL---- ----------
              ---------- ---------- -----PECTP RLKEVR---- ----------
              ---------- ---------- ---------- ---------- ----------
              ---------- ---------- --------VS ISNAFE---- ----------
              ---------- ---------- -----PQCPP MYQNAL---- ----------
              KASKNNTA-- ---------- -----NVAVF IRNPFL---- ----------
              ---------- ---------- -----SNCPQ LLLDLTK--- ----------
              ---------- ---------- ---------- ---------- ----------
              ---------- ---------- ---------- ---------- ----------
              ---------- ---------- -----EQCPP VHQALL---- ----------
              ---------- ---------- -----KQCVP VYNDLR---- ----------
              ---------- ---------- ----GFRCLL DNLTVEA--- ----------
              ---------- ---------- ----TVNCIG DILTVQT--- ----------
              ---------- ---------- ---------- ---------- ----------
              ---------- ---------- ---------- ---------- ----------
              ---------- ---------- ---------- ---------- ----------
              ---------- ---------- ---------- ---------- ----------
              ---------- ---------- ---------- ---------- ----------
              ---------- ---------- ---------- ---------- ----------
              ---------- ---------- -----KQCPS LYQKWL---- ----------
              ---------- ---------- -----RQCKS ALNAFR---- ----------
              ---------- ---------- -----KECYP YFKIPDLS-- ----------
              ---------- ---------- -----RSCPF LINILQ---- ----------
              ---------- ---------- -----RSCPF LINILQ---- ----------
              ---------- ---------- -----LSCPY LLYVQK---- ----------
              ---------- ---------- -----KQCPL LLATLI---- ----------
              ---------- ---------- -----RSCPY LIYVLE---- ----------
              ---------- ---------- -----PDCAA RLQEVR---- ----------
              -ASETNYI-- ---------- -----TIAVH INNPFL---- ----------
              ---------- ---------- ---------- ---------- ----------
              ---------- ---------- ---------- ---------- ----------
              ---------- ---------- ---------- ---------- ----------
              ---------- ---------- ---------- ---------- ----------
              ---------- ---------- ---------- ---------- ----------
              ---------- ---------- -----NRCF- ---------- ----------
              ---------- ---------- ---------- ---------- ----------
              ---------- ---------- ---------- ---------- ----------
              ---------- ---------- -----PSCPM RIKEVM---- ----------
              ---------- ---------- ---------- ---------- ----------
              ---------- ---------- ---------- ---------- ----------
              ---------- ---------- ----SPNCEA DTFNVYT--- ----------
              ---------- ---------- ---------- ---------- ----------
              ---------- ---------- ---------- ---------- ----------
              ---------- ---------- ---------- ---------- ----------
              ---------- ---------- ---------- ---------- ----------
              ---------- ---------- ---------- ---------- ----------
              ---------- ---------- ---------- ---------- ----------
              ---------- ---------- ---------- ---------- ----------
              ---------- ---------- ---------- ---------- ----------
              ---------- ---------- ---------- ---------- ----------
              ---------- ---------- ---------- ---------- ----------
              ---------- ---------- ---------- ---------- ----------
              ---------- ---------- ---------- ---------- ----------
              ---------- ---------- ---------- ---------- ----------
              ---------- ---------- ---------- ---------- ----------
              ---------- ---------- ---------- ---------- ----------
              ---------- ---------- ---------- ---------- ----------
              ---------- ---------- ---------- ---------- ----------
              ---------- ---------- ---------- ---------- ----------
              ---------- ---------- ---------- ---------- ----------
              ---------- ---------- ---------- ---------- ----------
              ---------- ---------- ---------- ---------- ----------
              ---------- ---------- ---------- ---------- ----------
              ---------- ---------- ---------- ---------- ----------
              ---------- ---------- ---------- ---------- ----------
              ---------- ---------- ---------- ---------- ----------
              ---------- ---------- --F--GSATS VEKTMNT--- ----------
              ---------- ---------- ---------- ---------- ----------
              ---------- ---------- -----RDCAS LHDYVA---- ----------
              ---------- ---------- -----KRCPP YLAILQ---- ----------
              ---------- ---------- ---------- ---------- ----------
              ---------- ---------- ---------- ---------- ----------
              ---------- ---------- ---------- ---------- ----------
              ---------- ---------- ---------- ---------- ----------
              ---------- ---------- ---------- ---------- ----------
              ---------- ---------- ---------- ---------- ----------
              ---------- ---------- -----NYCKP LLDFFN---- ----------
              ---------- ---------- -----SNCPS LLLDLTK--- ----------
              ---------- ---------- ---------- ---------- ----------
              ---------- ---------- ---------- ---------- ----------
              ---------- ---------- ---------- ---------- ----------
              ---------- ---------- ---------- ---------- ----------
              ---------- ---------- ---------- ---------- ----------
              ---------- ---------- -----SSCG- ---------- ----------
              ---------- ---------- ---------- ---------- ----------
              ---------- ---------- --L-MLLVSS VASDGSVN-- ----------
              ---------- ---------- ----PGTCA- ---------- ----------
              ---------- ---------- ---------- ---------- ----------
              ---------- ---------- ---------- ---------- ----------
              ---------- ---------- ---------- ---------- ----------
              ---------- ---------- ---------- ---------- ----------
              ---------- ---------- ---------- ---------- ----------
              ---------- ---------- ---------- ---------- ----------
              ---------- ---------- ---------- ---------- ----------
              ---------- ---------- ---------- ---------- ----------
              ---------- ---------- -----DRCQP VYNDLL---- ----------
              ---------- ---------- ---------- ---------- ----------
              ---------- ---------- -----HDCPS RLKEVQ---- ----------
              ---------- ---------- ---------- ---------- ----------
              ---------- ---------- ---------- ---------- ----------
              ---------- ---------- ---------- ---------- ----------
              ---------- ---------- ----SFDCLA DRLLVQT--- ----------
              ---------- ---------- -----RSCQP LLNLLQ---- ----------
              ---------- ---------- ---------- ---------- ----------
              ---------- ---------- ---------- ---------- ----------
              ---------- ---------- ---------- ---------- ----------
              ---------- ---------- ---------- ---------- ----------
              ---------- ---------- -----DES-- TSPYVEAT-- ----------
              ---------- ---------- ---------- ---------- ----------
              -STKNQSSYA ---------- -----ITFSN S-NPFL---- ----------
              -STKNQSSYA ---------- -----ITFSN S-NPFL---- ----------
              ---------- ---------- -----RKCPF LLNLLQSN-- ----------
              ---------- ---------- ----NKNCME EYFSVQF--- ----------
              ---------- ---------- ---------- ---------- ----------
              --TTLPPGQ- ---------- ----IQLCFV CGNTIQCITC GVI-ITPGAI
              ---------- ---------- ----NPSCSF DRLTVRV--- ----------
              ---------- ---------- ---------- ---------- ----------
              ---------- ---------- ---------- ---------- ----------
              ---------- ---------- ----DRDCSA GSLTIKF--- ----------
              ---------- ---------- -----QDCPV VYQQLL---- ----------
              ---------- ---------- ---------- ---------- ----------
              ---------- ---------- -----RSCSA LLNLLQTG-- ----------
              -PQENSHTAL ---------- -----NIFAN SNNPFL---- ----------
              ---------- ---------- ----SNNCNQ DKLSVQV--- ----------
              ---------- ---------- ---------- ---------- ----------
              ---------- ---------- ---------- ---------- ----------
              ---------- ---------- ---------- ---------- ----------
              ---------- ---------- -----PDCSV RMAEVE---- ----------
              ---------- ---------- -----RDCQS LLGLLQ---- ----------
              -ATETSSI-- ---------- -----NIAIY INNPFL---- ----------
              ---------- ---------- -----EQCAQ VYEDLL---- ----------
              ---------- ---------- -----PDCSA RMAEVE---- ----------
              ---------- ---------- ----SNNCNQ DKLSVQV--- ----------
              ---------- ---------- -----KDCQS LLDLLQ---- ----------
              -ATETSSI-- ---------- -----NIAIY INNPFL---- ----------
              ---------- ---------- -----EQCPQ VYEDLL---- ----------
              ---------- ---------- -----SDCIP VYKSLQ---- ----------
              ---------- ---------- -----NECV- ---------- ----------
              ---------- ---------- -----QTITS TLAPFL---- ----------
              ---------- ---------- -----RKCPI LLQVLQ---- ----------
              ---------- ---------- ---------- ---------- ----------
              ---------- ---------- -----TDCIS VYKSLL---- ----------
              ---------- ---------- -----RKCPI LIQLLQ---- ----------
              ---------- ---------- -----SSTQY SHNPFL---- ----------
              ---------- ---------- ----NFRCAL DKLTVYV--- ----------
              ---------- ---------- -----KSCPI LLNLLKEN-- ----------
              ---------- ---------- -----RECPL LFNLLKEN-- ----------
              ---------- ---------- ---------- ---------- ----------
              ---------- ---------- -YHY-PIPNS NNNPFL---- ----------
              ---------- ---------- ---------- ---------- ----------
              -GTDTDPSSL P--------- ---------- --NPIT---- ----------
              ---------- ---------- -----DDCLQ VYQELS---- ----------
              ---------- ---------- -----YECPS RLQEVK---- ----------
              ---------- ---------- -----DDCPQ VFQQYI---- ----------
              ---------- ---------- -----DDCPP VYQELL---- ----------
              ---------- ---------- ---------- ---------- ----------
              ---------- ---------- -----DDCPQ VDQEHK---- ----------
              ---------- ---------- -----NDCPQ VFQELS---- ----------
              ---------- ---------- -----NDCPQ VSQELS---- ----------
              ---------- ---------- -----DDCPP VYQESL---- ----------
              ---------- ---------- -----NDCPQ VDQKFS---- ----------
              ---------- ---------- -----NDCPQ VYQEYS---- ----------
              ---------- ---------- -----DDCPQ VYQELL---- ----------
              ---------- ---------- ----MNNYCQ DTLTVQF--- ----------
              ---------- ---------- -----PECTP RLKEVQ---- ----------
              ---------- ---------- -----SNCPQ LLLDLTK--- ----------
              ---------- ---------- ----SADCFL DSLAVQI--- ----------
              ---------- ---------- -----RKCPS VYQDLL---- ----------
              ---------- ---------- -----KSCTS LFNLLKLN-- ----------
              ---------- ---------- -----EDCPK VYNELL---- ----------
              ---------- ---------- ---------- ---------- ----------
              ---------- ---------- ----SNNCYQ NRLSVKF--- ----------
              ---------- ---------- ----NFRCAL DRLTVYV--- ----------
              ---------- --GDY----- -----NSSPN NNGNRLE--- ----------
              SSYDNDNIFF PNDDY----- -----NPSPN NYGNFFS--- ----------
              ---------- ---------- -----HECPS RLQEVK---- ----------
              ---------- ---------- -----EDCPS VYEELL---- ----------
              ---------- ---------- -----KNCQP LLMILQ---- ----------
              ---------- ---------- -----EFCNS LTKMLS---- ----------
              ---------- ---------- ----SENCAQ DGLSIQT--- ----------
              ---------- ---------- ---------- ---------- ----------
              ---------- ---------- ---------- ---------- ----------
              ---------- ---------- ---------- ---------- ----------
              ---------- ---------- ---------- ---------- ----------
              ---------- ---------- ---------- ---------- ----------
              ---------- ---------- ---------- VVRSDNEH-- ----------
              ---------- ---------- ---------- ---------- ----------
              ---------- ---------- ---------- ---------- ----------
              ---------- ---------- -----ADCWD YSDETD---- ----------
              ---------- ---------- ---------- ---------- ----------
              ---------- ---------- ---------- ---------- ----------
              ---------- ---------- ---------- ---------- ----------
              ---------- ---------- ---------- ---------- ----------
              ---------- ---------- ---------- ---------- ----------
              ---------- ---------- ---------- ---------- ----------
              ---------- ---------- ---------- ---------- ----------
              ---------- ---------- ---------- ---------- ----------
              ---------- ---------- ---------- ---------- ----------
              ---------- ---------- ---------- ---------- ----------
              ---------- ---------- ---------- ---------- ----------
              ---------- ---------- -----KECYP YFKIPDLS-- ----------
              ---------- ---------- -----YNCKP IIDITKSR-- ----------
              ---------- ---------- ----SENCAQ DGLSIQT--- ----------
              ---------- ---------- -----SNCPQ LLLDLTK--- ----------
              ---------- ---------- ---------- ---------- ----------
              ---------- ---------- -----QKCPS VYTEIL---- ----------
              ---------- ---------- -----SIDLH LHNPFL---- ----------
              ---------- ---------- -----EDCPS VYEELL---- ----------
              ---------- ---------- -----QQCPS VYTNIS---- ----------
              ---------- ---------- ---------- ---------- ----------
              ---------- ---------- -----LDCQT RLMDVQ---- ----------
              ---------- ---------- ---------- ---------- ----------
              ----NPP--- ------VAS- ----SQICVI CGTVMQCNNG VVIPVNVGVV
              ---------- ---------- ---------- ---------- ----------
              ---------- ---------- ----TSGCSL DRLLISK--- ----------
              ---------- ---------- ----SSKCIQ DRIDITF--- ----------
              ---------- ---------- ----SPSCSL DRLLISK--- ----------
              ---------- ---------- -----STCPG LLLDLTH--- ----------
              ---------- ---------- -----SDCPQ LLLNLRN--- ----------

              ---------- ---------- ---------- ---------- ----------
              ---------- ---------- ------N-FA -NKYC--GNI TL--------
              -----KEGL- ---------K ---VKNY-LK -QSLC--RYE N---------
              ---------- ---------- ---------- ---------- ----------
              -----KGLT- ---------- ---------P -RKIC--GYL N---------
              -----KEGL- ---------K ---VKNY-LK -QSLC--RYE N---------
              ---------- YHEYDLNFT- ------L-AV -IHSC--TIG K---------
              -----RGIRH S--------- --------TS -TGRC--GFS D---------
              -----HD--- ---------- ---------- -SN------- ----------
              ---------- ---------- ------N-FA -TKYC--GNI TL--------
              -----KGLS- ---------- ---------S -HKIC--GYL N---------
              -----NS--- ---------- ------T-AS -HRYC--GNG GF--------
              -----KEGL- ---------K ---AKNY-LK -QSLC--RYE N---------
              -----RGIRH S--------- --------AS -TGRC--GFS S---------
              -----QH--- ---------- ---------- -AS------- ----------
              -----QGLRH S--------- --------AS -TGRC--GFS N---------
              -----RGLP- ---------- ---------P -RKIC--GYL N---------
              -----QHT-- ---------- ---------- -SS------- ----------
              -----KEGL- ---------K ---VRNY-LK -QSLC--RYE N---------
              ---------- ---------- ---------- ---------- ----------
              ---------- ---------- ------N-FP -TKYC--GNI TL--------
              -----RGIRD S--------- --------TS -TGRC--GFS D---------
              -----NS--- ---------- ------T-TS -HRYC--GDG GF--------
              ---------- ---------- ------N-FA -NKYC--GNI TL--------
              -----KGLT- ---------- ---------L -HKIC--GYL H---------
              -----KGLT- ---------- ---------P -HKIC--GYL N---------
              -----QQSA- ---------- ---------- -SS------- ----------
              -----DGRYS G--------- ---------- -ADRC--GFA N---------
              -----EGLYS ---------- --------GP -AGRC--GFT R---------
              -----GKG-- ---------- ---TTAGFGS -TK------- ----------
              ---WEENKKT TKREQIREV- --------EP -TSLI--SNI G---------
              -----QGEYN I--------- ---------- -ADRC--GFS D---------
              ---------- ---------- --------LR -QSLC--FKS L---------
              ---------- LEEFRTDIV- ------R-FM -DYFC--VIE Q---------
              -----SGDL- ---------- ----QLA-DA -HNYC--GTG TF--------
              ---------- ---------- ---------- ---------- ----------
              -----AGNA- ---------- ---------P -DKLC--GYA G---------
              -----AGTA- ---------- ---------- ---------- ----------
              -----SQGN- ---------A ---AGNF-LR -SSVC--GYD G---------
              ---------A FEGWILGVY- ------D-TC -SYVD--GNG H---------
              ---------- -----TKGP- ------R-SS -RKFC--KWS G---------
              -----NS--- ---------- ------S-TT -HRYC--GNG QF--------
              -----EGRRH T--------- --------TS -SGRC--GFV K---------
              ---------- ---------- ---------- ---------- ----------
              -----TQDH- ---------T ---ATNF-LR -QSLC--RYE G---------
              -----TQGH- ---------A ---AADF-LR -QSVC--KYE N---------
              ---------- ---------- ---------- ---------- ----------
              -----TQDH- ---------A ---AADF-FR -QSLC--PSN D---------
              ---------- ---------- ---------- ---------- ----------
              ---------- ---------- ---------- ---------- ----------
              -----KGKS- ---------- ---------P -SSLC--GYK N---------
              ---------- ---------- ---------- ---------- ----------
              -----NS--- ---------- ------S-TT -HRYC--GNG KF--------
              ---------- ---------- ---------- ---------- ----------
              -----TQGH- ---------T ---ATDF-LR -QSLC--RYE G---------
              ---------- ---------- ---------- ---------- ----------
              -----KGKP- ---------- ---------P -SSLC--GYK N---------
              -----TQGQ- ---------A ---AADF-LR -RSVC--KYE N---------
              -----EGRRH T--------- --------TS -SGRC--GFV K---------
              ---------- ---------- ---------- ---------- ----------
              ---------- ---------- ---------- ---------- ----------
              ---------- ---------- ---------- ---------- ----------
              -----TQGH- ---------T ---ATDF-LR -QSLC--RYE G---------
              ---------- ---------- ---------- ---------- ----------
              -----TQGH- ---------T ---ATDF-LR -QSLC--RYE G---------
              ---------A LDGWVLGVY- ------D-TC -SYVR--DNR Q---------
              ---------- LEQFRLNFE- ------R-FM -DYMC--IIE Q---------
              -----GGKM- ---------- ---------P -QNIC--GFS G---------
              ---------- ---------- ---------- ---------- ----------
              -----ADKL- ---------- ---------P -ESIC--GYS G---------
              -----EGKRS S--------- --------DS -MERC--GFQ N---------
              -----TG--- ---------- ------G-NI -QKYC--GFG TL--------
              -----TG--- ---------- ------G-NI -QN-C--GFS TL--------
              -----SQNP- ---------E ---IANF-LR -SSLC--GFE G---------
              -----SQNP- ---------E ---VAKF-LR -SSLC--GFE G---------
              -----NQ--- ---------- ------S-TA -HSYC--GNK TF--------
              -----N-FGT DTRVDTAPK- ---------P -VTQA--PE- ----------
              -----REGA- ---------K ---AADF-AK -KFIC--RIE G---------
              -----REGA- ---------K ---AADF-AK -KFIC--RIE G---------
              -----EGKRS S--------- --------SP -VGRC--GFD D---------
              ---------- ---------- ---------- ---------- ----------
              ---------- ---------- ---------- ---------- ----------
              -----REGK- ---------K ---GIDI-TR -KFIC--HVE G---------
              ---------- ---------- ---------- ---------- ----------
              -----REGK- ---------K ---AVDF-VR -KFIC--HME G---------
              -----NEGL- ---------A ---AADY-LR -QFLCNYNYQ D---------
              ---------- ---------- ---------- ---------- ----------
              -----RGEY- ---------- ---------P -HVVC--GYD K---------
              -----RGNP- ---------- ---------P -RMTC--GYI N---------
              -----NP--- ---------- ------S-TT -KRYC--GDG PF--------
              ---------- ---------- ---------- --SFC----- ----------
              -----RGII- ---------- ---------P -RETC--GYD K---------
              ---------- LEDFRSNFA- ------R-FM -DYMC--IIE R---------
              -----EGLRY S--------- --------NA -VDRC--GFF N---------
              -----SGDL- ---------- ----QLS-DA -HRYC--GTG TF--------
              ---------- ---------- ---------- ---------- ----------
              -----AGNP- ---------- ---------P -DTLC--GFS G---------
              ---------- ---------- --------LP -GDICA-GNP E---------
              ---------- ---------- ---------- ---------- ----------
              ---------- ---------- ---------- ---------- ----------
              ---------- ---------- ---------- ---------- ----------
              ---------- -------LP- ------S-VL ---------- ----------
              ---------A LDGWVLGVY- ------D-TC -SYIR--DDG R---------
              ---------- ---NRDRIM- ------A-E- ---------- ----------
              -----AGRRS S--------- --------DS -SGRC--GFT D---------
              -----TQRN- ---------A ---AGDY-LR -SLVC--GYE G---------
              ---------- ---------- --------LR -QSLC--FKS L---------
              ---------- ---------- ---------P RMEGCP-GNI A---------
              -----DA--- ---------- ------S-TT -YRYC--GDR SF--------
              -----KGHS- ---------- ---------P -RSHC--GYV N---------
              -----EGRRD S--------- --------ES -SGRC--GFE G---------
              ---------- ---------- ------M-CA ---------- ----------
              ---------- ---------- ---------- ---------- ----------
              ---------- ---------- ---------- ---------- ----------
              ---------- ---------- ---------- ---------- ----------
              ---------- ---------- --------IR -QMIC----- ----------
              -----I---- ---------- ---------- ---------- ----------
              -----NHTRD W--------- --------GS -TGRC--GFD N---------
              -----SP--- ---------- ------T-TT -HRFC--GDG TL--------
              -----KGNP- ---------- ---------P -TTVC--SYS G---------
              -----REGA- ---------A ---AGNY-LR -ASLC--FNQ P---------
              -----DGKRQ T--------- --------LS -TGRC--GFD S---------
              ---------A LDGWVLGVY- ------D-TC -SYTR--ENG Q---------
              ---------- ---------- ---------- ---------- ----------
              ---------- ---------- ---------- ---------- ----------
              -----ELRE- ---------- --------TR -------GVL D---------
              NPLVNYGQQT CP-------- --------IP -TSCCQ-GIN PTYANGIPVV
              ---------- SRRNPHKRL- ------E-KE -SPTCP-SGH R---------
              -----NRQF- ---------- ---------P -SAVC--GYL R---------
              -----IQQF- ---------- ---------P -HCPC--GYK N---------
              -----KGNP- ---------- ---------P -QSMC--GYL N---------
              ---------- SQDYASNFT- ------M-AM -DHSC--TIE R---------
              -----REGL- ---------A ---AADY-LR -KSVC--TYE N---------
              -----NRQF- ---------- ---------P -NTVC--GYL K---------
              -----KGNA- ---------- ---------P -QSMC--GYF S---------
              -----DGIRQ S--------- --------TS -TGRC--GFI G---------
              ---------- ---------- ---------- -SYVAH-GDN AE-------V
              -----NS--- ---------- ------R-TT -HQYC--GDG VF--------
              -----SP--- ---------- ------S-IV -HRYC--GNG SF--------
              ---------- ---------- ---------- ---------- ----------
              ---------- ---------- ---------- ---------- ----------
              -----ELGQ- ---------- --------TR -------GVL D---------
              -----EGTRQ L--------- --------DS -SGRC--GFE G---------
              -----AGII- ---------- ---------P -SS-C--GYK G---------
              -----SS--- ---------- ------K-TT -HQYC--GDG QF--------
              -----TQGL- ---------A ---AGDF-LR -QSLC--SYV N---------
              -----EGKRH A--------- --------TS -TGRC--GFD D---------
              ---------- ---------- ---------- -SS------- ----------
              -----AGNS- ---------- ---------P -TT-C--GFI H---------
              -----AGNS- ---------- ---------P -TT-C--GYI D---------
              -----AGKP- ---------- ---------P -STRC--GFV G---------
              ---------- ---------- ---------- ---------- ----------
              -----AGNL- ---------- ---------P -IT-C--GFI D---------
              -----VGNL- ---------- ---------P -IT-C--GFV G---------
              ---------- ---------- ---------- ---------- ----------
              -----SQDP- ---------Q ---VGNY-LR -SSVC--GYE N---------
              -----EGKRS S--------- --------DS -TGRC--GFK N---------
              -----AG--- ---------- ------Q-DI -NSYC--GTG SL--------
              ---------- ---------- ---ASAPFAS -VTQA--PYR P---------
              ---------- ---------- ---------- ---------- ----------
              ---------- ---------- ---------- ---------- ----------
              -----EGKRS S--------- --------DS -MGRC--GFK D---------
              -----AGKS- ---------- ---------P -SSTC--GFI Q---------
              ---------- ---------- ---------- ---------- ----------
              -----DG--- ---------- ------S-NV -NKYC--GYG SF--------
              ---------- ---------- ---------- ---------- ----------
              -----NPQGA DIRVDTGTTN ---R-----P -GTYA----- ----------
              -----V---- ---------- ---------- --AQP--PYR RQP-------
              -----V---- ---------- ---------F -PTED--PTE VEPSTS-GRL
              -----SQNP- ---------A ---VGNF-LR -SSVC--GFE G---------
              ---------- ---------- --------LR -QALC--FKS L---------
              ---------- ---------- ---------- ---------- ----------
              ---------- ---------- ---------- -GSKC----- ----------
              -----SP--- ---------- ------S-II -HRYC--GNG TF--------
              -----EGKRQ L--------- --------DS -SGRC--GFN G---------
              NPVVTYSQQT CP-------- --------VP -TSCCQ-GIN TGYGNGIPVV
              -----AGIP- ---------- ---------P -PPIC--GYK R---------
              -----QS--- ---------- ---------- -FT------- ----------
              -----I---- ---------- ---------- ---------- ----------
              -----QLQ-- ---------- ---------- -VN------- ----------
              -----QQGV- ---------A ---AGDY-LR -QSLC--LNE N---------
              -----KGNP- ---------- ---------P -VAVC--GFI G---------
              -----EGKRD W--------- --------DA -AGRC--GFV G---------
              ---------- --SFVEDSV- ------R-VG -AASS--VTN R---------
              ---------- ---------- --------LR -QSLC--FKS L---------
              -----SN--- ---------- ------T-MQ -YSYC--GSG TV--------
              ---------- --------M- ------E-K- ---------- ----------
              -----AGIP- ---------- ---------P -PPIC--GYK R---------
              -----EGRRQ L--------- --------DS -SGRC--GFS G---------
              ---------- ---------- ---------- ---------- ----------
              -----I---- ---------- ---------- ---------- ----------
              -----IGQF- ---------- ---------P -RQVC--GFS N---------
              -----Q---- ---------- ---------- ---------- ----------
              ---------- ---------- --------LR -QSLC--FKS L---------
              ---------- --MGHTTLM- ------R-VT -SVLL--SAP M---------
              ---------- ---------- ---------- ---------- ----------
              -----SGIY- ---------- ---------P -RKLC--GYV K---------
              -----NGSP- ---------- ---------P -SSVC--GYS H---------
              -----SS--- ---------- ------N-SI -HRFC--GND AV--------
              -----NS--- ---------- ------T-TS -HKYC--GNG AF--------
              ---------- ---------- ---------- ---------- ----------
              ---------- ---------- ---------- ---------- ----------
              ---------- ---------- ---------- ---------- ----------
              ---------- ---------- ---------- ---------- ----------
              ---------- ---------- ---------- ---------- ----------
              ---------- ---------- ---------- ---------- ----------
              -----QTTPA AN-------- --------VP ---------- ----------
              -----RGSP- ---------- ---------- -PLVV--GYY F---------
              ---------A LDGWVLGVY- ------D-TC -SYMR--ENG E---------
              -----TQGI- ---------A ---ASEY-LM -STVC--YYA D---------
              -----TQGM- ---------T ---ASEY-LT -NTVC--YYA G---------
              -----TQP-- ---------E ---ASEY-LT -NATC--YDA D---------
              -----IEGE- ---------S ---AHDY-IR -ERTC--SFD G---------
              -----TYGT- ---------A ---AKEY-LT -NAVC--YYA D---------
              -----DGKRD S--------- --------ES -SGRC--GFS D---------
              -----QGD-- ---------- ---------- -SI------- ----------
              ---------- -------LP- ------R-VI ---------R Q---------
              ---------- ---------- ---------- ---------- ----------
              ---------- ---------- ---------- ---------- ----------
              ---------- ---------- ---------- ---------- ----------
              ---------- ---------- ---------- ---------- ----------
              ---------- L-EYGSNFT- ------L-AM -KHTC--TVD K---------
              ---------- ---------- ---------- ---------- ----------
              ---------- ---------- ---------- -------PYQ D---------
              -----EGKRF S--------- --------TS -TGRC--TFE N---------
              -----RNSPS QR-------- --------AS -NTVCD---- ----------
              ---------- ---------- --------MA ---------- ----------
              -----DP--- ---------- -----VS-GP -RRYC--GSG DF--------
              ---------- ---------- ---------- ---------- ----------
              ---------- ---------- ---------- ---------- ----------
              ---------- ---------- ---------- ---------- ----------
              ---------- ---------- ---------- ---------- ----------
              ---------- ---------- ---------- ---------- ----------
              ---------- ---------- ---------- ---------- ----------
              ---------- ---------- ---------- ---------- ----------
              ---------- ---------- ---------- ---------- ----------
              ---------- ---------- ---------- ---------- ----------
              ---------- ---------- ---------- ---------- ----------
              ---------- ---------- ---------- ---------- ----------
              ---------- ---------- ---------- ---------- ----------
              ---------- ---------- ---------- ---------- ----------
              ---------- ---------- ---------- ---------- ----------
              ---------- ---------- ---------- ---------- ----------
              ---------- ---------- ---------- ---------- ----------
              ---------- ---------- ---------- ---------- ----------
              ---------- ---------- ---------- ---------- ----------
              ---------- ---------- ---------- ---------- ----------
              ---------- ---------- ---------- ---------- ----------
              ---------- ---------- ---------- ---------- ----------
              ---------- ---------- ---------- ---------- ----------
              ---------- ---------- ---------- ---------- ----------
              ---------- ---------- ---------- -------AYD V---------
              ---------- ---------- ---------- ---------- ----------
              -----IGSA- ---------- ---------- ---------- ----------
              ---------- ---------- ---------- ---------- ----------
              -----NRPI- ---------M ---GIGA-ML -SSVC--SFG F---------
              -----KHGA- ---------S ---AGDF-LR -STLC--YYQ D---------
              ---------- ---------- ---------- ---------- ----------
              ---------- ---------- ---------- ---------- ----------
              ---------- ---------- ---------- ---------- ----------
              ---------- ---------- ---------- ---------- ----------
              ---------- ---------- ---------- ---------- ----------
              ---------- ---------- ---------- ---------- ----------
              -----QNPE- ---------Y ---AEQV-VY -SYLC--PGG N---------
              ---------- ---------- --------LR -QSIC--FKS L---------
              ---------- ---------- ---------- ---------- ----------
              ---------- ---------- ---------- ---------- ----------
              ---------- ---------- ---------- ---------- ----------
              ---------- ---------- ---------- ---------- ----------
              ---------- ---------- ---------- ---------- ----------
              ---------- DEVFRSNLP- ------R-MM -EYMC--VIE K---------
              ---------- ---------- ---------- ---------- ----------
              -----ESRQ- ---------- --------SR -------RLF D---------
              ---------- ---------- -F------TA FRVFCA-GYP E---------
              ---------- ---------- ---------- ---------- ----------
              ---------- ---------- ---------- ---------- ----------
              ---------- ---------- ---------- ---------- ----------
              ---------- ---------- ---------- ---------- ----------
              ---------- ---------- ---------- ---------- ----------
              ---------- ---------- ---------- ---------- ----------
              ---------- ---------- ---------- ---------- ----------
              ---------- ---------- ---------- ---------- ----------
              -----AGKR- ---------- ---------P -EYVC--GFQ D---------
              ---------- ---------- ---------- ---------- ----------
              -----EGRRS W--------- --------DS -TGRC--GFD G---------
              ---------- ---------- ---------- ---------- ----------
              ---------- ---------- ---------- ---------- ----------
              ---------- ---------- ---------- ---------- ----------
              -----GD--- ---------- ------G-QK -HKYC--GNG KF--------
              -----QQGL- ---------T ---AGDY-LR -RSLC--VNE N---------
              ---------- ---------- ---------- ---------- ----------
              ---------- MYLGVLEVE- ------R-FE --------VK R---------
              ---------- ---------- --------MI ---------- ----------
              ---------- ---------- ---------- ---------- ----------
              -----RARQ- ---------- --------QR -------GVL D---------
              ---------- ---------- ---------- ---------- ----------
              -----N-FGS GSKIDTIPSN ---TSGPFPP -AHFA--TYR P---------
              -----N-FGF GSKIDTIPSN ---ASGPFPP -AYFA--PYR P---------
              -----SQDP- ---------Q ---VGNY-LR -SSVC--GYE G---------
              -----AG--- ---------- ------K-SI -DKYC--GYG TF--------
              ---------- ---------- ---------- ---------- ----------
              DPRFPLSQSD L--------- ---CSRS-LT NEPLCQDGTM SSSVE----V
              -----NN--- ---------- ------S-AV -LSYC--GND TF--------
              ---------- ---------- ---------- ---------- ----------
              ---------- ---------- ---------- ---------- ----------
              -----PG--- ---------- ------Q-II PPKYC--GKG NV--------
              -----EGKL- ---------- ---------P -SKAC--GYL G---------
              ---------- ---------- ---------- ---------- ----------
              -----SQNP- ---------A ---VNNF-LR -SSVC--GYE G---------
              -----NSIGT GPKIDT---- ---------P -VTQA--PYA P---------
              -----NS--- ---------- ------T-SS -YQFC--GNR AF--------
              ---------- ---------- ---------- ---------- ----------
              ---------- ---------- ---------- ---------- ----------
              ---------- ---------- ---------- ---------- ----------
              -----LGRRT S--------- --------DS -SGRC--GFE D---------
              -----SQGL- ---------L ---AAVF-LK -QSLC--YFE A---------
              -----QGG-- ---------- ---------- -SS------- ----------
              -----KGKP- ---------- ---------P -QSMC--GYS H---------
              -----LGRRT S--------- --------DS -SGRC--GFE D---------
              -----NS--- ---------- ------T-TS -YQFC--GNR AF--------
              -----SRGL- ---------L ---AAGF-LK -QSLC--YFE A---------
              -----QGG-- ---------- ---------- -SS------- ----------
              -----KGIP- ---------- ---------P -QSMC--GYS Y---------
              -----AGNP- ---------- ---------P -EKNC--GYK G---------
              ---------- HNNMHFNLN- ------Q-FL -NYTC--IFN S---------
              -----N---- ---------- ---------- ---------- ----------
              -----AQQP- ---------E ---TINF-LR -SSLC--GYE G---------
              ---------- ---------- ---------- ---------- ----------
              -----AGNP- ---------- ---------P -EKNC--GYA N---------
              -----AQKP- ---------E ---TINF-LR -SSQC--GLD G---------
              -----NSVI- ---------- ---------- -TSTS----- ----------
              -----ND--- ---------- ------S-AS -QSYC--GNE TF--------
              -----PGDP- ---------Q ---VGNF-LR -ASVC--SYQ D---------
              -----SGDP- ---------Q ---VGNF-LR -ASVC--GYQ G---------
              ---------- ---------- ---------- ---------- ----------
              -----QTNIA SEVPDIIFPD YIYYYNTPTP -ST------- ----------
              ---------- ---------- ---------- ---------- ----------
              -----QGH-- ---------- --IKQSYYYS -ST------- ----------
              -----AGKI- ---------- ---------P -IQ-C--GFL G---------
              -----EGRRS S--------- --------DS -MGRC--GFE D---------
              -----TSKV- ---------- ---------L -SHTC--E-- T---------
              -----AGRM- ---------- ---------P -SKTC--GFL G---------
              ---------- ---------- ---------- ---------- ----------
              -----DGKM- ---------- ---------I -NHTC--E-- S---------
              -----AGKM- ---------- ---------I -NLTC--E-- S---------
              -----AGKM- ---------- ---------I -NLTC--E-- S---------
              -----AGKM- ---------- ---------P -SQTC--GEL D---------
              -----NSKM- ---------- ---------I -NQTC--G-- P---------
              -----HGRM- ---------- ---------V -NQTC--E-- A---------
              -----AGKT- ---------- ---------F -RQIC--GYF G---------
              -----DG--- ---------- ------N-NK -YTSC--GYN EF--------
              -----EGKRQ L--------- --------DS -LGRC--GFD G---------
              ---------- ---------- --------LR -QSLC--FKS L---------
              -----SP--- ---------- ------S-TV -HRYC--GNG AF--------
              -----AGNT- ---------- ---------P -SSIC--GYK G---------
              -----KENP- ---------Q ---VLEF-LR -ASIC--GYE G---------
              -----AGIT- ---------- ---------P -SVIC--EFV G---------
              ---------- ---------- ---------- ---------- ----------
              -----AG--- ---------- ------S-DT -FTYC--GYN IF--------
              -----ND--- ---------- ------S-VS -RSYC--GNE TF--------
              ---------- ASKTDSKNTE ---SSSSPRP -ITQT--SYT PSP-------
              ---------- TPKTDLKNTE ---FSGSLRP -VTQT--SYT PYR-------
              -----EGRRS S--------- --------DS -MGRC--GFQ D---------
              -----KGNP- ---------- ---------P -IVNC--GFE Y---------
              -----RDGF- ---------A ---AADY-LR -QFLC--RYQ N---------
              -----TQDA- ---------A ---ASDY-LK -NSTC--RYE G---------
              -----NS--- ---------- ------SNVQ -HRYC--GDG TF--------
              ---------- ---------- ---------- ---------- ----------
              ---------- ---------- ---------- ---------- ----------
              ---------- ---------- ------R-VV ---------P Q---------
              ---------- ---------- ---------- ---------- ----------
              ---------- ---------- ---------- ---------- ----------
              -----DSRE- ---------- --------TR -------GVL D---------
              ---------- ---------- ---------- -------GYT VAN-------
              ---------- ---------- --------TQ RHRWC----- ----------
              -----CD--W CEEG------ ---------- -QFVC--GTS R---------
              ---------- ---------- ---------- ---------- ----------
              ---------- ---------- --------MR ---------- ----------
              ---------- ---------- ---------- ---------- ----------
              ---------- ---------- ---------- ---------- ----------
              ---------- ---------- ---------- ---------- ----------
              ---------- ---------- ---------- ---------- ----------
              ---------- ---------- ---------- ---------- ----------
              ---------- ---------- ---------- ---------- ----------
              ---------- ---------- ---------- ---------- ----------
              ---------- ---------- ---------- ---------- ----------
              ---------- ---------- ---------- ---------- ----------
              ---------P LEGWVLGIY- ------D-TC -SYIR--DNG Q---------
              ----P----- -----LSVTE ---FHDY-LR -SIQC--GFE G---------
              -----NS--- ---------- ------SNVQ -HRYC--GDG TF--------
              ---------- ---------- --------LR -QSLC--FKS L---------
              ---------- ---------- ---------- ---------- ----------
              -----RGRL- ---------- ---------E -HILC--GYI E---------
              -----QQ--- ---------- ---------- ---------- ----------
              -----KGNP- ---------- ---------P -IVNC--GFE Y---------
              -----KGQF- ---------- ---------P -RVVC--GYF R---------
              ---------- ---NADATT- ------F-YR -SPAMS-SID R---------
              -----QGKRS S--------- --------DS -SGRC--GFD G---------
              ---------- ---------- ---------S -GTKCE---- ----------
              NPVVTYGQQT CP-------- --------HP -TSCCQ-GIN SVYGNGIPVV
              ---------- ---------- ---------A -FGDCD---- ----------
              -----SGDP- ---------- ----QLT-SA -DYYC--GTG TV--------
              -----SGST- ---------- ----NLS-ES -HKYC--GEG SF--------
              -----SGDP- ---------- ----QLS-AA -EHYC--GRG FM--------
              ---------- ---------- --------LR -ESLC--FKS L---------
              ---------- ---------- --------LR -ESLC--FKS L---------

              ---------- ---------- ---------- ---------- ----------
              -NIESTSNKM TVIL------ ---------T PPGRFF---- ------CE--
              -------NDP FVC------- ---------- ---------- ------CP--
              ---------- ---------- ---------- ---------- ----------
              -------FDP VVC------- ---------- ---------- ------CP--
              -------NDP FVC------- ---------- ---------- ------CP--
              -------AYM GIC------- ---------- ---------- ------CS--
              -------FTE IVC------- ---------- ---------- ------CPI-
              ---------- ---------- ---------- ---------- ----------
              -NIESTSNKM IVIL------ ---------S PPGRFF---- ------CE--
              -------FDP VVC------- ---------- ---------- ------CP--
              -NIVSTSSSM VVTFSSPIW- ---------S QGGRFL---- ------CE--
              -------NDP FVC------- ---------- ---------- ------CP--
              -------FIE IVC------- ---------- ---------- ------CPI-
              ---------- ---------- ---------- ---------- ----------
              -------FIE IVC------- ---------- ---------- ------CPI-
              -------FDP LVC------- ---------- ---------- ------CP--
              ---------- ---------- ---------- ---------- ----------
              -------NDP FVC------- ---------- ---------- ------CPS-
              ---------M VVTLSSPTW- ---------S RGGRFL---- ------CK--
              -NVESTSNKM IIML------ ---------S PSGRFF---- ------CQ--
              -------FTE IVC------- ---------- ---------- ------CPT-
              -NVVSSSNSM VVTLSSPIW- ---------S QGGRFL---- ------CE--
              -NIESTSNKM TVIL------ ---------T PPGRFF---- ------CE--
              -------FDP VVC------- ---------- ---------- ------CP--
              -------FDP VVC------- ---------- ---------- ------CP--
              ---------- ---------- ---------- ---------- ----------
              -------FEE IVC------- ---------- ---------- ------CA--
              -------FDE IVC------- ---------- ---------- ------CG--
              ---------- ---------- ---------- ---------- ----------
              -------NIP IVP------- ---------- ---------- ----------
              -------FNE IVC------- ---------- ---------- ------CDS-
              -------FVP GVC------- ---------- ---------- ------CP--
              -------TYV GVC------- ---------- ---------- ------CP--
              -SITSDNHDM NIVFTSLFG- ---------T AGGRFY---- ------CT--
              ---------- ---------- ---------- ---------- ----------
              -------FEP IVC------- ---------- ---------- ------CP--
              ---------- ---------- ---------- ---------- ----------
              -------FDP RVC------- ---------- ---------- ------CP--
              -------MTF GVC------- ---------- ---------- ------CS--
              -K------AT HMC------- ---------- ---------- ------CL--
              -NIQSESNTM VVTLQSPIW- ---------S RGGRFA---- ------CE--
              -------DIE IVC------- ---------- ---------- ------CP--
              ---------- ---------- ---------- ---------- ----------
              -------HDP IVC------- ---------- ---------- ------CP--
              -------NNP IVC------- ---------- ---------- ------CP--
              ---------- ---------- ---------- ---------- ----------
              -------NDQ IYC------- ---------- ---------- ------CP--
              ---------- ---------- ---------- ---------- ----------
              ---------- ---------- ---------- ---------- ----------
              -------FDP IVC------- ---------- ---------- ------CP--
              ---------- ---------- ---------- ---------- ----------
              -NIQSESNTM VVTLQSPVW- ---------S RGGRFA---- ------CE--
              ---------- ---------- ---------- ---------- ----------
              -------HAP IVC------- ---------- ---------- ------CP--
              ---------- ---------- ---------- ---------- ----------
              -------FHP VVC------- ---------- ---------- ------CP--
              -------NNP IVC------- ---------- ---------- ------CP--
              -------DIE IVC------- ---------- ---------- ------CP--
              ---------- ---------- ---------- ---------- ----------
              ---------- ---------- ---------- ---------- ----------
              ---------- ---------- ---------- ---------- ----------
              -------HAP IVC------- ---------- ---------- ------CP--
              ---------- ---------- ---------- ---------- ----------
              -------HAP IVC------- ---------- ---------- ------CP--
              -------TNF GIC------- ---------- ---------- ------CS--
              -------TYI GVC------- ---------- ---------- ------CP--
              -------FDP IVC------- ---------- ---------- ------CP--
              ---------- ---------- ---------- ---------- ----------
              -------IDP IVC------- ---------- ---------- ------CP--
              -------FTE IVC------- ---------- ---------- ------CQ--
              -VL--EGTNP IIKLYSPYS- ---------S QGGQFL---- ------CQ--
              -GF--EGIDP IIKLNSSSS- ---------S QGGRFL---- ------CK--
              -------RDP QVC------- ---------- ---------- ------CP--
              -------RDP QVC------- ---------- ---------- ------CP--
              -SVESTGKSM AIELSTTFW- ---------S LGVKFL---- ------CE--
              ---------P VTN------- ---------- ---------- ------IP--
              -------KNP IVC------- ---------- ---------- ------CP--
              -------KNP IVC------- ---------- ---------- ------CP--
              -------FIE IVC------- ---------- ---------- ------CP--
              ---------- ---------- ---------- ---------- ----------
              ---------- ---------- ---------- ---------- ----------
              -------KDQ TVC------- ---------- ---------- ------CP--
              ---------- ---------- ---------- ---------- ----------
              -------MTH PVC------- ---------- ---------- ------CP--
              -------NEA MVC------- ---------- ---------- ------CP--
              ---------- ---------- ---------- ---------- ----------
              -------YDP IVC------- ---------- ---------- ------CP--
              -------FDP LVC------- ---------- ---------- ------CP--
              -SVLSDSNTM VVSLQTPFW- ---------S TGGRFL---- ------CQ--
              ---------- ---------- ---------- ---------- ----------
              -------FHP IIC------- ---------- ---------- ------CP--
              -------TYV GVC------- ---------- ---------- ------CP--
              -------FTE IVC------- ---------- ---------- ------CP--
              -AVESTGNYL NIVLESVSA- ---------S STGRFL---- ------CK--
              ---------- ---------- ---------- ---------- ----------
              -------FEP IVC------- ---------- ---------- ------CP--
              -------GGV DSCSGD---- -SGGPL-LEE RDNRFTIRGI VSFGIGCG--
              -T-------- ---------- ---------- ---------- ----------
              ---------- ---------- ---------- ---------- ----------
              ---------- ---------- ---------- ---------- ----------
              ---------- ---------- ---------- ---------- ------NK--
              -------MGF GVC------- ---------- ---------- ------CS--
              ---------- ---------- ---------- ---------- ----------
              -------FTE IVC------- ---------- ---------- ------CS--
              -------FEP RVC------- ---------- ---------- ------CT--
              -------FVP GVC------- ---------- ---------- ------CP--
              -------RNP FLI------- ---------- ---------- ----NKCK--
              -SIQSNDNTM TMSLSSPYW- ---------S IGGRFL---- ------CK--
              -------FEP IVC------- ---------- ---------- ------CP--
              -------LIE IVC------- ---------- ---------- ------CP--
              ---------- -VN------- ---------- ---------- ------CE--
              ---------- ---------- ---------- ---------- ----------
              ---------- ---------- ---------- ---------- ----------
              ---------- ---------- ---------- ---------- ----------
              ---------- ---------- ---------- ---------- ----------
              ---------- ---------- ---------- ---------- ----------
              -------FVE IVC------- ---------- ---------- ------CP--
              -SLMSEGNTM TLTLTAPMT- ---------S AGGRLL---- ------CE--
              -------FDP VVC------- ---------- ---------- ------CP--
              -------RNP IVC------- ---------- ---------- ------CP--
              -------FVE IVC------- ---------- ---------- ------CP--
              -------MNF GIC------- ---------- ---------- ------CS--
              ---------- ---------- ---------- ---------- ----------
              ---------- ---------- ---------- ---------- ----------
              ---------- ---------- ---------F LFGRFK---- -----TCG--
              IGPIRNSGTP QAC------- ---------Y CMRSWL---- ------CS--
              -G------TG EKG------- ---------- ---------- ------LA--
              -------FEP IVC------- ---------- ---------- ------CP--
              -------FEP VVC------- ---------- ---------- ------CP--
              -------FEP IVC------- ---------- ---------- ------CP--
              -------TYL GIC------- ---------- ---------- ------CV--
              -------GDP IVC------- ---------- ---------- ------CP--
              -------FEP IVC------- ---------- ---------- ------CP--
              -------FEP IVC------- ---------- ---------- ------CP--
              -------FIE IVC------- ---------- ---------- ------CP--
              HIFVYNKVDP ATI------- ---------- ----FY---- ----------
              -NVLSESNKM VVTLKSPFW- ---------S KGGEFI---- ------CA--
              -NIQSESNSM VITLQSVPF- ---------T NGGRFF---- ------CE--
              ---------- ---------- ---------- ---------- ----------
              ---------- ---------- ---------- ---------- ----------
              ---------- ---------- ---------F LFGRFR---- -----TCG--
              -------FIE IVC------- ---------- ---------- ------CP--
              -------YEP IIC------- ---------- ---------- ------CP--
              -SLLSDSSSM TVKLTVPTW- ---------S TGGRFL---- ------CE--
              -------REA IVC------- ---------- ---------- ------CP--
              -------FEE IVC------- ---------- ---------- ------CP--
              ---------- ---------- ---------- ---------- ----------
              -------FKP IVC------- ---------- ---------- ------CP--
              -------FKP IVC------- ---------- ---------- ------CP--
              -------FEP TVC------- ---------- ---------- ------CP--
              ---------- ---------- ---------- ---------- ----------
              -------FQP IVC------- ---------- ---------- ------CP--
              -------FEP IVC------- ---------- ---------- ------CP--
              ---------M TVELSTTFW- ---------S SGVKFL---- ------CE--
              -------RDP RVC------- ---------- ---------- ------CP--
              -------RIE IVC------- ---------- ---------- ------CQ--
              -EL--VGSNV IVYFKSSYY- ---------T QGGKFW---- ------CH--
              ----PSYNIP APL------- ---------- ---------- ------RP--
              ---------- ---------- ---------- ---------- ----------
              ---------- ---------- ---------- ---------- ----------
              -------FTE IVC------- ---------- ---------- ------CQ--
              -------YEP IVC------- ---------- ---------- ------CP--
              ---------- ---------- ---------- ---------- ----------
              -TI--EGKNA IIKLDTEWD- ---------A QGGRFL---- ------CE--
              ---------- ---------- ---------- ---------- ------TP--
              ---------P VTQ------- ---------- ---------- ------RP--
              ----PLYNHH VTY------- ---------- ---------- ------TP--
              QSWSPVYTYS ITY------- ---------- ---------- ------TP--
              -------RDP MVC------- ---------- ---------- ------CP--
              -------LVP GVC------- ---------- ---------- ------CP--
              ---------- ---------- ---------- ---------- ----------
              ---------- ---------- ---------- ---------- ----------
              -NIQSESNSM VITLQSLVS- ---------S NGGRFF---- ------CE--
              -------FVE IVC------- ---------- ---------- ------CP--
              IGPVRNPGTS QAC------- ---------Y CMKSWL---- ------CI--
              -------FKP IIC------- ---------- ---------- ------CP--
              ---------- ---------- ---------- ---------- ----------
              ---------- ---------- ---------- ---------- ----------
              ---------- ---------- ---------- ---------- ----------
              -------GNP IVC------- ---------- ---------- ------CP--
              -------FQQ LVC------- ---------- ---------- ------CP--
              -------FME VVC------- ---------- ---------- ------CPGT
              -------S-R GWI------- ---------- ---------- ------VD--
              -------FVP GVC------- ---------- ---------- ------CP--
              -VHRSKGQRL TVEFKSPAW- ---------S RGGRFL---- ------CQ--
              ---------- ---------- ---------- ---------- ----------
              -------FKP IIC------- ---------- ---------- ------CP--
              -------FVE IVC------- ---------- ---------- ------CP--
              ---------- ---------- ---------- ---------- ----------
              ---------- ---------- ---------- ---------- ----------
              -------LTP IVC------- ---------- ---------- ------CP--
              ---------- ---------- ---------- ---------- ----------
              -------FVP GVC------- ---------- ---------- ------CQ--
              -TNIINSLAL FTL------- ---------- ---------- ------IA--
              ---------- ---------- ---------- ---------- ----------
              -------FEP IIC------- ---------- ---------- ------CP--
              -------FDP IVC------- ---------- ---------- ------CP--
              -NVTSDGPTM VVKLFASVW- ---------S TGGRFL---- ------CD--
              -NITSTDPTM VVKLSTSVF- ---------S TGGRFL---- ------CE--
              ---------- ---------- ---------- ---------- ----------
              ---------- ---------- ---------- ---------- ----------
              ---------- ---------- ---------- ---------- ----------
              ---------- ---------- ---------- ---------- ----------
              ---------- ---------- ---------- ---------- ----------
              ---------- ---------- ---------- ---------- ----------
              -------EDG IWC------- ---------- ---------- ------CP--
              -------FEP IVC------- ---------- ---------- ------CP--
              -------TNF GIC------- ---------- ---------- ------CS--
              -------RDP IVC------- ---------- ---------- ------CP--
              -------KDP IVC------- ---------- ---------- ------CP--
              -------KNS IVC------- ---------- ---------- ------CP--
              -------RNA IVC------- ---------- ---------- ------CF--
              -------RDP IVC------- ---------- ---------- ------CP--
              -------FTE IVC------- ---------- ---------- ------CP--
              ---------- ---------- ---------- ---------- ----------
              -I-------- ---------- ---------- ---------- ----------
              ---------- ---------- ---------- ---------- ----------
              ---------- ---------- ---------- ---------- ----------
              ---------- ---------- ---------- ---------- ----------
              ---------- ---------- ---------- ---------- ----------
              -------AFV GVC------- ---------- ---------- ------CE--
              ---------- ---------- ---------- ---------- ----------
              -A-------- ---------- ---------- ---------- ----------
              -------FVE IVC------- ---------- ---------- ------CPLA
              -------NIL KVC------- ---------- ---------- ------CE--
              ---------- ---------- ---------- ---------- ----------
              -SRDSTGKEM IITLTSANN- ---------S RGGTFR---- ------CF--
              ---------- ---------- ---------- ---------- ----------
              ---------- ---------- ---------- ---------- ----------
              ---------- ---------- ---------- ---------- ----------
              ---------- ---------- ---------- ---------- ----------
              ---------- ---------- ---------- ---------- ----------
              ---------- ---------- ---------- ---------- ----------
              ---------- ---------- ---------- ---------- ----------
              ---------- ---------- ---------- ---------- ----------
              ---------- ---------- ---------- ---------- ----------
              ---------- ---------- ---------- ---------- ----------
              ---------- ---------- ---------- ---------- ----------
              ---------- ---------- ---------- ---------- ----------
              ---------- ---------- ---------- ---------- ----------
              ---------- ---------- ---------- ---------- ----------
              ---------- ---------- ---------- ---------- ----------
              ---------- ---------- ---------- ---------- ----------
              ---------- ---------- ---------- ---------- ----------
              ---------- ---------- ---------- ---------- ----------
              ---------- ---------- ---------- ---------- ----------
              ---------- ---------- ---------- ---------- ----------
              ---------- ---------- ---------- ---------- ----------
              ---------- ---------- ---------- ---------- ----------
              ---------- ---------- ---------- ---------- ----------
              ---------- ---------- ---------- ---------- ----------
              ---------- ---------- ---------- ---------- ----------
              -------QRK IVR------- ---------- ---------- ------FPI-
              ---------- ---------- ---------- ---------- ----------
              -------FKV MVC------- ---------- ---------- ------CP--
              -------AEP IVC------- ---------- ---------- ------CP--
              ---------- ---------- ---------- ---------- ----------
              ---------- ---------- ---------- ---------- ----------
              ---------- ---------- ---------- ---------- ----------
              ---------- ---------- ---------- ---------- ----------
              ---------- ---------- ---------- ---------- ----------
              ---------- ---------- ---------- ---------- ----------
              -------RGF VVC------- ---------- ---------- ------CP--
              -------FVP GVC------- ---------- ---------- ------CP--
              ---------- ---------- ---------- ---------- ----------
              ---------- ---------- ---------- ---------- ----------
              ---------- ---------- ---------- ---------- ----------
              ---------- ---------- ---------- ---------- ----------
              ---------- ---------- ---------- ---------- ----------
              -------EFI GFC------- ---------- ---------- ------CP--
              ---------- ---------- ---------- ---------- ----------
              ---------- ---------- ---------I FLGRFR---- -----PCI--
              -------GKH DVCSGD---- -SGGPFQVIN AQGRYELIGI VSSGIACG--
              ---------- ---------- ---------- ---------- ----------
              ---------- ---------- ---------- ---------- ----------
              ---------- ---------- ---------- ---------- ----------
              ---------- ---------- ---------- ---------- ----------
              ---------- ---------- ---------- ---------- ----------
              ---------- ---------- ---------- ---------- ----------
              ---------- GLF------- ---------- ---------- ----------
              ---------- ---------- ---------- ---------- ----------
              -------GIP IVC------- ---------- ---------- ------CP--
              ---------- ---------- ---------- ---------- ----------
              -------FIE IVC------- ---------- ---------- ------CPVP
              ---------- ---------- ---------- ---------- ----------
              ---------- ---------- ---------- ---------- ----------
              ---------- ---------- ---------- ---------- ----------
              -SLLSDGPDL SVELIAPFY- ---------T TGGRFL---- ------CE--
              -------GNP IVC------- ---------- ---------- ------CP--
              ---------- ---------- ---------- ---------- ------QE--
              -I-------- ---------- ---------- ---------- ----------
              ---------- -AG------- ---------- ---------- ------CK--
              ---------- ---------- ---------- ---------- ----------
              ---------- ---------- ---------F LLGRFK---- -----TCG--
              ---------- ---------- ---------- ---------- ----------
              ----PPYYIS TST------- ---------- ---------- ------RP--
              ----PLYYIS TST------- ---------- ---------- ------RP--
              -------RDP QVC------- ---------- ---------- ------CP--
              -TS--EGMDV TMNFISPYT- ---------T KGGTFL---- ------CE--
              ---------- ---------- ---------- ---------- ----------
              LGPLKNLGTP QAC------- ---------Y CIKTWM---- ------CS--
              -SVESTGKFM IVELSTTFW- ---------S SGVKFL---- ------CE--
              ---------- ---------- ---------- ---------- ----------
              ---------- ---------- ---------- ---------- ----------
              -TL--EGKNP TITLDTPSW- ---------A PGGVFL---- ------CQ--
              -------IDP IIC------- ---------- ---------- ------CP--
              ---------- ---------- ---------- ---------- ----------
              -------KDP RVC------- ---------- ---------- ------CP--
              ---ASSYNMP APN------- ---------- ---------- ------TP--
              -NISSDGPTM VVTFKSPLW- ---------S TGGRFL---- ------CE--
              ---------- ---------- ---------- ---------- ----------
              ---------- ---------- ---------- ---------- ----------
              ---------- ---------- ---------- ---------- ----------
              -------FTE IVC------- ---------- ---------- ------CP--
              -------NNP IVC------- ---------- ---------- ------CP--
              ---------- ---------- ---------- ---------- ----------
              -------FDP IVC------- ---------- ---------- ------CP--
              -------FTE IVC------- ---------- ---------- ------CP--
              -NISSDGPTM VVTFKSPLW- ---------S TGGRFL---- ------CE--
              -------NNP IVC------- ---------- ---------- ------CP--
              ---------- ---------- ---------- ---------- ----------
              -------FDP IVC------- ---------- ---------- ------CP--
              -------RIP VVC------- ---------- ---------- ------CP--
              -------TEL GIC------- ---------- ---------- ------CS--
              ---------- ---------- ---------- ---------- ----------
              -------SDP RVC------- ---------- ---------- ------CP--
              ---------- ---------- ---------- ---------- ----------
              -------RIP IVC------- ---------- ---------- ------CP--
              -------SDP RVC------- ---------- ---------- ------CP--
              ---------- ---------- ---------- ---------- ------APSL
              -SIESTGEFM TIELSTSFW- ---------S SGVKFL---- ------CE--
              -------KDP WVC------- ---------- ---------- ------CP--
              -------RDP MVC------- ---------- ---------- ------CP--
              ---------- ---------- ---------- ---------- ----------
              --PLPN--IP IFT------- ---------- ---------- ------EP--
              ---------- ---------- ---------- ---------- ------HP--
              --SISY--IP VFN------- ---------- ---------- ------AP--
              -------STP IVC------- ---------- ---------- ------CP--
              -------FTE IVC------- ---------- ---------- ------CQ--
              -------LDF MVC------- ---------- ---------- ------CP--
              -------FDP IVC------- ---------- ---------- ------CP--
              ---------- ---------- ---------- ---------- ----------
              -------LDL IVC------- ---------- ---------- ------CP--
              -------FDH IVC------- ---------- ---------- ------CP--
              -------LDL IVC------- ---------- ---------- ------CP--
              -------FNP IVC------- ---------- ---------- ------CP--
              -------LDN IVC------- ---------- ---------- ------CP--
              -------LDR IVC------- ---------- ---------- ------CP--
              -------FDP IMC------- ---------- ---------- ------CP--
              -IL--QGMNP IIRFDSWSS- ---------N SQGQFL---- ------CE--
              -------FIE IVC------- ---------- ---------- ------CPL-
              -------FVP GVC------- ---------- ---------- ------CQ--
              -NIQSESNSM IVTLQSPIW- ---------T NGGRFF---- ------CE--
              -------FQP IVC------- ---------- ---------- ------CP--
              -------NDP KVC------- ---------- ---------- ------CP--
              -------FDP IIC------- ---------- ---------- ------CP--
              ---------- ---------- ---------- ---------- ----------
              -VR--EGINP IVQFDSQND- ---------S QGSRFL---- ------CE--
              -SVESTGKFM TIELSTSFW- ---------S SGIKFL---- ------CE--
              -------NIP VFD------- ---------- ---------- ------TP--
              -TPASNTPIP IFN------- ---------- ---------- ------TP--
              -------FTE IVC------- ---------- ---------- ------CQ--
              -------LEP IVC------- ---------- ---------- ------CP--
              -------REA IVC------- ---------- ---------- ------CP--
              -------QVP IIC------- ---------- ---------- ------CP--
              -NLESDSNSM VLTLTAPFW- ---------S RGGNFL---- ------CE--
              ---------M VLTLTAPFW- ---------S RGGNFL---- ------CE--
              ---------- ---------- ---------- ---------- ----------
              -N-------- ---------- ---------- ---------- ----------
              ---------- ---------- ---------- ---------- ----------
              ---------- ---------- ---------- ---------- ----------
              ---------- ---------- ---------V LFGRFK---- -----TCG--
              -SSKLTDQDA NVTQREPRGK KT-------N LLKEFQ---- -----ECI--
              -------KKP GICARDVIRE SA-------- ---------- -----YCY--
              -S-CID--QD KVCN-----G YT-------- ---------- -----DCP--
              ---------- ---------- ---------- ---------- ----------
              ---------- ---------- ---------- ---------- ----------
              ---------- ---------- ---------- ---------- ----------
              ---------- ---------- ---------- ---------- ----------
              ---------- ---------- ---------- ---------- ----------
              ---------- ---------- ---------- ---------- ----------
              ---------- ---------- ---------- ---------- ----------
              ---------- ---------- ---------- ---------- ----------
              ---------- ---------- ---------- ---------- -----QSP--
              ---------- ---------- ---------- ---------- ----------
              ---------- ---------- ---------- ---------- ----------
              -------TSF GIC------- ---------- ---------- ------CS--
              -------NNP KVC------- ---------- ---------- ------CE--
              -NLESDSNSM VLTLTAPFW- ---------S RGGNFL---- ------CE--
              -------FVP GVC------- ---------- ---------- ------CP--
              ---------L GI-------- ---------- ---------- ----------
              -------FGL TVC------- ---------- ---------- ------CT--
              ---------- ---------- ---------- ---------- ----------
              -------LEP IVC------- ---------- ---------- ------CP--
              -------FEP IVC------- ---------- ---------- ------CP--
              --------TQ RLG------- ---------- ---------- ------CV--
              -------FIE IVC------- ---------- ---------- ------CP--
              -------HYM SIC------- ---------- ---------- ------CA--
              IGPIRNFGSP HAC------- ---------Y CMRTFL---- ------CA--
              -------NYL EVC------- ---------- ---------- ------CE--
              -TAVSTGQRI SVGLITSTQ- ---------S PGGRFM---- ------CQ--
              -SLITEENML SLTLKTSKR- ---------S PGGRFL---- ------CA--
              -TVVSTGQTI SVGLITSNN- ---------S PGGKFL---- ------CE--
              -------FVP GVC------- ---------- ---------- ------CP--
              -------FIP GVC------- ---------- ---------- ------CP--

              ---------- ---------- ---------- ---------- ----------
              ---------- ---------- ---------- ---------- ----------
              ---------- -KN------- ---------- --S------- ----------
              ---------- ---------- ---------- ---------- ----------
              ---------- -YIK------ ---------- ----KTS--- ----------
              ---------- -KN------- ---------- --S------- ----------
              ---------- -KR------- ---------- --WNGMYKK- ----------
              ---------- -MN------- ---------- ---------- ----------
              ---------- ---------- ---------- --TNNLT--- ----------
              ---------- ---------- ---------- ---------- ----------
              ---------- -DIK------ ---------- ----KIS--- ----------
              ---------- ---------- ---------- ---------- ----------
              ---------- -EN------- ---------- --S------- ----------
              ---------- -IN------- ---------- ---------- ----------
              ---------- ---------- ---------- --RNNLT--- ----------
              ---------- -MN------- ---------- ---------- ----------
              ---------- -NISE----- ---------- ----KIY--- ----------
              ---------- ---------- ---------- --TNNLT--- ----------
              ---------- KEN------- ---------- --P------- ----------
              ---------- ---------- ---------- ---------- ----------
              ---------- ---------- ---------- ---------- ----------
              ---------- -VN------- ---------- ---------- ----------
              ---------- ---------- ---------- ---------- ----------
              ---------- ---------- ---------- ---------- ----------
              ---------- -NIK------ ---------- ----RTS--- ----------
              ---------- -NIK------ ---------- ----KTS--- ----------
              ---------- ---------- ---------- --TNNLT--- ----------
              ---------- -ERS------ ---------- ---------- ----------
              ---------- -DG------- ---------- ---------- ----------
              ---------- ---------- ---------- --NLGFR--- ----------
              ---------- -ANRN----- ---------- ---------- ----------
              ---------- -VN------- ---------- ---------- ----------
              ---------- -LGN------ --GEKPSTGS TIYPATETT- ----------
              ---------- -DR------- ---------- --AEILRTN- ----------
              ---------- ---------- ---------- ---------- ----------
              ---------- ---------- ---------- ---------- ----------
              ---------- -TSR------ ---------- ----PTT--- ----------
              ---------- ---------- ---------- ---------- ----------
              ---------- -RD------- ---------- ---------- ----------
              ---------- -NPPIIPG-- ---------- --FPGVTDP- ----------
              ---------- -QT------- ---------- --GDNSAE-- ----------
              ---------- ---------- ---------- ---------- ----------
              ---------- -IN------- ---------- ---------- ----------
              ---------- ---------- ---------- ---------- ----------
              ---------- -ND------- ---------- --P------- ----------
              ---------- -NE------- ---------- --E------- ----------
              ---------- ---------- ---------- ---------- ----------
              ---------- -NN------- ---------- --P------- ----------
              ---------- ---------- ---------- ---------- ----------
              ---------- ---------- ---------- ---------- ----------
              ---------- -KNT------ ---------- ----PTT--- ----------
              ---------- ---------- ---------- --VSVIS--- ----------
              ---------- ---------- ---------- ---------- ----------
              ---------- ---------- ---------- ---------- ----------
              ---------- -ND------- ---------- --P------- ----------
              ---------- ---------- ---------- ---------- ----------
              ---------- -KNT------ ---------- ----PTT--- ----------
              ---------- -NE------- ---------- --Q------- ----------
              ---------- -IN------- ---------- ---------- ----------
              ---------- ---------- ---------- ---------- ----------
              ---------- ---------- ---------- ---------- ----------
              ---------- ---------- ---------- ---------- ----------
              ---------- -ND------- ---------- --P------- ----------
              ---------- ---------- ---------- ---------- ----------
              ---------- -ND------- ---------- --P------- ----------
              ---------- -NI------- ---------- --LPVVTPP- ---------S
              ---------- -DS------- ---------- --IVTTRSD- ----------
              ---------- -TEV------ ---------- ----RAT--- ----------
              ---------- ---------- ---------- ---------- ----------
              ---------- -ISQ------ ---------- --TIEIT--- ----------
              ---------- -VN------- ---------- ---------- ----------
              ---------- ---------- ---------- ---------- ----------
              ---------- ---------- ---------- ---------- ----------
              ---------- -TD------- ---------- --INGGNT-- ----------
              ---------- -TD------- ---------- ---NGGNT-- ----------
              ---------- ---------- ---------- ---------- ----------
              ---------- -SSSA----- ---------- -SDNPFS--- ----------
              ---------- ---------- ---------- ---------- ----------
              ---------- ---------- ---------- ---------- ----------
              ---------- -AN------- ---------- ---------- ----------
              ---------- ---------- ---------- ---------- ----------
              ---------- ---------- ---------- ---------- ----------
              ---------- ---------- ---------- ---------- ----------
              ---------- ---------- ---------- ---------- ----------
              ---------- ---------- ---------- ---------- ----------
              ---------- -GY------- ---------- --S------- ----------
              ---------- ---------- ---------- ---------- ----------
              ---------- -VSA------ ---------- ----PTT--- ----------
              ---------- -NEV------ ---------- ----SITMP- ----------
              ---------- ---------- ---------- ---------- ----------
              ---------- ---------- ---------- ---------- ----------
              ---------- -NSS------ ---------- ----GVV--- ----------
              ---------- -DQ------- ---------- --TEVLEVN- ----------
              ---------- -LK------- ---------- ---------- ----------
              ---------- ---------- ---------- ---------- ----------
              ---------- --S------- ---------- ---------- ----------
              ---------- -SST------ ---------- ---------- ----------
              ---------- -DEGW----- ---------- ---------- ----------
              ---------- ---------- ---------- ---------- ----------
              ---------- ---------- ---------- ---------- ----------
              ---------- ---------- ---------- ---------- ----------
              ---------- -NR------- ---------- --RN------ ----------
              ---------- -NT------- ---------- --IPLVTPA- ---------S
              ---------- ---------- ---------- ---------- ----------
              ---------- -LN------- ---------- ---------- ----------
              ---------- -SG------- ---------- ---------- ----------
              ---------- -LDKIIGDAG SNGE--SSSG VISPGSESG- ----------
              ---------- -ESGN----- ---------- --TNHST--- ----------
              ---------- ---------- ---------- ---------- ----------
              ---------- -KIE------ ---------- ----STTTT- ----------
              ---------- -VN------- ---------- ---------- ----------
              ---------- -EP------- ---------- --ES------ ----------
[truncated: 552,166 more chars]
