# Supplementary material for: Prevalent bee venom genes evolved before the aculeate stinger and eusociality
Source: BMC Biol. 2023 Oct 23;21:229. doi: 10.1186/s12915-023-01656-5 (PMC10591384; doi:10.1186/s12915-023-01656-5)
Supplement: Supplementary file 46 — Additional file 46. All phylogenetic trees for all venom proteins (mature sequences) in ML approach. [file 12915_2023_1656_MOESM46_ESM.zip › PhylogeneticTrees_for_PBVPs_in ML_analysis/PLA2_aln.phy]

 42 242
XP_011564355.2_phospholipase_A2-like_Plutella_xylostella                       ---------- -WVFTDIRIP ARGDGYGED- LEGDMTPEEY DEMLRQARFS
XP_026755150.1_phospholipase_A2-like_Galleria_mellonella                       ---------- -WVFNKLNYE QLAR------ AAEDPDADIS DDELRDLRLS
XP_022115032.1_phospholipase_A2-like_Pieris_rapae                              ---------- -WNQ---NPG VHSET-LWN- SINPTASE-- ----KQPQES
AZL90156.1_phospholipase_2_Spodoptera_exigua                                   MIGLFLDLSY GWVINDINTK MLPKDLFSN- ELSDEEIIAE ASTLFKQRIS
XP_028040050.1_phospholipase_A2-like_Bombyx_mandarina                          ---------- -MMCNTLTV- ---------- RVHKT----- -----VEVFD
XP_004929036.2_phospholipase_A2_Bombyx_mori                                    ---------- SWFANDSAV- ---------- NIDKDVLDIQ SERIARKKFD
XP_026488072.1_phospholipase_A2-like_Vanessa_tameamea                          ---------- -WIFNNIDYK LLENNILDD- KNRDIGNELS AEDLMNLRFN
XP_013144206.1_phospholipase_A2-like_Papilio_polytes                           ---------- -W--SDSDLE ELLRKIP--- NITDVEKEIS PADFTNLRFT
XP_021189466.1_phospholipase_A2-like_Helicoverpa_armigera                      ---------- -WIINDINIK MLSRSAMNN- DVLEDQL-VD ETTISQKNIN
XP_032527113.1_phospholipase_A2-like_Danaus_plexippus_plexippus                ---------- -WIFNNIDYR MLEKNFLEEM EASEEDYDLT PEELARLRFS
APIS_NODE_11040_length_1349_cov_3010.901099_g4121_i3.p1                        ---------- -WQIRD---- ---------- RIGDN----- -----ELEER
Xylocopa_NODE_5216_length_2369_cov_28625.392328_g1_i12.p1                      ---------- -WM----TYR ------DEN- RIDEY----- -----EREDR
Apce_NW_016019286.1                                                            ---------- -WQIRD---- ---------- RIGDN----- -----ELEER
Apdo_NW_006263599.1                                                            ---------- -WQIRD---- ---------- RIGDN----- -----ELEER
Apfl_301                                                                       ---------- -WQIRD---- ---------- RIGDN----- -----ELEER
Bote_774_1                                                                     ---------- FQHV---PYR DAYPF-ADS- ---------- --DMVEVSDR
Bote_774_2                                                                     ---------- FQPV---MFR NSDPF-SDT- EIEDELSE-- -RWIPSYNYT
Bovo_931_2                                                                     ---------- FQHI---TVR DGYPL-ADG- ---------- --EMIEVSDR
Cafl_570                                                                       ---------- -WHV---AFP NDSEI-FNN- DLGETL---- -------QPA
Cecu027                                                                        ---------- -WVIETQEFP DQEDVDMTN- DLRESR---- -----RQRLN
Ceca_431                                                                       ---------- -WTI---SYR DD----IDN- EVDREE---- -----LERMQ
Cogi_027                                                                       ---------- ---------- ---------- ---------- ----------
Duno_011                                                                       ---------- -WVI---HYS EDNGV-GSN- ELPKT----- ----------
Eume_357                                                                       ---------- ---------- ---------- ---------- ----------
Eudi273                                                                        ---------- -WEI---QYR AFGE--DGN- PLDEP----- -----MERIS
Frva_821                                                                       ---------- ---------- ---------- ---------- ----------
Hala_229                                                                       ---------- -WVI---YYR DDNGV-GSN- DVQETP---- -----GQRLN
Hasa_648                                                                       ---------- -WSI---AFP NISEA-LAN- DLRDSSQ--- -----ERTPP
Laal_601                                                                       ---------- -WLI---HYD DDNRL-GSN- ELPKTP---- -----AERMN
Lihu_831                                                                       ---------- -WHI---AFP NSSDV-ISN- DLREVSF--- -------QPA
Mege_371                                                                       ---------- -WRV---QYD INNRI-DSD- DLDEIPIS-- ----FDERIN
Mebe103                                                                        ---------- -WEI--RPYP SSGGR-SEN- EIELDEP--- -----MERID
Odbr_576                                                                       ---------- -WYI---AFP NNSAP-FAN- DLRDSSP--- -----EWTPP
Oobi_515                                                                       ---------- -WHI---AFP NNSEV-LSN- DLRETTL--- -----DGQPA
Osbi_762                                                                       ---------- -WSM---YLS DANRI-GSN- NLPEV----- -----TERID
Osli_256                                                                       ---------- -WSM---YLS DANRI-GSN- NLPEV----- -----TERID
Podo_021                                                                       ---------- ---------- ---------- ---------- ----------
Soin_697                                                                       ---------- -WYI---AFP NNSAI-VSN- ELRETMF--- -------QPA
TecaR2_7                                                                       ---------- -WEI--RPYP SPEER-SEN- ELELDDP--- -----TERID
Waau_704                                                                       ---------- -WHI---AFP NNSET-VSN- ELRETTL--- -------RPA
sp_I7GQA7_PA2_XYLAI_Phospholipase_A_2_Xylocopa_appendiculata_circumvolansPLA2  ---------- -WM----TYR ------SAN- GLDEY----- -----EPEDR
sp_Q7M4I6_PA2_BOMPE_Phospholipase_A2_Bombus_pensylvanicus                      ---------- ---------- ---------- ---------- ----------

                                                                               LIFPGTKWCG PGNSADGFED LGSERETDSC CREHDHCPDS MEAGEKKHNL
                                                                               LIYPGTKWCG AGNIADDYDD LGPSEETDKC CRTHDNCPDL IEAGETKHNL
                                                                               FIYPGTKWCG SGSNAKDHDD LGKEVEADKC CRAHDLCPDY IAAGDSKHNL
                                                                               LIFPGTKWCG AGNVADNYDD LGEEKEADMC CREHDNCPDL IPGGETKHNL
                                                                               FIFPGTKWCG KGDRAKSYED LGSARETDMC CREHDHCTDL ILAGETKHGL
                                                                               FIFPGTKWCG KGDIAKNYED LGSARETDMC CREHDHCTDL ILAGETKHGL
                                                                               LIYPGTKWCG PGNIADDYDD LGTSQEADIC CRDHDNCPDT IPAGETKHNL
                                                                               LIFPGTKWCG SGNIADGYDD LGKDNETDAC CRQHDFCPDI IPAGETKYNL
                                                                               LIYPGTKWCG AGNIADNYDD LGTEREADMC CRDHDKCPDT IPGGQTKYNL
                                                                               LIYPGTKWCG PGNIADNYDD LGTSKEADIC CRNHDNCPDS IPAGETRFNL
                                                                               IIYPGTLWCG HGNKSSGPNE LGRFKHTDAC CRTHDMCPDV MSAGESKHGL
                                                                               IIFPGTKWCG NGNVAQGPQD LGSLKETDAC CRDHDMCPDI IEAGKSKHNL
                                                                               IIYPGTLWCG HGNVASGPNE LGRFKHTDAC CRTHDMCPDV MSAGESKHGL
                                                                               IIYPGTLWCG HGNVSSSPNE LGRFKHTDAC CRSHDMCPDV MSAGESKHGL
                                                                               IIYPGTLWCG HGNKASDPSQ LGWLKHTDAC CRTHDMCPDV MSAGESKHNL
                                                                               IIFPGTLWCG NGNIANGTNQ LGSWKETDAC CRTHDMCPDL IEAHGSKHGL
                                                                               RIFPDTLWCG IGNISSGPDQ LGRLKSTDAC CRTHDMCPDV IDAYQKKHGL
                                                                               IIFPGTLWCG NGNIANGTNE LGSWKQTDAC CRTHDMCPDL IEAHGSKHGL
                                                                               LIFPGTKWCG SGNIANSSDD LGVFAMTDAC CREHDKCKDI IESMQTKHGL
                                                                               VIFPGTKWCG SGNVAENYED LGQFAESDAC CRAHDNCQDI IEAMETKHNL
                                                                               LIFPGTKWCG SGNNAEGPQD LGKFKQTDAC CRDHDMCSDI IEAGQTKHNL
                                                                               ----GTKWCG SGNVATSPDD LGKFMETDAC CREHDMCADV IEAGQSKHGL
                                                                               ---PGTKWCG SGNVATGPED LGKYMETDAC CREHDMCNDV IEARQTKHGL
                                                                               ----GTKWCG SGNVAENPNE LGKYNQTDAC CRTHDMCPDL MSSGESKHGL
                                                                               IIFPGTKWCG SGNKAKNKND LGKHNETDAC CRTHDMCPDL MNSGESKHGL
                                                                               ----GTKWCG SGNIASNPDD LGKYSETDAC CRNHDMCPDV IEAHGTKHGL
                                                                               LIFPGTKWCG SGNVATSPDD LGRFMETDAC CREHDMCGDV IEAGQSNHGL
                                                                               LIFPGTKWCG SGNIASSQDD LGTFAMTDAC CREHDECGDI IEAMQTAHGL
                                                                               LIFPGTKWCG SGSVATGPED LGKYMETDAC CREHDMCADV IEAGQTNHGL
                                                                               FIFPGTKWCG SGNVADGPDD LGIFAMTDAC CREHDNCNDI IEATQTKHGL
                                                                               LIYPGTKWCG SGNVAAGPDD LGKHKESDAC CREHDMCADV IEAGETKHGL
                                                                               IIFPGTKWCG SGNIASDPDD LGKYSETDAC CRNHDMCPNV IKAHGTKHGL
                                                                               LIFPGTKWCG SGNVAQSPDD LGTFAMTDAC CREHDNCDDV IESMQTTHGL
                                                                               FIFPGTKWCG SGNIASGPDD LGMFAMTDAC CREHDNCGDI IEATQTKYGL
                                                                               LIYPGTLWCG SGSKTSNPNE LGTYNETDAC CRDHDMCPDV IEAFHSKHGL
                                                                               LIYPGTLWCG SGSKASNPNE LGTYNETDAC CRDHDMCPDV IEAFQSKHGL
                                                                               LLYLGTKWCG SGNIAEDYDD LGRFAETDAC CRDHDYCDDI IEARMTKYNL
                                                                               FIFPGTKWCG SGNIANGPDD LGVYAMTDAC CREHDNCKDI IEPTQTKHGL
                                                                               IIFPGTKWCG SGNIASDPND LGKYSETDAC CRNHDMCPDV IEAHGTKHGL
                                                                               LIFPGTKWCG SGNIADSPDD LGVFAMTDAC CREHDNCKDI IEPMQTKYGL
                                                                               IIFVGTKWCG NGNVAEGPED LGSLKETDAC CREHDMCPDL IEAGQSKHGL
                                                                               IIYPGTLWCG NGNIANGTNE LGLWKETDAC CRTHDMCPDI IEAHGSKHGL

                                                                               TNTAYYTRLH CDCDERFLRC LHSANTTSAG Q-VGSVYFNV IGTKCYRYDY
                                                                               TNTAFYTRLN CDCDEKFRDC LHNANSTTSK R-IGTIYFNA LGTQCYREDY
                                                                               KNGASYTRLD CHCDMEFRDC LHKANTSTAN G-VGGVYFNY LGTQCYKKDH
                                                                               TNDAFYTRLS CACDEKFLTC LRSANTKVAR Y-IGLIYFDG LQTKCYREDY
                                                                               TNDAFYTRLN CKCDEAFRLC LNKANTKTSR R-IGKIYFNA LGTKCYRRDY
                                                                               TNDAFYTRLN CKCDEAFRLC LNKANTKTSR R-IGKIYFNA LGTKCYRRDY
                                                                               TNEAYYTKLS CDCDEKFRQC LRSGNTKSTT T-VGLMYFNI IGTQCFRSDY
                                                                               TNESFFTRLH CSCDETFRKC LRTVNSVTSL K-IGITYFNA IGTKCYRKDY
                                                                               TNEVFYTRLS CKCDNKFLKC LRSAKTKTAK Y-IGMIYFNA LQTKCFRNDY
                                                                               TNDAYYTRLS CECDESFRQC LRNATTRSAR A-IGLMYFNV IGTQCFRDDY
                                                                               TNTASHTRLS CDCDDKFYDC LKNSADTISS YFVGKMYFNL IDTKCYKLEH
                                                                               TNSADYTRLN CDCDERFYHC LKKSKETGSG S-VRWTYFSV LNTQCYRNEH
                                                                               TNTASHTRLS CDCDDTFYDC LKNSGDKISS YFVGKMYFNL IDTKCYKLEH
                                                                               TNTASHTRLS CDCDDKFYDC LKNSADTISS YFVGQMYFNL IDTKCYKLEH
                                                                               TNPASHTRLS CDCDDEFYTC LKNSGDTISA YFVGNMYFNL IDTKCYKLEH
                                                                               TNSADYTRLS CECDEEFRRC LHNSGDTVSA GLVGRTYFTV LRTQCFRLDY
                                                                               TNHAFYSRLS CDCDEKFRQC LKTSKDETSA KMVGFGYFTL LRTQCFRVDY
                                                                               TNSADYTRLS CECDEAFRHC LHNSGDTVSA ALVGRTYFTI LRTQCFRLDY
                                                                               TNDAFYTRLH CSCDERFYDC LHSSEELVSA K-VGFLYFNV LDTKCFREDY
                                                                               TNPSFYTRVH CSCDEAFYDC LHRSEDQVSG K-IGIVYFSL LGTKCFREDY
                                                                               TNTSFYTRLN CKCDEKFYHC LSKSKDNGSK P-VKFTYFTV LHTQCYQKDY
                                                                               TNPTFYTRLQ CSCDEKFIDC LRQSEDGASN S-VGYFYFNV LDTKCFREDY
                                                                               TNPAFYTRLQ CACDEKFFDC LRRSEDGAGS S-VGFFYFNV LDTKCFREDH
                                                                               TNKAFYTRLS CSCDDTFLLC LRKSKDGMGG T-VGRMYFDL LGTQCFRLDY
                                                                               TNTAFYTRLS CACDDAFLKC LHKSKDGIGG L-VGRTYFDV LGTQCYRLDY
                                                                               TNPSFYTRLN CSCDDEFHRC LKNSKDGVGG K-VGTVYFTL LGTQCFREDY
                                                                               TNPTFYTRLH CSCDEKFFDC LRRSEDGANG S-VGFFYFNV LDTKCFREDY
                                                                               TNPAFYTRLH CSCDERFYDC LHSSEELVSA K-VGFLYFSV LNTKCFREDY
                                                                               TNPSFYTRLE CSCDEKFFDC LRRSEDGVGD R-VGFLYFSI LDTKCYREEY
                                                                               TNTAFYTRLH CSCDERFYDC LHSSEELVST K-VGFLYFSV LDTKCFREDY
                                                                               TNPSFYTRLE CSCDEKFYDC LHRSEEGAGR R-IGFLYFSI LNTKCYREDY
                                                                               TNPSFYTRLN CSCDDEFHRC LKNSKDGVAG K-VGIVYFTL LGTQCFREDY
                                                                               TNNAFYTRLH CSCDERFYDC LHSSEELVSA K-VGFLYFSV LNTKCFREDY
                                                                               TNTAFYTRLH CSCDERFYDC LHGSEELVST K-VGFLYFSV LDTKCFREDY
                                                                               TNTAFYTRLD CACDEKFYDC LSKSEDGIGR K-IGYIYFTR LGTRCFRKDY
                                                                               TNTAFYTRLD CACDEKFYDC LSKSEDGIGH K-IGYIYFTR LGTRCFREDY
                                                                               TNPSFYTRLH CSCDEKFYDC LQRSGDKIAG K-IGFLYFNV LDTKCYREDY
                                                                               TNTAFYTRLH CSCDERFYDC LHSSEELVSE K-VGFLYFSV LDTKCFREDY
                                                                               TNPSFYTRLS CSCDDEFHRC LKNSKDAIGG K-VGTVYFTL LGTQCFREDY
                                                                               TNSAFYTRLH CSCDERFYDC LHSSEELVSA K-VGFLYFSV LDTKCFREDY
                                                                               TNTASYTRLN CACDEKFYNC LKNSSETGSG A-VRFTYFTL LGTMCYRNEH
                                                                               TNPADYTRLN CECDEEFRHC LHNSGDAVSA AFVGRTYFTI LGTQCFRLDY

                                                                               PIVRCAKKSG WL-RRKCIKY EFNENGQKLY QWFDVPNY-- ----------
                                                                               PIKSCKKKGG WF-NRKCVEY EYDTNGDKQY QWFDVPNY-- ----------
                                                                               PIVACKKIQ- -T-GNKCLEY ELDDTKEPLY QWFDVPKY-- ----------
                                                                               PVIKCIKKGG WF-KTKCVQY SYDKSGEKIY QWFDVEDF-- ----------
                                                                               PVLGCNTYGG LF-RKKCLEY DYDTRSEQIY QWFDVRNYAN ----------
                                                                               PVVGCNTYGG LF-RKKCLEY DYDTRSEQIY QWFDVRNYAN ----------
                                                                               LVTGCVKQGG WL-NTKCVEY SYDTTSEMTY QWFDVPNYEY ----------
                                                                               PVTGCRRRGG WL-GSKCVEY IYDAEGEKKY QWFDVPNY-- ----------
                                                                               PVTECKKRGG WL-NSKCLEY SYDKTGEKKY QWFEVPDF-- ----------
                                                                               PVTGCKRKGG WL-GTKCIEY SYNTTEEMIY QWFDVPNY-- ----------
                                                                               PVTGCGERT- ---EGRCLHY TVDKSKPKVY QWFDLRKY-- ----------
                                                                               PIVRCKKKG- WF---RCLDY QLDNSQPKRY QWFDVSSVQA FP-----RIL
                                                                               PVTGCGERT- ---EGRCLRY TVDKSKPKVY QWFDLRKY-- ----------
                                                                               PVTGCGKSV- ---GGRCLNY TVDKSKPKVY QWFDLRKY-- ----------
                                                                               PVTGCGEKV- ---EGRCLHY TVDESKPKVY QWFDLRKY-- ----------
                                                                               PIVKCKVKS- TI-LRRCKEY EFDTTAPKKY QWFDVLQY-- ----------
                                                                               PIVDCIERS- WF-LRRCKKY KFDTKGQKKY QWFDLLEY-- ----------
                                                                               PIVKCKVKS- TI-LRRCKEY QLDTNAPMKY QWFDVLEY-- ----------
                                                                               PIVGCKRHS- LI-PRRCLEY ELDESQPKMY QWFDVPTYQS DH-----RTM
                                                                               PIVGCKRYS- KF-PRRCLEY ELDESQPKMY QWFDVPLY-- ----------
                                                                               PIVRCKRKT- FIPPRRCLEY ELDKNKPMKY QWFDVPTAAM RS-----R--
                                                                               PIVGCKR--- -Y-PRRCLEY ELDESQPKRH QWFDVPPYK- ----------
                                                                               PIVGCKRAT- T----RCLEY ELDESQPKKY QWFDVPPYK- ----------
                                                                               PIVRCKRKT- FF-RRQCLEY QLDTTKSKTY QWFDVPEY-- ----------
                                                                               PIVRCKRKT- FF-RRQCLEY ELDTCSPKKY QWFDVPEY-- ----------
                                                                               PVVGCKSST- -L-TGHCLKY EFDTTKPKKY QWFDVPSY-- ----------
                                                                               PIVRCKRAT- TY-PKRCLEY ELDESQPKRY QWFNVPPYK- ----------
                                                                               PIVGCKRHS- LI-PRRCLEY ELDESQPKMY QWFDVPAYFQ ND-----HRM
                                                                               PIVGCKRAT- TF-PRRCLEY ELDESQPKKY QWFDVPPYK- ----------
                                                                               PIVGCKRHS- LI-PRRCLEY ELDESQSKMY QWFDIPTYFQ ND-----HRT
                                                                               PIVGCRRPV- TF-PRRCLEY ELDTSQPKKY QWFDVPPYK- ----------
                                                                               PVVDCKSSI- -L-AGRCLGY EFDTTKPKKY QWFDVPFY-- ----------
                                                                               PIVGCKRHS- LI-PRRCLEY ELDESQPKMY QWFDVPVYFQ NG-----QRV
                                                                               PIVGCKRHS- LI-PRRCLEY ELDESQPKMY QWFDVPTYFQ ND-----HRM
                                                                               PIVECKRETG IF-MKTCLEY ELDTSQPKEY QWFDVPPFD- ----------
                                                                               PIVECKRETG IF-MKTCLEY ELDTSQPKEY QWFDVPPFD- ----------
                                                                               PIVNCKRYS- KY-PRRCLEY NLDESQPKRY QWFDVPLYAK TTMFHDINYV
                                                                               PIVGCKRHS- LI-PRRCLEY ELDESQPKMY QWFDVPTYFQ NG-----YRM
                                                                               PVVGCKSSS- -F-TGRCLEY EFDTTKPKEY QWFDVPFY-- ----------
                                                                               PIVGCKRHS- LI-PRRCLEY ELDESQPKMY QWFDVPTYFQ ND-----HGV
                                                                               PLI-CVKKG- WF---SCSKY ELDQSQPKRY QWFDVSSNFA FP-----RML
                                                                               PIVKCKVKS- TI-LRECKEY EFDTNAPQKY QWFDVLSY-- ----------

                                                                               ---------- ---------- ---------- ---------- --
                                                                               ---------- ---------- ---------- ---------- --
                                                                               ---------- ---------- ---------- ---------- --
                                                                               ---------- ---------- ---------- ---------- --
                                                                               ---------- ---------- ---------- ---------- --
                                                                               ---------- ---------- ---------- ---------- --
                                                                               ---------- ---------- ---------- ---------- --
                                                                               ---------- ---------- ---------- ---------- --
                                                                               ---------- ---------- ---------- ---------- --
                                                                               ---------- ---------- ---------- ---------- --
                                                                               ---------- ---------- ---------- ---------- --
                                                                               I--------- ---------- ---------- ---------- --
                                                                               ---------- ---------- ---------- ---------- --
                                                                               ---------- ---------- ---------- ---------- --
                                                                               ---------- ---------- ---------- ---------- --
                                                                               ---------- ---------- ---------- ---------- --
                                                                               ---------- ---------- ---------- ---------- --
                                                                               ---------- ---------- ---------- ---------- --
                                                                               TMPGRHIRSL ADR------- ---------- ---------- --
                                                                               ---------- ---------- ---------- ---------- --
                                                                               ---------- ---------- ---------- ---------- --
                                                                               ---------- ---------- ---------- ---------- --
                                                                               ---------- ---------- ---------- ---------- --
                                                                               ---------- ---------- ---------- ---------- --
                                                                               ---------- ---------- ---------- ---------- --
                                                                               ---------- ---------- ---------- ---------- --
                                                                               ---------- ---------- ---------- ---------- --
                                                                               TATGRHIRSP AAAAAAAAAS -FADPWKSIS RE-------- --
                                                                               ---------- ---------- ---------- ---------- --
                                                                               IV-GRHI--- ---------- ---------- ---------- --
                                                                               ---------- ---------- ---------- ---------- --
                                                                               ---------- ---------- ---------- ---------- --
                                                                               TEVGRHIRSL GSAADDDDAA PFANSWKSIS TNGGNNMRLE AA
                                                                               TTAGHHIRSL DPEAPLAAR- ---------- ---------- --
                                                                               ---------- ---------- ---------- ---------- --
                                                                               ---------- ---------- ---------- ---------- --
                                                                               NPIG-FTRSH N--------- ---------- ---------- --
                                                                               VIAGRHIRSF DSGASFTGR- ---------- ---------- --
                                                                               ---------- ---------- ---------- ---------- --
                                                                               VMAGRHIRSL DSGTSFADR- ---------- ---------- --
                                                                               T--------- ---------- ---------- ---------- --
                                                                               ---------- ---------- ---------- ---------- --
