# Supplementary material for: Prevalent bee venom genes evolved before the aculeate stinger and eusociality
Source: BMC Biol. 2023 Oct 23;21:229. doi: 10.1186/s12915-023-01656-5 (PMC10591384; doi:10.1186/s12915-023-01656-5)
Supplement: Supplementary file 46 — Additional file 46. All phylogenetic trees for all venom proteins (mature sequences) in ML approach. [file 12915_2023_1656_MOESM46_ESM.zip › PhylogeneticTrees_for_PBVPs_in ML_analysis/ACU_ms_aln.phy]

 302 458
APIS_NODE_10403_length_1439_cov_3311.402493_g351_i3.p6                        ---------- ---------- ---------- ---------- ----------
APIS_NODE_12118_length_1243_cov_10805.042088_g8373_i0.p9                      ---------- ---------- ---------- ---------- ----------
APIS_NODE_39837_length_291_cov_0.983051_g34173_i0.p1                          ---------- ---------- ---------- -------APE TETAP-----
APIS_NODE_49307_length_261_cov_541237.096774_g43546_i0.p1                     ---------- ---------- ---------- ---------- ----------
APIS_NODE_50813_length_248_cov_1.051813_g45149_i0.p1                          ---------- ---------- ---------- -------APE PEPSP-----
APIS_NODE_51757_length_254_cov_0.849162_g45996_i0.p2                          ---------- ---------- ---MVVYISN I----NAAPE PVPAP-----
APIS_NODE_53886_length_248_cov_1.017341_g48125_i0.p1                          ---------- ---------- ---------- -------APE PDPAP-----
APIS_NODE_54636_length_223_cov_8.095238_g48972_i0.p1                          ----RKEAIG EIMKFLVNVA LVIMVVYISY I----YAATE PETAP-----
APIS_TRINITY_DN5_c2_g1_i1.p1                                                  ---------- ---------- ---------- -------APE PEPAP-----
APIS_TRINITY_DN350_c7_g1_i1.p1                                                ---------- ---------- ---------- A----SQLLK SRPAP-----
APIS_TRINITY_DN2882_c0_g1_i3.p3                                               ---------- ---------- ---------- ---------- ----------
APIS_TRINITY_DN3177_c0_g1_i2.p4                                               ---------- ---------- ---------- ---------- ----------
APIS_TRINITY_DN3221_c0_g1_i3.p1                                               ---------- ---------- ---------- -----MIQTE VKLGPNFLIF
APIS_TRINITY_DN3849_c0_g2_i3.p9                                               ---------- ---------- ---------- ---------- ----------
APIS_TRINITY_DN3929_c0_g1_i1.p3                                               ---------- ---------- ---------- ---------- ----------
APIS_TRINITY_DN6995_c0_g2_i2.p4                                               ---------- ---------- ---------- ---------- ----------
APIS_TRINITY_DN7492_c0_g1_i1.p8                                               ---------- ---------- ---------- ---------- ----------
APIS_TRINITY_DN8492_c0_g1_i2.p5                                               ---------- ---------- ---------- ---------- ----------
APIS_TRINITY_DN12646_c3_g1_i1.p1                                              ---------- ---------- ---------- -------APE TEPAP-----
APIS_TRINITY_DN18396_c0_g1_i1.p5                                              ---------- ---------- ---------- ---------- ----------
APIS_TRINITY_DN19171_c1_g1_i1.p1                                              ---------- ---------- ---------- ---------E PEPAP-----
Xac-1                                                                         ---------- ---------- ---------- ---------- ----------
Xac-2                                                                         ---------- ---------- ---------- ---------- ----------
Xylocopa_NODE_38821_length_260_cov_1.492683_g34557_i0.p1                      ---------- ---------- ---------- ---------- ----------
Xylocopa_TRINITY_DN2_c1_g1_i1.p2_transcriptomeOnly                            ---------- ---------- ---------- ---------- ----------
Apdo390MEL                                                                    ---------- ---------- ---------- -------APE PEPAP-----
Apfl285MEL                                                                    ---------- ---------- ---------- -------APE PEPAP-----
Bote765MEa                                                                    ---------- ---------- ---------- ---------- ----------
Bovo935Mea                                                                    ---------- ---------- ---------- ---------- ----------
Bovo935Meb                                                                    ---------- ---------- ---------- ---------- ----------
Cogi001Meq                                                                    ---------- ---------- ---------- ---------- ----------
Osbi656Os                                                                     ---------- ---------- ---------- ---------- ----------
Xylocopa_R662287.p3                                                           ---------- ---------- ---------- ---------- --SVKP----
Apdo570S                                                                      ---------- ---------- ---------- ---------- ----------
Apdo711SL                                                                     ---------- ---------- ---------- ---------- ----------
Apfl197S                                                                      ---------- ---------- ---------- ---------- ----------
Apfl927SL                                                                     ---------- ---------- ---------- ---------- ----------
Apme639SL                                                                     ---------- ---------- ---------- ---------- ----------
Bote769SLmb                                                                   ---------- ---------- ---------- ---------- ---MK-----
Bovo944SLmb                                                                   MHLSQGETTT ---------- ---E---LPF LLQRIKKNTE M-QMK-----
Ceca446Smb                                                                    ---------- ---------- ---------- ---------- ----------
Cogi007SLmb                                                                   ---------- ---------- ---------- ---------- ----------
Cogi012Smb                                                                    ---------- ---------- ---------- ---------- ----------
Duno923Smb                                                                    ---------- ---------- ---------- ---------- ----------
Eume180SL                                                                     ---------- ---------- ---------- ---------- ----------
Eudi029SLmb                                                                   ---------- ---------- ---------- ---------- ----------
Eudi058Smb                                                                    MK-------- ---------- ---------- ---------- ----------
Frva450SLmb                                                                   ---------- ---------- ---------- ---------- ----------
Hala254SL                                                                     ---------- ---------- ---------- -----RQRTC QDIVFP----
Hasa467SL                                                                     ---------- ---------- ---------- ---------- ----------
Hasa661Smb                                                                    ---------- ---------- ---------- ---------- ----------
Lihu840Smb                                                                    ---------- ---------- ---------- ---------- ----------
Mebes49Smb                                                                    ---------- ---------- ---------- ---------- ----------
Mebec91SLmb                                                                   -----QETT- ---------- ---------- ---------- ----------
Navi759SL                                                                     ---------- ---------- ---------- ---------- ----------
Nome827Smb                                                                    LD---REA-- ---------- ---------- ---------- ----------
Odbr538S                                                                      ---------- ---------- ---------- ---------- ----------
Oobi519Smb                                                                    ---------- ---------- ---------- ---------- ----------
Osbi704SL                                                                     ---------- ---------- ---------- ---------- ----------
Osbi739Smb                                                                    ---------- ---------- ---------- VQSRTHRSPE IDGLP-----
Osli259SL                                                                     ---------- ---------- ---------- ---------- ----------
Osli279Smb                                                                    ---------- ---------- ---------- VQSRTHRSPE IDGLP-----
Soin667Smb                                                                    ---------- ---------- ---------- ---------- ----------
Waau837Smb                                                                    ---------- ---------- ---------- ---------- ----------
Waau816SL                                                                     ---------- ---------- ---------- ---------- ----------
Apis_dorsata_melittin                                                         ---------- ---------- ---------- ---------- ----------
Apis_florea_melittin                                                          ---------- ---------- ---------- ---------- ----------
Apis_mellifera_melittin_1                                                     ---------- ---------- ---------- ---------- ----------
Apis_mellifera_melittin_2                                                     ---------- ---------- ---------- ---------- ----------
Apis_mellifera_melittin_3                                                     ---------- ---------- ---------- ---------- ----------
Apis_mellifera_melittin_4                                                     ---------- ---------- ---------- ---------- ----------
Apis_mellifera_melittin_5                                                     ---------- ---------- ---------- ---------- ----------
Bombus_vosnesenski_melittin-1                                                 ---------- ---------- ---------- ---------- ----------
Bombus_vosnesenski_melittin-2                                                 ---------- ---------- ---------- ---------- ----------
MIITX-M3_MyrVG.TRINITY_DN4685_c0_g1_i1_Entry|noBxHit_len|284_tpm|9693.66      ---------- ---------- ---------- ---------- ----------
P86146_MCD_ORADR                                                              ---------- ---------- ---------- ---------- ----------
P86147_MCD_ORADR                                                              ---------- ---------- ---------- ---------- ----------
Xylocopa_Xylopin-3                                                            ---------- ---------- ---------- ---------- ----------
Xylopin-1                                                                     ---------- ---------- ---------- ---------- ----------
Xylopin-2                                                                     ---------- ---------- ---------- ---------- ----------
sp_P07495_BOL4_BOMPE_Bombolitin-4_Bombus_pensylvanicus                        ---------- ---------- ---------- ---------- ----------
sp|P07495|BOL4_BOMPE                                                          ---------- ---------- ---------- ---------- ----------
sp_P07493_BOL2_BOMPE_Bombolitin-2_Bombus_pensylvanicus                        ---------- ---------- ---------- ---------- ----------
sp|P07493|BOL2_BOMPE                                                          ---------- ---------- ---------- ---------- ----------
sp_P10521_BOL1_BOMPE_Bombolitin-1_Bombus_pensylvanicus                        ---------- ---------- ---------- ---------- ----------
sp|P10521|BOL1_BOMPE                                                          ---------- ---------- ---------- ---------- ----------
sp_P07494_BOL3_BOMPE_Bombolitin-3_Bombus_pensylvanicus                        ---------- ---------- ---------- ---------- ----------
sp|P07494|BOL3_BOMPE                                                          ---------- ---------- ---------- ---------- ----------
sp_P07496_BOL5_BOMPE_Bombolitin-5_Bombus_pensylvanicus                        ---------- ---------- ---------- ---------- ----------
sp|P07496|BOL5_BOMPE                                                          ---------- ---------- ---------- ---------- ----------
sp_P0CD69_BOL8_BOMLA_Bombolitin-8_Bombus_lapidarius                           ---------- ---------- ---------- ---------- ----------
sp|P0CD69|BOL8_BOMLA                                                          ---------- ---------- ---------- ---------- ----------
sp_P0CD67_BOL6_BOMLA_Bombolitin-6_Bombus_lapidarius                           ---------- ---------- ---------- ---------- ----------
sp|P0CD67|BOL6_BOMLA                                                          ---------- ---------- ---------- ---------- ----------
sp_P0CD68_BOL7_BOMLA_Bombolitin-7_Bombus_lapidarius                           ---------- ---------- ---------- ---------- ----------
sp|P0CD68|BOL7_BOMLA                                                          ---------- ---------- ---------- ---------- ----------
sp_A0A6M6RE84_SECP_TETBN_Secapin_Tetramorium_bicarinatum                      ---------- ---------- ---------- ---------- ----------
sp_Q7YWA6_SECP_POLHE_Secapin_Polistes_hebraeus                                ---------- ---------- ---------- ---------- ----------
sp_Q7YWA8_SECP_VESVN_Secapin_Vespa_velutina_nigrithorax                       ---------- ---------- ---------- ---------- ----------
sp_Q7YWA9_SECP_VESMC_Secapin_Vespula_maculifrons                              ---------- ---------- ---------- ---------- ----------
tr_A0A6I9VY29_A0A6I9VY29_9HYME_Secapin_Pogonomyrmex_barbatus_LOC105423812     ---------- ---------- ---------- ---------- ----------
tr_A0A4S2KK16_A0A4S2KK16_9HYME_Secapin_Temnothorax_longispinosus_DBV15_01238  ---------- ---------- ---------- ---------- ----------
tr_A0A6M6RA65_A0A6M6RA65_TETBN_Secapin_Tetramorium_bicarinatum                ---------- ---------- ---------- ---------- ----------
tr_A0A195E0S3_A0A195E0S3_9HYME_Secapin_Trachymyrmex_cornetzi_ALC57_09159      ---------- ---------- ---------- ---------- ----------
tr_I3XMY6_I3XMY6_APICA_Secapin_Apis_mellifera_carnica                         ---------- ---------- ---------- ---------- ----------
tr_A0A348G5Z6_A0A348G5Z6_ODOMO_Secapin_Odontomachus_monticola_SECP_OM         ---------- ---------- ---------- ---------- ----------
tr_K7NC05_K7NC05_AEDAE_Secapin-2a_Aedes_aegypti                               ---------- ---------- ---------- ---------- ----------
tr_K7NBL4_K7NBL4_AEDAE_Secapin-2b_Aedes_aegypti                               ---------- ---------- ---------- ---------- ----------
tr_K7NBX7_K7NBX7_AEDAE_Secapin-3_Aedes_aegypti                                ---------- ---------- ---------- ---------- ----------
tr_K7NBR8_K7NBR8_CAMFO_Secapin-2_Camponotus_floridanus                        ---------- ---------- ---------- ---------- ----------
sp|A0A1W6EVM7|AMPU1_AMPCP                                                     ---------- ---------- ---------- ---------- ----------
sp|A0A1W6EVN2|AMPU2_AMPCP                                                     ---------- ---------- ---------- ---------- ----------
sp|A0A1W6EVN4|AMPU3_AMPCP                                                     ---------- ---------- ---------- ---------- ----------
sp|A0A6G9KHD1|TX06A_MANRB                                                     ---------- ---------- ---------- ---------- ----------
sp|A0A6G9KHD3|TX12A_MANRB                                                     ---------- ---------- ---------- ---------- ----------
sp|A0A6G9KHD6|TX10C_MANRB                                                     ---------- ---------- ---------- -----KAYPE ADAVG-----
sp|A0A6G9KHE5|TX17B_MANRB                                                     ---------- ---------- ---------- ---------- ----------
sp|A0A6G9KIR5|TX20A_MANRB                                                     ---------- ---------- ---------- ---------- ----------
sp|A0A6G9KIT6|TX13A_MANRB                                                     ---------- ---------- ---------- ---------- ----------
sp|A0A6G9KJK9|TX10A_MANRB                                                     ---------- ---------- ---------- -----KAYPE ADAVA-----
sp|A0A6G9KJM3|TX18A_MANRB                                                     ---------- ---------- ---------- ---------- ----------
sp|A0A6G9KJV6|TX10B_MANRB                                                     ---------- ---------- ---------- -----KAYPE ADAVA-----
sp|A0A6M3Z4E7|TX14A_TETBN                                                     ---------- ---------- ---------- ---------- ----------
sp|A0A6M3Z554|TX11A_TETBN                                                     ---------- ---------- ---------- ---------- ------G---
sp|A0A6M6R9M4|TX17F_TETBN                                                     ---------- ---------- ---------- ---------- ----------
sp|A0A088SG62|B12A_TETBN                                                      ---------- ---------- ----IIYAP- -------QME ARASS-----
sp|A0A348G5V8|TX12A_ODOMO                                                     ---------- ---------- ---------- ---------- ----------
sp|A0A348G5V9|TX13A_ODOMO                                                     ---------- ---------- ---------- ---------- ----------
sp|A0A348G5W0|TX14A_ODOMO                                                     ---------- ---------- ---------- ---------- ---EA-----
sp|A0A348G5W1|TX15A_ODOMO                                                     ---------- ---------- ---------- ---------- ----------
sp|A0A348G5W2|TX16A_ODOMO                                                     ---------- ---------- ---------- -------QVE ADASS-----
sp|A0A348G6I7|TX11A_ODOMO                                                     ---------- ---------- ---------- ---------- ----------
sp|A0A348G6I9|TX17A_ODOMO                                                     ---------- ---------- ---------- ---------- ---EA-----
sp|A0A348G6J0|TX18A_ODOMO                                                     ---------- ---------- ---------- ---------- ----------
sp|A0A348G6J1|TX19A_ODOMO                                                     ---------- ---------- ---------- ---------- ----------
sp|A0SPI0|MASTC_VESMG                                                         ---------- ---------- ---------- ---------- ----------
sp|C0HJH6|TX4BC_DINQU                                                         ---------- ---------- ---------- ---------- ----------
sp|C0HJH7|TX4A_DINQU                                                          ---------- ---------- ---------- ---------- ----------
sp|C0HJK0|TX3AB_DINQU                                                         ---------- ---------- ---------- ---------- ----------
sp|C0HJK1|TX1C_DINQU                                                          ---------- ---------- ---------- ---------- ----------
sp|C0HJK2|TX1AB_DINQU                                                         ---------- ---------- ---------- ---------- ----------
sp|C0HJK4|TX2AC_DINQU                                                         ---------- ---------- ---------- ---------- ----------
sp|C0HJY4|PON1A_ANOEM                                                         ---------- ---------- ---------- ---------- ----------
sp|C0HJY5|PON1B_ANOEM                                                         ---------- ---------- ---------- ---------- ----------
sp|C0HJY6|PON1C_ANOEM                                                         ---------- ---------- ---------- ---------- ----------
sp|C0HJY7|PON1D_ANOEM                                                         ---------- ---------- ---------- ---------- ----------
sp|C0HJY8|PON1E_ANOEM                                                         ---------- ---------- ---------- ---------- ----------
sp|C0HJY9|PON1F_ANOEM                                                         ---------- ---------- ---------- ---------- ----------
sp|C0HJZ0|PON1G_ANOEM                                                         ---------- ---------- ---------- ---------- ----------
sp|C0HK42|LL1_LASLA                                                           ---------- ---------- ---------- ---------- ----------
sp|C0HK43|LL2_LASLA                                                           ---------- ---------- ---------- ---------- ----------
sp|C0HK44|LL3_LASLA                                                           ---------- ---------- ---------- ---------- ----------
sp|C0HKQ5|XAC1_XYLAI                                                          ---------- ---------- ---------- ---------- ----------
sp|C0HKQ6|XAC2_XYLAI                                                          ---------- ---------- ---------- ---------- ----------
sp|C0HKQ9|PSTN_POLPI                                                          ---------- ---------- ---------- ---------- ----------
sp|C0HL84|PNG1_PANCL                                                          ---------- ---------- ---------- ---------- ----------
sp|C0HL85|PNGK_PANCL                                                          ---------- ---------- ---------- ---------- ----------
sp|C0HL86|PNGR_PANCL                                                          ---------- ---------- ---------- ---------- ----------
sp|C0HL98|MAC1_MACFV                                                          ---------- ---------- ---------- ---------- ----------
sp|C0HLS2|PP1AA_PSEPY                                                         ---------- ---------- ---------- ---------- ----------
sp|C0HLS3|PP1AB_PSEPY                                                         ---------- ---------- ---------- ---------- ----------
sp|C0HLT7|BRK_POLOC                                                           ---------- ---------- ---------- ---------- ----------
sp|D1MEI6|EUME1_EUMPO                                                         ---------- ---------- -------EPL --ANPAPLAN PDPLA-----
sp|D1MEI7|MAS2A_EUMPO                                                         ---------- ---------- -------EPL --ANPAPLAN PDPLA-----
sp|D1MEI8|MAS2B_EUMPO                                                         ---------- ---------- -------EPL --ANPEPSAN PDPLA-----
sp|D1MEJ3|PROT6_EUMPO                                                         ---------- ---------- ---------- ---APSASPN PTPVA-----
sp|P0C1M1|CRBLE_VESMG                                                         ---------- ---------- ---------- ---------- ----------
sp|P0C1M2|CRBLF_VESMG                                                         ---------- ---------- ---------- ---------- ----------
sp|P0C1M3|CRBLG_VESMG                                                         ---------- ---------- ---------- ---------- ----------
sp|P0C1M4|MASTA_VESMG                                                         ---------- ---------- ---------- ---------- ----------
sp|P0C1M5|MASTB_VESMG                                                         ---------- ---------- ---------- ---------- ----------
sp|P0C1M6|MASTA_POLDO                                                         ---------- ---------- ---------- ---------- ----------
sp|P0C1M7|MASTB_POLDO                                                         ---------- ---------- ---------- ---------- ----------
sp|P0C1Q4|MASTI_POLPI                                                         ---------- ---------- ---------- ---------- ----------
sp|P0C1Q5|MASTP_PROSY                                                         ---------- ---------- ---------- ---------- ----------
sp|P0C1Q6|MASTA_VESAN                                                         ---------- ---------- ---------- ---------- ----------
sp|P0C1Q7|MAST_VESTR                                                          ---------- ---------- ---------- ---------- ----------
sp|P0C1Q8|MAST1_VESVU                                                         ---------- ---------- ---------- ---------- ----------
sp|P0C1Q9|MAST2_VESVU                                                         ---------- ---------- ---------- ---------- ----------
sp|P0C1R0|PROTO_POLPI                                                         ---------- ---------- ---------- ---------- ----------
sp|P0C1R1|PROTO_PROSY                                                         ---------- ---------- ---------- ---------- ----------
sp|P0C1R2|SYLV_PROSY                                                          ---------- ---------- ---------- ---------- ----------
sp|P0C005|ANOP_ANOSM                                                          ---------- ---------- ---------- ---------- ----------
sp|P0C5G7|MASTD_VESMG                                                         ---------- ---------- ---------- ---------- ----------
sp|P0C022|MAST_ANTFM                                                          ---------- ---------- ---------- ---------- ----------
sp|P0C023|TX2B_MYRPI                                                          ---------- ---------- ---------- ---------- ----------
sp|P0C931|EUME_EUMRU                                                          ---------- ---------- ---------- ---------- ----------
sp|P0CD70|OSM_OSMRU                                                           ---------- ---------- ---------- ---------- ----------
sp|P0CF01|TX3AB_DINAS                                                         ---------- ---------- ---------- ---------- ----------
sp|P0CF02|TX4A_DINAS                                                          ---------- ---------- ---------- ---------- ----------
sp|P0CF03|TX2A_DINAS                                                          ---------- ---------- ---------- ---------- ----------
sp|P0CF04|TX1A_DINAS                                                          ---------- ---------- ---------- ---------- ----------
sp|P0CF05|TX4B_DINAS                                                          ---------- ---------- ---------- ---------- ----------
sp|P0CJ36|EUMER_EUMRB                                                         ---------- ---------- ---------- ---------- ----------
sp|P0CJ37|EUMEF_EUMFR                                                         ---------- ---------- ---------- ---------- ----------
sp|P0CJ38|MASTE_EUMRB                                                         ---------- ---------- ---------- ---------- ----------
sp|P0CJ39|MASTE_EUMFR                                                         ---------- ---------- ---------- ---------- ----------
sp|P0DL32|BRKF_CYPDO                                                          ---------- ---------- ---------- ---------- ----------
sp|P0DL40|VESPI_VESMG                                                         ---------- ---------- ---------- ---------- ----------
sp|P0DM70|BRK1_PROEX                                                          ---------- ---------- ---------- ---------- ----------
sp|P0DM71|BRK2_PROEX                                                          ---------- ---------- ---------- ---------- ----------
sp|P0DPR9|MELN_APICE                                                          ---------- ---------- ---------- -------APE PEPAP-----
sp|P0DPU9|TX14A_MYRGU                                                         ---------- ---------- ---------- ---------- ----------
sp|P0DPX0|TX17B_MYRGU                                                         ---------- ---------- ----IVYSPH MEVKALADAE PDAIG-----
sp|P0DSI4|B13A_TETBN                                                          ---------- ---------- ---------- ---------- ----------
sp|P0DSI5|B14A_TETBN                                                          ---------- ---------- ---------- ---------- ----------
sp|P0DSI6|B15A_TETBN                                                          ---------- ---------- ---------- ---------- ----------
sp|P0DSI7|GTX3A_NEOAP                                                         ---------- ---------- ---------- ---------- ----------
sp|P0DSI8|GTX3A_NEOIV                                                         ---------- ---------- ---------- ---------- ----------
sp|P0DSI9|GTX3B_NEOAP                                                         ---------- ---------- ---------- ---------- ----------
sp|P0DSJ0|GTX3B_NEOIV                                                         ---------- ---------- ---------- ---------- ----------
sp|P0DSJ1|GTX3C_NEOIV                                                         ---------- ---------- ---------- ---------- ----------
sp|P0DSJ2|GTX3D_NEOIV                                                         ---------- ---------- ---------- ---------- ----------
sp|P0DSJ3|LTX2A_NEOIV                                                         ---------- ---------- ---------- ---------- ----------
sp|P0DSJ4|TX11A_MYRGU                                                         ---------- ---------- ---------- ---KALADPE SDAVG-----
sp|P0DSJ5|TX12A_MYRGU                                                         ---------- ---------- ---------- ---------- ----------
sp|P0DSJ6|TX13A_MYRGU                                                         ---------- ---------- ---------- ---------- ----------
sp|P0DSJ7|TX14B_MYRGU                                                         ---------- ---------- ---------- ---------- ----------
sp|P0DSJ8|TX15A_MYRGU                                                         ---------- ---------- ---------- ---------- ----------
sp|P0DSJ9|TX15B_MYRGU                                                         ---------- ---------- ---------- ---------- ----------
sp|P0DSK0|TXM3A_DINQU                                                         ---------- ---------- ---------- ---------- ----------
sp|P0DSK1|TX16A_MYRGU                                                         ---------- ---------- ---------- ---------- ----------
sp|P0DSK2|TXM4E_DINQU                                                         ---------- ---------- ---------- ---------- ----------
sp|P0DSK3|TX17A_MYRGU                                                         ---------- ---------- --------PN MEVKALAGPE ADAIG-----
sp|P0DSK4|TX17C_MYRGU                                                         ---------- ---------- ----IVYSPH MEVKALADAE PDAIG-----
sp|P0DSK5|TX18A_MYRGU                                                         ---------- ---------- ---------- -----TPSTN AKALA-----
sp|P0DSK6|TX18B_MYRGU                                                         ---------- ---------- ---------- -----TPSTN AKALA-----
sp|P0DSK7|TX19A_MYRGU                                                         ---------- ---------- --------PN VEAKALANPE SDAIG-----
sp|P0DSL0|TX1A_MYRRB                                                          ---------- ---------- ---------- ---------- ----------
sp|P0DSL4|TX21A_MYRGU                                                         ---------- ---------- ---------- --------LL ISVIS-----
sp|P0DSL5|TX2A_NEOAP                                                          ---------- ---------- ---------- ---------- ------G---
sp|P0DSL6|TX5A_DINQU                                                          ---------- ---------- ---------- ---------- ----------
sp|P0DSL7|TXLS1_PSETR                                                         ---------- ---------- ---------- ---------- ----------
sp|P0DSL8|TXLS2_PSETR                                                         ---------- ---------- ---------- ---------- ----------
sp|P0DSL9|TXSS1_PSETR                                                         ---------- ---------- ---------- ---------- ----------
sp|P0DSM0|TXSS2_PSETR                                                         ---------- ---------- ---------- ---------- ----------
sp|P0DSM1|TXSS3_PSETR                                                         ---------- ---------- ---------- ---------- ----------
sp|P0DSM2|WTX1A_NEOAP                                                         ---------- ---------- ---------- ---------- ----------
sp|P0DSM3|WTX1A_NEOIV                                                         ---------- ---------- ---------- ---------- ----------
sp|P0DSM4|WTX1B_NEOAP                                                         ---------- ---------- ---------- ---------- ----------
sp|P0DSM5|WTX1B_NEOIV                                                         ---------- ---------- ---------- ---------- ----------
sp|P01502|MEL_APIDO                                                           ---------- ---------- ---------- ---------- ----------
sp|P01504|MEL_APIFL                                                           ---------- ---------- ---------- ---------- ----------
sp|P01514|MAST_VESLE                                                          ---------- ---------- ---------- ---------- ----------
sp|P01515|MAST_VESXA                                                          ---------- ---------- ---------- ---------- ----------
sp|P01516|MAST_VESCR                                                          ---------- ---------- ---------- ---------- ----------
sp|P01517|MAST_POLJO                                                          ---------- ---------- ---------- ---------- ----------
sp|P01518|CRBL_VESCR                                                          ---------- ---------- ------FLPL ---------- ----------
sp|P04205|MAST_VESMA                                                          ---------- ---------- ---------- ---------- ----------
sp|P12797|BRK_MEGFL                                                           ---------- ---------- ---------- ---------- ----------
sp|P17231|CRBL_VESTR                                                          ---------- ---------- ---------- ---------- ----------
sp|P17232|CRBL_VESMA                                                          ---------- ---------- ---------- ---------- ----------
sp|P17233|CRBL_VESAN                                                          ---------- ---------- ---------- ---------- ----------
sp|P17234|CRBL_VESXA                                                          ---------- ---------- ---------- ---------- ----------
sp|P17235|CRBL_VESLE                                                          ---------- ---------- ---------- ---------- ----------
sp|P17237|PROTO_ICASP                                                         ---------- ---------- ---------- ---------- ----------
sp|P17238|MAST_VESOR                                                          ---------- ---------- ---------- ---------- ----------
sp|P21654|MAST_VESBA                                                          ---------- ---------- ---------- ---------- ----------
sp|P41736|TX1A_PARCV                                                          ---------- ---------- ---------- ---------- ----------
sp|P42716|MAST_PARID                                                          ---------- ---------- ---------- ---------- ----------
sp|P42717|BRK_PARID                                                           ---------- ---------- ---------- ---------- ----------
sp|P42718|CHEP_PARID                                                          ---------- ---------- ---------- ---------- ----------
sp|P57672|BRK_VESMC                                                           ---------- ---------- ---------- ---------- ----------
sp|P68407|MEL_APICC                                                           ---------- ---------- ---------- -------APE PEPAP-----
sp|P69034|MAST1_PROEX                                                         ---------- ---------- ---------- ---------- ----------
sp|P69035|MAST2_PROEX                                                         ---------- ---------- ---------- ---------- ----------
sp|P69036|MAST3_PROEX                                                         ---------- ---------- ---------- ---------- ----------
sp|P69392|PMTXB_BATMC                                                         ---------- ---------- ---------- ---------- ----------
sp|P69436|MAST_AGEPP                                                          ---------- ---------- ---------- ---------- ----------
sp|P69437|PROTO_AGEPP                                                         ---------- ---------- ---------- ---------- ----------
sp|P82414|GTX3A_NEOGO                                                         ---------- ---------- ---------- ---------- ----------
sp|P82415|GTX3B_NEOGO                                                         ---------- ---------- ---------- ---------- ----------
sp|P82416|GTX3C_NEOGO                                                         ---------- ---------- ---------- ---------- ----------
sp|P82417|GTX3D_NEOGO                                                         ---------- ---------- ---------- ---------- ----------
sp|P82418|GTX3E_NEOGO                                                         ---------- ---------- ---------- ---------- ----------
sp|P82419|GTX3F_NEOGO                                                         ---------- ---------- ---------- ---------- ----------
sp|P82420|GTX3G_NEOGO                                                         ---------- ---------- ---------- ---------- ----------
sp|P82421|LTX2A_NEOGO                                                         ---------- ---------- ---------- ---------- ----------
sp|P82422|LTX2B_NEOGO                                                         ---------- ---------- ---------- ---------- ----------
sp|P82423|WTX1A_NEOGO                                                         ---------- ---------- ---------- ---------- ----------
sp|P82424|WTX1B_NEOGO                                                         ---------- ---------- ---------- ---------- ----------
sp|P82425|WTX1C_NEOGO                                                         ---------- ---------- ---------- ---------- ----------
sp|P82426|WTX1D_NEOGO                                                         ---------- ---------- ---------- ---------- ----------
sp|P82427|WTX1E_NEOGO                                                         ---------- ---------- ---------- ---------- ----------
sp|P82428|WTX1F_NEOGO                                                         ---------- ---------- ---------- ---------- ----------
sp|P83659|BRKC_CYPDO                                                          ---------- ---------- ---------- ---------- ----------
sp|P84388|PLYB1_POLPI                                                         ---------- ---------- ---------- ---------- ----------
sp|P84389|PLYB2_POLPI                                                         ---------- ---------- ---------- ---------- ----------
sp|P84914|VP13B_POLPI                                                         ---------- ---------- ---------- ---------- ----------
sp|P84915|VP13A_POLPI                                                         ---------- ---------- ---------- ---------- ----------
sp|P85870|DCRLN_OREDC                                                         ---------- ---------- ---------- ---------- ----------
sp|P85873|BRK_POLMJ                                                           ---------- ---------- ---------- ---------- ----------
sp|P85874|MAST2_POLMJ                                                         ---------- ---------- ---------- ---------- ----------
sp|P85879|TLP1_POLLN                                                          ---------- ---------- ---------- ---------- ----------
sp|P85880|TLP2_POLLN                                                          ---------- ---------- ---------- ---------- ----A-----
sp|P86170|MEP_MELAF                                                           ---------- ---------- ---------- ---------- ----------
sp|Q7M3T2|BRK_VESXA                                                           ---------- ---------- ---------- ---------- ----------
sp|Q7M3T3|BRK_VESMA                                                           ---------- ---------- ---------- ---------- ----------
sp|Q8LW54|MELS_APICE                                                          ---------- ---------- ---------- ---------E PEPAP-----
sp|W8GNV3|B11A_TETBN                                                          ---------- ---------- ---------- -----KAWAD ADA-------
sp|P86146|MASOD_ORADR                                                         ---------- ---------- -------EPL ----PEAAPA PSPLA-----
sp|P86147|PROTO_ORADR                                                         ---------- ---------- -------VP- ---APVPEAA PGPVA-----

                                                                              ---------- ---------- ---------- ---------- ----------
                                                                              ---------- ---------- ---------- ---------- ----------
                                                                              ---------- ---------E PEAEEDSE-- ------AEP- ----------
                                                                              ---------- ---------- -------E-- ------ADP- ----------
                                                                              ---------- ---------E PEAESDAE-- ------AYP- ----------
                                                                              ---------- ---------E PEAEADAE-- ------ADP- ----------
                                                                              ---------- ---------E PEAESVAE-- ------ADP- ----------
                                                                              ---------- ---------E PEADADSE-- ------ADQ- ----------
                                                                              ---------- ---------E PEAEADAE-- ------ADP- ----------
                                                                              ---------- ---------E PEAEADAE-- ------ADP- ----------
                                                                              ---------- ---------- ---------- --------P- ----------
                                                                              ---------- ---------- ---------- --------P- ----------
                                                                              DDLIILKKKK ENHIFNHHIQ TEIKLGPNLI DFISFLQDP- ----------
                                                                              ---------- ---------- ---------- ---------- ----------
                                                                              ---------- ---------- ---------- ---------- ----------
                                                                              ---------- ---------- ---------- --------P- ----------
                                                                              ---------- ---------- ---------- ---------- ----------
                                                                              ---------- ---------- -HGIKLNE-- ------ADP- ----------
                                                                              ---------- ---------E PEAEADAE-- ------SDP- ----------
                                                                              ---------- ---------- ---------- ---------- ----------
                                                                              ---------- ---------Q PEAEAHAE-- ------ADP- ----------
                                                                              ---------- ---------- ---------- ---------- ----------
                                                                              ---------- ---------- ---------- ---------- ----------
                                                                              ---------- ---------- -EPEHDHE-- ------ADT- ----------
                                                                              ---------- ---------- -EPEPDPE-- ------ADP- ----------
                                                                              ---------- ---------E AEAEADAE-- ------ADP- ----------
                                                                              ---------- ---------E AEAEADAD-- ------ADP- ----------
                                                                              ---------- ---------- ---------- -------DP- ----------
                                                                              ---------- ---------N PEPNPSPE-- ------ADP- ----------
                                                                              ---------- ---------N PEPNPSPE-- ------ADP- ----------
                                                                              ---------- ---------- ---------- -------DP- ----------
                                                                              ---------- ---------- ---------- -------DA- ----------
                                                                              ---------- ---------- ---------- ------AEP- ----------
                                                                              ---------- ---------- ---------- ---------- ----------
                                                                              ---------- ---------- ---------- ---------- ----------
                                                                              ---------- ---------- ---------- ---------- ----------
                                                                              ---------- ---------- ---------- ---------- ----------
                                                                              ---------- ---------- ---------- ---------- ----------
                                                                              ---------- ---------- -IQIDTGN-- ------SGF- ----------
                                                                              ---------- ---------- -IQIDTGN-- ------SDS- ----------
                                                                              ---------- ---------- ---------- ---------- ----------
                                                                              ---------- ---------- ---------- ------DKS- ----------
                                                                              ---------- ---------- -VARDRGA-- ----YPRSP- ----------
                                                                              ---------- ---------- ---------- ------AVP- ----------
                                                                              ---------- ---------- ---------- ---------- ----------
                                                                              ---------- ---------- ---------- ---------- ----------
                                                                              ---------- -------NWS FTAIGLGGLF -VVLLAQLP- ----------
                                                                              ---------- ---------- ---------- ------GPPT FH--------
                                                                              ---------- ---------- ---------- ------EDS- ----------
                                                                              ---------- ---------- ---------- ---------- ----------
                                                                              ---------- ---------- ---------- ------TSP- ----------
                                                                              ---------- --------ID IQSEKRTLI- ----MQLSP- ----------
                                                                              ---------- ---------- ---------- ---------- ----------
                                                                              ---------- ---------- ---------- ------KQPF LL--------
                                                                              ---------- ---------- ---------- ---------- ----------
                                                                              ---------- ---------- ---------- ----YRESP- ----------
                                                                              ---------- ---------- --ATQQSQLL ILR---LLP- ----------
                                                                              ---------- ---------- ---------- ------LPPL Y---------
                                                                              ---------- ---------- ---------- ---------- ----------
                                                                              ---------- ---------- -YPHNLPERL RIVPHEMSPR I---------
                                                                              ---------- ---------- ---------- ---------- ----------
                                                                              ---------- ---------- -YPHNLPESL RIVPHEMSPI I---------
                                                                              ---------- ---------- ---------- ------MSP- ----------
                                                                              ---------- ---------- ---------- ----SIIRP- ----------
                                                                              ---------- ---------- ---------- ---------- ----------
                                                                              ---------- ---------- ---------- ---------- ----------
                                                                              ---------- ---------- ---------- ---------- ----------
                                                                              ---------- ---------- ---------- ---------- ----------
                                                                              ---------- ---------- ---------- ---------- ----------
                                                                              ---------- ---------- ---------- ---------- ----------
                                                                              ---------- ---------- ---------- ---------- ----------
                                                                              ---------- ---------- ---------- ---------- ----------
                                                                              ---------- ---------N PEPNPSPE-- ------ADP- ----------
                                                                              ---------- ---------N PEPNPSPE-- ------ADP- ----------
                                                                              ---------- ---------- ---------- ---------- ----------
                                                                              ---------- ---------- ---------- ---------- ----------
                                                                              ---------- ---------- ---------- ---------- ----------
                                                                              ---------- ---------- ---------- ---------- ----------
                                                                              ---------- ---------- ---------- ---------- ----------
                                                                              ---------- ---------- ---------- ---------- ----------
                                                                              ---------- ---------- ---------- ---------- ----------
                                                                              ---------- ---------- ---------- ---------- ----------
                                                                              ---------- ---------- ---------- ---------- ----------
                                                                              ---------- ---------- ---------- ---------- ----------
                                                                              ---------- ---------- ---------- ---------- ----------
                                                                              ---------- ---------- ---------- ---------- ----------
                                                                              ---------- ---------- ---------- ---------- ----------
                                                                              ---------- ---------- ---------- ---------- ----------
                                                                              ---------- ---------- ---------- ---------- ----------
                                                                              ---------- ---------- ---------- ---------- ----------
                                                                              ---------- ---------- ---------- ---------- ----------
                                                                              ---------- ---------- ---------- ---------- ----------
                                                                              ---------- ---------- ---------- ---------- ----------
                                                                              ---------- ---------- ---------- ---------- ----------
                                                                              ---------- ---------- ---------- ---------- ----------
                                                                              ---------- ---------- ---------- ---------- ----------
                                                                              ---------- ---------- -----DGE-- ---------- ----------
                                                                              ---------- ---------- ---------- ---------- ----------
                                                                              ---------- ---------- ---------- ---------- ----------
                                                                              ---------- ---------- ---------- ---------- ----------
                                                                              ---------- ---------- ---------- ---------- ----------
                                                                              ---------- ---------- ---------- ---------- ----------
                                                                              ---------- ---------- -----DGE-- ---------- ----------
                                                                              ---------- ---------- ---------- ---------- ----------
                                                                              ---------- ---------- ---------- ---------- ----------
                                                                              ---------- ---------- ---------- ---------- ----------
                                                                              ---------- ---------- ---------- ---------- ----------
                                                                              ---------- ---------- ---------- ---------- ----------
                                                                              ---------- ---------- ---------- ---------- ----------
                                                                              ---------- ---------- ---------- ---------- ----------
                                                                              ---------- ---------- ------GK-- ------DDY- ----------
                                                                              ---------- ---------- ------GQ-- ------NDY- ----------
                                                                              ---------- ---------- ---------- ---------- ----------
                                                                              ---------- ---------- ---NAEAN-- ------ADA- ----------
                                                                              ---------- ---------- ---------- ---------- ----------
                                                                              ---------- ---------- -EASAVGE-- ------ADA- ----------
                                                                              ---------- ---------- ---------- ---------- ----------
                                                                              ---------- ---------- ---ESSSNPS ------ANA- ---G------
                                                                              ---------- ---------- ---ESVAE-- ------ADK- ----------
                                                                              ---------- ---------- -EAIAVGE-- ------ADA- ----------
                                                                              ---------- ---------- ---------- ---------- ----------
                                                                              ---------- ---------- -EAIAVGE-- ------ADA- ----------
                                                                              ---------- ---------- ---------- ---------- ----------
                                                                              ---------- ---------- ---------- ----KEKEK- ----------
                                                                              ---------- ---------- ---------- ---------- ----------
                                                                              ---------- ---------D ADADAAAS-- ------ADA- ----------
                                                                              ---------- ---------A AIADADAD-- ------AEA- ----------
                                                                              ---------- ---------A AIADADAE-- ------AEA- ----------
                                                                              ---------- ---------- -LADA----- -------DA- ----------
                                                                              ---------- ---------- ---DADAS-- ------ADA- ----------
                                                                              ---------- ---------D AFADAVAD-- ----AVADP- ----------
                                                                              ---------- ---------- -DADADAE-- ------AEA- ----------
                                                                              ---------- ---------- -LADA----- -------DA- ----------
                                                                              ---------- ---------- ---DADAS-- ------ADA- ----------
                                                                              ---------- ---------- -DADADAE-- ------AEA- ----------
                                                                              ---------- ---------- ---------- ---------- ----------
                                                                              ---------- ---------- ---------- ---------- ----------
                                                                              ---------- ---------- ---------- ---------- ----------
                                                                              ---------- ---------- ---------- ---------- ----------
                                                                              ---------- ---------- ---------- ------LRP- ----------
                                                                              ---------- ---------- ---------- ---------- ----------
                                                                              ---------- ---------- ---------- ---------- ----------
                                                                              ---------- ---------- ---------- ---------- ----------
                                                                              ---------- ---------- ---------- ---------- ----------
                                                                              ---------- ---------- ---------- ---------- ----------
                                                                              ---------- ---------- ---------- ---------- ----------
                                                                              ---------- ---------- ---------- ---------- ----------
                                                                              ---------- ---------- ---------- ---------- ----------
                                                                              ---------- ---------- ---------- ---------- ----------
                                                                              ---------- ---------- ---------- ---------- ----------
                                                                              ---------- ---------- ---------- ---------- ----------
                                                                              ---------- ---------- ---------- ---------- ----------
                                                                              ---------- ---------- ---------- ---------- ----------
                                                                              ---------- ---------- ---------- ---------- ----------
                                                                              ---------- ---------- ---------- ---------- ----------
                                                                              ---------- ---------- ---------- ---------- ----------
                                                                              ---------- ---------- ---------- ---------- ----------
                                                                              ---------- ---------- ---------- ---------- ----------
                                                                              ---------- ---------- ---------- ---------- ----------
                                                                              ---------- ---------- ---------- ---------- ----------
                                                                              ---------- ---------- ---------- ------IDP- ----------
                                                                              ---------- ---------- ---------- ---------- ----------
                                                                              ---------- ---------- -NADPL---- ------ADP- ----------
                                                                              ---------- ---------- -NPDPL---- ------ANP- ----------
                                                                              ---------- ---------- -NPDPL---- ------ANP- ----------
                                                                              ---------- ---------- -RADP----- -------DP- ----------
                                                                              ---------- ---------- ---------- ---------- ----------
                                                                              ---------- ---------- ---------- ---------- ----------
                                                                              ---------- ---------- ---------- ---------- ----------
                                                                              ---------- ---------- ---------- ---------- ----------
                                                                              ---------- ---------- ---------- ---------- ----------
                                                                              ---------- ---------- ---------- ---------- ----------
                                                                              ---------- ---------- ---------- ---------- ----------
                                                                              ---------- ---------- ---------- ---------- ----------
                                                                              ---------- ---------- ---------- ---------- ----------
                                                                              ---------- ---------- ---------- ---------- ----------
                                                                              ---------- ---------- ---------- ---------- ----------
                                                                              ---------- ---------- ---------- ---------- ----------
                                                                              ---------- ---------- ---------- ---------- ----------
                                                                              ---------- ---------- ---------- ---------- ----------
                                                                              ---------- ---------- ---------- ---------- ----------
                                                                              ---------- ---------- ---------- ---------- ----------
                                                                              ---------- ---------- ---------- ---------- ----------
                                                                              ---------- ---------- ---------- ---------- ----------
                                                                              ---------- ---------- ---------- ---------- ----------
                                                                              ---------- ---------- ---------- ---------- ----------
                                                                              ---------- ---------- ---------- ---------- ----------
                                                                              ---------- ---------- ---------- ---------- ----------
                                                                              ---------- ---------- ---------- ---------- ----------
                                                                              ---------- ---------- ---------- ---------- ----------
                                                                              ---------- ---------- ---------- ---------- ----------
                                                                              ---------- ---------- ---------- ---------- ----------
                                                                              ---------- ---------- ---------- ---------- ----------
                                                                              ---------- ---------- ---------- ---------- ----------
                                                                              ---------- ---------- ---------- ---------- ----------
                                                                              ---------- ---------- ---------- ---------- ----------
                                                                              ---------- ---------- ---------- ---------- ----------
                                                                              ---------- ---------- ---------- ---------- ----------
                                                                              ---------- ---------- ---------- ---------- ----CY----
                                                                              ---------- ---------- ---------- ---------- ----------
                                                                              ---------- ---------- ---------- ---------- ----------
                                                                              ---------- ---------E PEAEADAE-- ------ADP- ----------
                                                                              ---------- ---------- ---------- ---------- ----------
                                                                              ---------- ---------- -FADAFGE-- ------ADA- ----------
                                                                              ---------- -------KAG ADADADAH-- ------ADA- ---GCSQ---
                                                                              ---------- ---------- ---DAMAD-- ------ADA- ----------
                                                                              ---------- ---------- ---DAWAD-- ------ANA- ----------
                                                                              ---------- ---------- ---------- ---------- ----------
                                                                              ---------- ---------- ---------- ---------- ----------
                                                                              ---------- ---------- ---------- ---------- ----------
                                                                              ---------- ---------- ---------- ---------- ----------
                                                                              ---------- ---------- ---------- ---------- ----------
                                                                              ---------- ---------- ---------- ---------- ----------
                                                                              ---------- ---------- ---------- ---------- ----------
                                                                              ---------- ---------- -FADAFGD-- ------ADA- ----------
                                                                              ---------- ---------E SVATAISD-- ----SEAEP- ----------
                                                                              ---------- ---------- ---------- ---------- ----------
                                                                              ---------- ---------- ---------- ---------- ----------
                                                                              ---------- ---------- SNVEAKAS-- ------ADP- ----------
                                                                              ---------- ---------- SNVEAKAS-- ------ADP- ----------
                                                                              ---------- ---------- -EAEAEAE-- ------ADA- ----------
                                                                              ---------- --------VI PIANADAE-- ------ADT- ----------
                                                                              ---------- ---------- -AALADAD-- ------ADA- ----------
                                                                              ---------- ---------- -FADAFGE-- ------ADAF GEADAFGEAD
                                                                              ---------- ---------- -FADAFGE-- ------ADA- ----------
                                                                              ---------- ---------- -ESNALAV-- ------AVS- ----------
                                                                              ---------- ---------- -ESNALAV-- ------ADP- ----------
                                                                              ---------- ---------- -FADAVGE-- ------ADP- ----------
                                                                              ---------- ---------- ---------- ---------- ----------
                                                                              ---------- ---------- -IKECTADIS DY----GDPC S---------
                                                                              ---------- ---------- ---------- ----KEKDV- ----------
                                                                              ---------- ---------- ---------- ---------- ---SC-----
                                                                              ---------- ---------- ---------- ---------- ----------
                                                                              ---------- ---------- ---------- ---------- ----------
                                                                              ---------- ---------- ---------- ---------- ----------
                                                                              ---------- ---------- ---------- ---------- ----------
                                                                              ---------- ---------- ---------- ---------- ----------
                                                                              ---------- ---------- ---------- ---------- ----------
                                                                              ---------- ---------- ---------- ---------- ----------
                                                                              ---------- ---------- ---------- ---------- ----------
                                                                              ---------- ---------- ---------- ---------- ----------
                                                                              ---------- ---------- ---------- ---------- ----------
                                                                              ---------- ---------- ---------- ---------- ----------
                                                                              ---------- ---------- ---------- ---------- ----------
                                                                              ---------- ---------- ---------- ---------- ----------
                                                                              ---------- ---------- ---------- ---------- ----------
                                                                              ---------- ---------- ---------- ---------- ----------
                                                                              ---------- ---------- ---------- ---------- ----------
                                                                              ---------- ---------- ---------- ---------- ----------
                                                                              ---------- ---------- ---------- ---------- ----------
                                                                              ---------- ---------- ---------- ---------- ----------
                                                                              ---------- ---------- ---------- ---------- ----------
                                                                              ---------- ---------- ---------- ---------- ----------
                                                                              ---------- ---------- ---------- ---------- ----------
                                                                              ---------- ---------- ---------- ---------- ----------
                                                                              ---------- ---------- ---------- ---------- ----------
                                                                              ---------- ---------- ---------- ---------- ----------
                                                                              ---------- ---------- ---------- ---------- ----------
                                                                              ---------- ---------- ---------- ---------- ----------
                                                                              ---------- ---------- ---------- ---------- ----------
                                                                              ---------- ---------- ---------- ---------- ----------
                                                                              ---------- ---------- ---------- ---------- ----------
                                                                              ---------- ---------- ---------- ---------- ----------
                                                                              ---------- ---------E AEAEADAE-- ------ADP- ----------
                                                                              ---------- ---------- ---------- ---------- ----------
                                                                              ---------- ---------- ---------- ---------- ----------
                                                                              ---------- ---------- ---------- ---------- ----------
                                                                              ---------- ---------- ---------- ---------- ----------
                                                                              ---------- ---------- ---------- ---------- ----------
                                                                              ---------- ---------- ---------- ---------- ----------
                                                                              ---------- ---------- ---------- ---------- ----------
                                                                              ---------- ---------- ---------- ---------- ----------
                                                                              ---------- ---------- ---------- ---------- ----------
                                                                              ---------- ---------- ---------- ---------- ----------
                                                                              ---------- ---------- ---------- ---------- ----------
                                                                              ---------- ---------- ---------- ---------- ----------
                                                                              ---------- ---------- ---------- ---------- ----------
                                                                              ---------- ---------- ---------- ---------- ----------
                                                                              ---------- ---------- ---------- ---------- ----------
                                                                              ---------- ---------- ---------- ---------- ----------
                                                                              ---------- ---------- ---------- ---------- ----------
                                                                              ---------- ---------- ---------- ---------- ----------
                                                                              ---------- ---------- ---------- ---------- ----------
                                                                              ---------- ---------- ---------- ---------- ----------
                                                                              ---------- ---------- ---------- ---------- ----------
                                                                              ---------- ---------- ---------- ---------- ----------
                                                                              ---------- ---------- ---------- -----SAD-- ----------
                                                                              ---------- ---------- ---------- ---------- ----------
                                                                              ---------- ---------- ---------- ---------- ----------
                                                                              ---------- ---------- ---------- ---------- ----------
                                                                              ---------- ---------- ---------- ---------- ----------
                                                                              ---------- ---------- ---------- ---------- ----------
                                                                              ---------- ---------- ---------- ---------- ----------
                                                                              ---------- ---------- ---------- ------QPPT P---------
                                                                              ---------- ---------- ---------- ------SEPT A---------
                                                                              ---------- ---------- ---------- ---------- ----------
                                                                              ---------- ---------- ---------- ---------- ----------
                                                                              ---------- ---------- ---------- ---------- ----------
                                                                              ---------- ---------E AEAEADAE-- ------ADP- ----------
                                                                              ---------- ---------D ATAAADAD-- ------ADA- ----------
                                                                              ---------- ---------- -EAEALASPI AEA--LANP- ----------
                                                                              ---------- ---------- -EAEAY---- ------ASP- ----------

                                                                              ---------- ---------- ---------- ---------- ----------
                                                                              ---------- ---------- ---------- ---------- ----------
                                                                              ---------- ---------- --E------- ---------- ----------
                                                                              ---------- ---------- --E------- ---------- ----------
                                                                              ---------- ---------- --E------- ---------- ----------
                                                                              ---------- ---------- --E------- ---------- ----------
                                                                              ---------- ---------- --D------- ---------- ----------
                                                                              ---------- ---------- --E------- ---------- ----------
                                                                              ---------- ---------- --E------- ---------- ----------
                                                                              ---------- ---------- --E------- ---------- ----------
                                                                              ---------- ---------- --E------- ---------- ----------
                                                                              ---------- ---------- --E------- ---------- ----------
                                                                              ---------- ---------- --E------- ---------- ----------
                                                                              ---------- ---------- ---------- ---------- ----------
                                                                              ---------- ---------- ---------- ---------- ----------
                                                                              ---------- ---------- --E------- ---------- ----------
                                                                              ---------- ---------- ---------- ---------- ----------
                                                                              ---------- ---------- --E------- ---------- ----------
                                                                              ---------- ---------- --E------- ---------- ----------
                                                                              ---------- ---------- ---------- ---------- ----------
                                                                              ---------- ---------- --E------- ---------- ----------
                                                                              ---------- ---------- ---------- ---------- ----------
                                                                              ---------- ---------- ---------- ---------- ----------
                                                                              ---------- ---------- --E------- ---------- ----------
                                                                              ---------- ---------- --E------- ---------- ----------
                                                                              ---------- ---------- --E------- ---------- ----------
                                                                              ---------- ---------- --E------- ---------- ----------
                                                                              ---------- ---------- --E------- ---------- ---ALN----
                                                                              ---------- ---------- --E------- ---------- ---AIN----
                                                                              ---------- ---------- --K------- ---------- ---AIN----
                                                                              ---------- ---------- --EAN----- ---------- ----------
                                                                              ---------- ---------- --E------- ---------- ----------
                                                                              ---------- ---------- ---------- ----RC---- ----------
                                                                              ---------- ---------- ---------- ---------- ----------
                                                                              ---------- ---------- ---------- --------QF TDTTTTEQPT
                                                                              ---------- ---------- ---------- ---------- ----------
                                                                              ---------- ---------- ---------- --------QL A-TTTTEQPT
                                                                              ---------- ---------- ---------- ---------- ----LPSR--
                                                                              ---------- ---------- --K------- ---------- ---TISN---
                                                                              ---------- ---------- --E------- ---------- ---TMSD---
                                                                              ---------- ---------- ---------- ---------- ---QVDDRLN
                                                                              ---------- ---------- ---------- ---------- ----------
                                                                              ---------- ---------- ---------- ---------- ---KFEDD--
                                                                              ---------- ---------- ---------- ---------- EDRSLYRYPK
                                                                              ---------- ---------- ---------- ---------- --QHTTTEPY
                                                                              ---------- ---------- ---------- ---------- --QHTTEEPY
                                                                              ---------- ---------- ---------- ---------A TLSKFDSQ--
                                                                              ---------- ---------- --ESRYV--- -------ARI GQRSLIE---
                                                                              ---------- ---------- ---------- ----KLF--- ----------
                                                                              ---------- ---------- ---------- ---------- --ASLQARRS
                                                                              ---------- ---------- ---------- --------GD PANNLND---
                                                                              ---------- ---------- ---------- ---------K PLTDLED---
                                                                              ---------- ---------- ---------- ---------- ----------
                                                                              ---------- ---------- ---------- ---------- ----------
                                                                              ---------- ---------- ---------- ---------- ----------
                                                                              ---------- ---------- ---------- -------NLP PADSPDDNAG
                                                                              ---------- ---------- -EEPA----- --------EN PDRTLNK---
                                                                              ---------- ---------- PPTPDR---- LLILRLL-PE SVRTLHS---
                                                                              ---------- ---------- ---------- ---------- --FFLPEKPL
                                                                              ---------- ---------- --EYKVAGP- NNLGMAFYQS SQPKIEDR--
                                                                              ---------- ---------- ---------- ---------- --FFLPEKPL
                                                                              ---------- ---------- --EYKVAGPN NNLGMASYQS SQPNIEDR--
                                                                              ---------- ---------- ---------- ---------- --RDLVSRIL
                                                                              ---------- ---------- ---------- -------QRL YIVQLSSQPA
                                                                              ---------- ---------- ---------- ---------- --SSLRARRS
                                                                              ---------- ---------- ---------- ---------- ----------
                                                                              ---------- ---------- ---------- ---------- ----------
                                                                              ---------- ---------- ---------- ---------- ----------
                                                                              ---------- ---------- ---------- ---------- ----------
                                                                              ---------- ---------- ---------- ---------- ----------
                                                                              ---------- ---------- ---------- ---------- ----------
                                                                              ---------- ---------- ---------- ---------- ----------
                                                                              ---------- ---------- --E------- ---------- ---AIN----
                                                                              ---------- ---------- --K------- ---------- ---AIN----
                                                                              ---------- ---------- ---------- ---------- ----------
                                                                              ---------- ---------- ---------- ---------- ----------
                                                                              ---------- ---------- ---------- ---------- ----------
                                                                              ---------- ---------- ---------- ---------- ----------
                                                                              ---------- ---------- ---------- ---------- ----------
                                                                              ---------- ---------- ---------- ---------- ----------
                                                                              ---------- ---------- ---------- ---------- ----IN----
                                                                              ---------- ---------- ---------- ---------- ----IN----
                                                                              ---------- ---------- ---------- ---------- ----SK----
                                                                              ---------- ---------- ---------- ---------- ----SK----
                                                                              ---------- ---------- ---------- ---------- ----IK----
                                                                              ---------- ---------- ---------- ---------- ----IK----
                                                                              ---------- ---------- ---------- ---------- ----IK----
                                                                              ---------- ---------- ---------- ---------- ----IK----
                                                                              ---------- ---------- ---------- ---------- ----IN----
                                                                              ---------- ---------- ---------- ---------- ----IN----
                                                                              ---------- ---------- ---------- ---------- ----LK----
                                                                              ---------- ---------- ---------- ---------- ----LK----
                                                                              ---------- ---------- ---------- ---------- ----LN----
                                                                              ---------- ---------- ---------- ---------- ----LN----
                                                                              ---------- ---------- ---------- ---------- ----LK----
                                                                              ---------- ---------- ---------- ---------- ----LK----
                                                                              ---------- ---------- ---------- ---------- ----------
                                                                              ---------- ---------- ---------- ---------- ----------
                                                                              ---------- ---------- ---------- ---------- ----------
                                                                              ---------- ---------- ---------- ---------- ----------
                                                                              ---------- ---------- ---------- ---------- --SSLRAKRS
                                                                              ---------- ---------- ---------- ---------- --GSLRGKRS
                                                                              ---------- ---------- ---------- ---------- ----------
                                                                              ---------- ---------- ---------- ---------- --SSLQARRS
                                                                              ---------- ---------- ---------- ---------- ----------
                                                                              ---------- ---------- ---------- ---------- --GSLRARRS
                                                                              ---------- ---------- ---------- ---------- ----------
                                                                              ---------- ---------- ---------- ---------- ----------
                                                                              ---------- ---------- ---------- ---------- ----------
                                                                              ---------- ---------- ---------- ---------- ----------
                                                                              ---------- ---------- ---------- ---------- ----VNPK--
                                                                              ---------- ---------- ---------- ---------- ----VNPK--
                                                                              ---------- ---------- ---------- ---------- ----------
                                                                              ---------- ---------- ---------- ---------- ----------
                                                                              ---------- ---------- ---------- ---------- ----------
                                                                              ---------- ---------- --V------- ---------- ---GVAD---
                                                                              ---------- ---------- ---------- ---------- ----------
                                                                              ---------- ---------- ---------- ---------- ----------
                                                                              ---------- ---------- ---------- --------PG QAKKIG----
                                                                              ---------- ---------- --V------- ---------- ---GVAD---
                                                                              ---------- ---------- ---------- ---------- ----------
                                                                              ---------- ---------- --V------- ---------- ---GVAD---
                                                                              ---------- ---------- ---------- ---------- ----------
                                                                              ---------- ---------- ---------- ---------- ----------
                                                                              ---------- ---------- ---------- ---------- ----------
                                                                              ---------- ---------- ---------- ---------- DADALAEAS-
                                                                              ---------- ---------- ---------- --------KA FADAFAE---
                                                                              ---------- ---------- ---------- ---------- ----IAK---
                                                                              ---------- ---------- --E------- ---------- ---AFAE---
                                                                              ---------- ---------- ---------- --------EA DADAEAE---
                                                                              ---------- ---------- -IKGKK---- ---------- ----------
                                                                              ---------- ---------- ---------- ---------- LANALAEAGI
                                                                              ---------- ---------- --E------- ---------- ---AFAE---
                                                                              ---------- ---------- ---------- --------EA DADAEAE---
                                                                              ---------- ---------- ---------- ---------- LANALAEAG-
                                                                              ---------- ---------- ---------- ---------- ----IN----
                                                                              ---------- ---------- ---------- ---------- ---GLKD---
                                                                              ---------- ---------- ---------- ---------- ---GLKD---
                                                                              ---------- ---------- ---------- ---------- --GSL-----
                                                                              ---------- ---------- ---------- ---------- --DDLSDT--
                                                                              ---------- ---------- ---------- ---------L PLDDLSDT--
                                                                              ---------- ---------- ---------- ---------- ----------
                                                                              ---------- ---------- ---------- ---------- ----------
                                                                              ---------- ---------- ---------- ---------- ----------
                                                                              ---------- ---------- ---------- ---------- ----------
                                                                              ---------- ---------- ---------- ---------- ----------
                                                                              ---------- ---------- ---------- ---------- ----------
                                                                              ---------- ---------- ---------- ---------- ----------
                                                                              ---------- ---------- ---------- ---------- ----------
                                                                              ---------- ---------- ---------- ---------- ----VN----
                                                                              ---------- ---------- ---------- ---------- ----VN----
                                                                              ---------- ---------- ---------- ---------- ----VN----
                                                                              ---------- ---------- ---------- ---------- ----------
                                                                              ---------- ---------- ---------- ---------- ----------
                                                                              ---------- ---------- ---------- ---------- ---SIKDK--
                                                                              ---------- ---------- ---------- ---------- ----LN----
                                                                              ---------- ---------- ---------- ---------- ----LD----
                                                                              ---------- ---------- ---------- ---------- ----LD----
                                                                              ---------- ---------- ---------- ---------- ----------
                                                                              ---------- ---------- ---------- ---------- ----------
                                                                              ---------- ---------- ---------- ---------- ----------
                                                                              ---------- ---------- ---------- ---------- ----------
                                                                              ---------- ---------- --E------- ---------- ---AIN----
                                                                              ---------- ---------- --E------- ---------- ---AFD----
                                                                              ---------- ---------- --E------- ---------- ---AFD----
                                                                              ---------- ---------- --E------- ---------- ---AF-----
                                                                              ---------- ---------- ---------- ---------- ----FLP---
                                                                              ---------- ---------- ---------- ---------- ----FLP---
                                                                              ---------- ---------- ---------- ---------- ----FLI---
                                                                              ---------- ---------- ---------- ---------- ----IN----
                                                                              ---------- ---------- ---------- ---------- ----IN----
                                                                              ---------- ---------- ---------- ---------- ----IN----
                                                                              ---------- ---------- ---------- ---------- ----IN----
                                                                              ---------- ---------- ---------- ---------- ----ID----
                                                                              ---------- ---------- ---------- ---------- ----IN----
                                                                              ---------- ---------- ---------- ---------- ----IK----
                                                                              ---------- ---------- ---------- ---------- ----IN----
                                                                              ---------- ---------- ---------- ---------- ----IN----
                                                                              ---------- ---------- ---------- ---------- ----IN----
                                                                              ---------- ---------- ---------- ---------- ----------
                                                                              ---------- ---------- ---------- ---------- ----------
                                                                              ---------- ---------- ---------- ---------- ---SIKEK--
                                                                              ---------- ---------- ---------- ---------- ----------
                                                                              ---------- ---------- ---------- ---------- ----IN----
                                                                              ---------- ---------- ---------- ---------- ----IN----
                                                                              ---------- ---------- ---------- ---------- ----------
                                                                              ---------- ---------- ---------- ---------- ----LN----
                                                                              ---------- ---------- ---------- ---------- ----------
                                                                              ---------- ---------- ---------- ---------- ----------
                                                                              ---------- ---------- ---------- ---------- ---GLKD---
                                                                              ---------- ---------- ---------- ---------- ----------
                                                                              ---------- ---------- ---------- ---------- ----------
                                                                              ---------- ---------- ---------- ---------- ---GLKD---
                                                                              ---------- ---------- ---------- ---------- ----LN----
                                                                              ---------- ---------- ---------- ---------- ----LN----
                                                                              ---------- ---------- ---------- ---------- ----FD----
                                                                              ---------- ---------- ---------- ---------- ----FD----
                                                                              ---------- ---------- ---------- ---------- ----------
                                                                              ---------- ---------- --QRRV---- --------AI TAGGLKH---
                                                                              ---------- ---------- ---------- ---------- ----------
                                                                              ---------- ---------- ---------- ---------- ----------
                                                                              ---------- ---------- --E------- ---------- ----------
                                                                              ---------- ---------- ---------- ---------- ----------
                                                                              ---------- ---------- --EPKR---- -------RRG LKKIIG----
                                                                              ---------- ---------- ---------- ---------- ----------
                                                                              ---------- ---------- --DAA----- ---------- ----------
                                                                              ---------- ---------- --DAD----- ---------- ----------
                                                                              ---------- ---------- ---------- ---------- ----------
                                                                              ---------- ---------- ---------- ---------- ----------
                                                                              ---------- ---------- ---------- ---------- ----------
                                                                              ---------- ---------- ---------- ---------- ----------
                                                                              ---------- ---------- ---------- ---------- ----------
                                                                              ---------- ---------- ---------- ---------- ----------
                                                                              ---------- ---------- ---------- ---------- ---LLKE---
                                                                              ---------- ---------- --EAT----- --------GG LGRLIG----
                                                                              ---------- ---------- ---------- ---------- LAESFAEPLA
                                                                              ---------- ---------- ---------- ---------K NEETMEE---
                                                                              ---------- ---------- ---------- ---------- ----------
                                                                              ---------- ---------- --EP------ ---------- --DAVGS---
                                                                              ---------- ---------- --EP------ ---------- --DAVGS---
                                                                              ---------- ---------- ---------- --------DA DAKAEAE---
                                                                              ---------- ---------- ---------- ---------- ----------
                                                                              ---------- ---------- --EA------ ---------- -IAGLKD---
                                                                              AFGEADAFGE ADAKRSKSSS KTKPKK---- -------PKK PKKKIK----
                                                                              ---------- ---------- --EPKR---- -------RRR LRKIIR----
                                                                              ---------- ---------- --EAE----- ---------- ----------
                                                                              ---------- ---------- --EAE----- ---------- ----------
                                                                              ---------- ---------- ---------- ---------- ------N---
                                                                              ---------- ---------- ---------- ---------- ----------
                                                                              ---------- ---------- ---------- ---------- --DDLKDYC-
                                                                              ---------- ---------- ---------- ---------- ----------
                                                                              ---------- ---------- ---------- ---------- ----------
                                                                              ---------- ---------- ---------- ---------- ----------
                                                                              ---------- ---------- ---------- ---------- ----------
                                                                              ---------- ---------- ---------- ---------- ----------
                                                                              ---------- ---------- ---------- ---------- ----------
                                                                              ---------- ---------- ---------- ---------- ----------
                                                                              ---------- ---------- ---------- ---------- ----------
                                                                              ---------- ---------- ---------- ---------- ----------
                                                                              ---------- ---------- ---------- ---------- ----------
                                                                              ---------- ---------- ---------- ---------- ----------
                                                                              ---------- ---------- ---------- ---------- ----------
                                                                              ---------- ---------- ---------- ---------- ----------
                                                                              ---------- ---------- ---------- ---------- ----IN----
                                                                              ---------- ---------- ---------- ---------- ----IN----
                                                                              ---------- ---------- ---------- ---------- ----LN----
                                                                              ---------- ---------- ---------- ---------- ----VD----
                                                                              ---------- ---------- ---------- ---------- ----------
                                                                              ---------- ---------- ---------- ---------- ----IN----
                                                                              ---------- ---------- ---------- ---------- ----------
                                                                              ---------- ---------- ---------- ---------- ----FLP---
                                                                              ---------- ---------- ---------- ---------- ----FLP---
                                                                              ---------- ---------- ---------- ---------- ----FLP---
                                                                              ---------- ---------- ---------- ---------- ----FLP---
                                                                              ---------- ---------- ---------- ---------- ----FLP---
                                                                              ---------- ---------- ---------- ---------- ----IVP---
                                                                              ---------- ---------- ---------- ---------- ----IN----
                                                                              ---------- ---------- ---------- ---------- ----LK----
                                                                              ---------- ---------- ---------- ---------- ----FLP---
                                                                              ---------- ---------- ---------- ---------- ----IN----
                                                                              ---------- ---------- ---------- ---------- ----------
                                                                              ---------- ---------- ---------- ---------- ----------
                                                                              ---------- ---------- ---------- ---------- ----------
                                                                              ---------- ---------- --E------- ---------- ----------
                                                                              ---------- ---------- ---------- ---------- ----IN----
                                                                              ---------- ---------- ---------- ---------- ----IN----
                                                                              ---------- ---------- ---------- ---------- ----IN----
                                                                              ---------- ---------- ---------- ---------- -RIKIG----
                                                                              ---------- ---------- ---------- ---------- ----IN----
                                                                              ---------- ---------- ---------- ---------- ----------
                                                                              ---------- ---------- ---------- ---------- ----------
                                                                              ---------- ---------- ---------- ---------- ----------
                                                                              ---------- ---------- ---------- ---------- ----------
                                                                              ---------- ---------- ---------- ---------- ----------
                                                                              ---------- ---------- ---------- ---------- ----------
                                                                              ---------- ---------- ---------- ---------- ---GLVD---
                                                                              ---------- ---------- ---------- ---------- ---GLVD---
                                                                              ---------- ---------- ---------- ---------- ---LLKE---
                                                                              ---------- ---------- ---------- ---------- ---LLKE---
                                                                              ---------- ---------- ---------- ---------- ----------
                                                                              ---------- ---------- ---------- ---------- ----------
                                                                              ---------- ---------- ---------- ---------- ----------
                                                                              ---------- ---------- ---------- ---------- ----------
                                                                              ---------- ---------- ---------- ---------- ----------
                                                                              ---------- ---------- ---------- ---------- ----------
                                                                              ---------- ---------- ---------- ---------- ----------
                                                                              ---------- ---------- ---------- ---------- ----------
                                                                              ---------- ---------- ---------- ---------- ---SVDM---
                                                                              ---------- ---------- ---------- ---------- ----ID----
                                                                              ---------- ---------- ---------- ---------- ----IN----
                                                                              ---------- ---------- ---------- ---------- ----------
                                                                              ---------- ---------- ---------- ---------- ----------
                                                                              ---------- ---------- ---------- ---------- ----IN----
                                                                              ---------- ---------- ---------- ---------- ----------
                                                                              ---------- ---------- ---------- ---------- ----------
                                                                              ---------- ---------- ---------- ---------- ----------
                                                                              ---------- ---------- ---------- ---------- ----------
                                                                              ---------- ---------- ---------- ---------- ----------
                                                                              ---------- ---------- --E------- ---------- ----------
                                                                              ---------- ---------- ---------- ---------- ----------
                                                                              ---------- ---------- --E------- ---------- ---ALAS---
                                                                              ---------- ---------- --E------- ---------- ---ALAS---

                                                                              ---------- -------AGI GA-----V-- ---------- ----------
                                                                              ---------- ---------- ---------- ---------- ----------
                                                                              ---------- -------AGI GA-----V-- ---------- ----------
                                                                              ---------- -------AGI GA-----V-- ---------- ----------
                                                                              ---------- -------AGI GA-----V-- ---------- ----------
                                                                              ---------- -------AGI GS-----V-- ---------- ----------
                                                                              ---------- -------AGI GA-----V-- ---------- ----------
                                                                              ---------- -------AGI GA-----D-- ---------- ----------
                                                                              ---------- -------AGI GA-----V-- ---------- ----------
                                                                              ---------- -------AGI GA-----V-- ---------- ----------
                                                                              ---------- -------AGI GA-----V-- ---------- ----------
                                                                              ---------- -------AGI GA-----V-- ---------- ----------
                                                                              ---------- -------AGI GA-----V-- ---------- ----------
                                                                              ---------- ---------- GA-----V-- ---------- ----------
                                                                              ---------- ---------- ---------- ---------- ----------
                                                                              ---------- -------AGI GA-----V-- ---------- ----------
                                                                              ---------- --------GI GA-----V-- ---------- ----------
                                                                              ---------- -------AGI GA-----V-- ---------- ----------
                                                                              ---------- -------AGI GA-----V-- ---------- ----------
                                                                              ---------- ---------- ---------- ---------- ----------
                                                                              ---------- -------AGI GA-----V-- ---------- ----------
                                                                              ---------- ---------- -G-----F-- ---------- ----------
                                                                              ---------- ---------- -G-----F-- ---------- ----------
                                                                              ---------- ---------- AG-----V-- ---------- ----------
                                                                              ---------- ---------- AG-----V-- ---------- ----------
                                                                              ---------- -------AGI GA-----I-- ---------- ----------
                                                                              ---------- -------AGI GA-----I-- ---------- ----------
                                                                              ---------- ---------L KK-----I-- ---------- ----------
                                                                              ---------- ---------L KK-----I-- ---------- ----------
                                                                              ---------- ---------I MK-----I-- ---------- ----------
                                                                              ---------- ---------- -------M-- ---------- ----------
                                                                              ---------- ---------- AG-----F-- ---------- ----------
                                                                              ---------- ---------- ---------- ---------- ----------
                                                                              ---------- ---------I SNDM-QPL-- ---------- ----------
                                                                              FL-------- -------QKI HEA------- ---------- ----------
                                                                              ---------- ---------V SNDMQQPL-- ---------- ----------
                                                                              FL-------- -------QKI RET------- ---------- ----------
                                                                              ---------- ---------- ---------- ---------- ----------
                                                                              ---------- -------PPT GAATKM-R-- ---------- ----------
                                                                              ---------- -------APT GATTEI-R-- ---------- ----------
                                                                              ---------- ---------- -------VL- DEWRV----- ----------
                                                                              ---------- ---------- -------V-- ---------- ----------
                                                                              ---------- -------KLI RDGFQVYIRN RSWFDV---- ----------
                                                                              FDF--G---- -------QFD RDTLPEYVP- DRWRAAPS-- ----------
                                                                              LL-------- -------NKI KETL-TNV-- ---------- ----------
                                                                              LL-------- -------NKI KETL-TNV-- ---------- ----------
                                                                              ---------- -------KTI NEY----VP- DKWRAIS--- ----------
                                                                              ---------- -------KKI KDSLGI-V-- ---------- ----------
                                                                              ---------- -------QAT KG-----I-- ---------- ----------
                                                                              FL-------- -------EDI GNTL-SNI-- ---------- ----------
                                                                              ---------- ---------- -------VS- DKWKTAQYG- ----------
                                                                              ---------- ---------- -------IP- DRWKIVQ--- ----------
                                                                              ---------- ---------- RMTLNDVVP- DKWRVVSPG- ----------
                                                                              ---------- -------QKI KDGLGF-V-- ---------- ----------
                                                                              ---------- ---------- ---------- ---------- ----------
                                                                              ---------- ---------- -----RYIP- EDWQR----- ---------N
                                                                              ---------- ---------W RT-----V-- ---------- ---------Q
                                                                              ---------- ---------- -------IP- DRWRIMHH-- ----------
                                                                              LF-------- -------RTF EERL-KDM-- ---------- ----------
                                                                              ---------- -------EPS TDHLANRVP- DSWRVIP--- ----------
                                                                              LL-------- -------RTF EERL-KDM-- ---------- ----------
                                                                              ---------- -------EPS TDHLANRVP- DSWRVIP--- ----------
                                                                              LL-------- -------SIV RFSLTSVIQP QSWLIVRISP EQATSNAENG
                                                                              ----RGN--- ---------- -------IP- DRWRTL---- ----------
                                                                              VW-------- -------NDI GNTL-NNI-- ---------- ----------
                                                                              ---------- --------GI GA-----I-- ---------- ----------
                                                                              ---------- --------GI GA-----I-- ---------- ----------
                                                                              ---------- --------GI GA-----V-- ---------- ----------
                                                                              ---------- --------GI GA-----V-- ---------- ----------
                                                                              ---------- --------GI GA-----V-- ---------- ----------
                                                                              ---------- --------GI GA-----V-- ---------- ----------
                                                                              ---------- --------GI GA-----V-- ---------- ----------
                                                                              ---------- ---------L KK-----I-- ---------- ----------
                                                                              ---------- ---------I MK-----I-- ---------- ----------
                                                                              ---------- ---------- -------F-- ---------- ----------
                                                                              ---------- ---------- GR-----I-- ---------- ----------
                                                                              ---------- ---------- EP-----I-- ---------- ----------
                                                                              ---------- ---------- -G-----V-- ---------- ----------
                                                                              ---------- ---------- -G-----F-- ---------- ----------
                                                                              ---------- ---------- -G-----F-- ---------- ----------
                                                                              ---------- ---------I KD-----I-- ---------- ----------
                                                                              ---------- ---------I KD-----I-- ---------- ----------
                                                                              ---------- ---------I TD-----I-- ---------- ----------
                                                                              ---------- ---------I TD-----I-- ---------- ----------
                                                                              ---------- ---------I TT-----M-- ---------- ----------
                                                                              ---------- ---------I TT-----M-- ---------- ----------
                                                                              ---------- ---------I MD-----I-- ---------- ----------
                                                                              ---------- ---------I MD-----I-- ---------- ----------
                                                                              ---------- ---------V LG-----I-- ---------- ----------
                                                                              ---------- ---------V LG-----I-- ---------- ----------
                                                                              ---------- ---------L KS-----I-- ---------- ----------
                                                                              ---------- ---------L KS-----I-- ---------- ----------
                                                                              ---------- ---------L TK-----W-- ---------- ----------
                                                                              ---------- ---------L TK-----W-- ---------- ----------
                                                                              ---------- ---------L KD-----I-- ---------- ----------
                                                                              ---------- ---------L KD-----I-- ---------- ----------
                                                                              ---------- ---------- ---------- ---------- ----------
                                                                              ---------- ---------V SNNM-QPL-- ---------- ----------
                                                                              ---------- ---------V SNDM-QPL-- ---------- ----------
                                                                              ---------- ---------V SNDM-QPL-- ---------- ----------
                                                                              VL-------- -------NDI GNTL-NNI-- ---------- ----------
                                                                              VW-------- -------NDI GNTL-NNI-- ---------- ----------
                                                                              ---------- ---------- ---------- ---------- ----------
                                                                              VW-------- -------NDI GNTL-NNI-- ---------- ----------
                                                                              ---------- ---------V SNDM-QPL-- ---------- ----------
                                                                              FFL------- -------NDI GNAL-NNI-- ---------- ----------
                                                                              ---------- ---------- ---------- ---------- ----------
                                                                              ---------- ---------- ---------- ---------- ----------
                                                                              ---------- ---------- ---------- ---------- ----------
                                                                              ---------- ---------- ---------- ---------- ----------
                                                                              ---------- -------EQL GYD----I-- ---------- ----------
                                                                              ---------- -------LQF ACD----L-- ---------- ----------
                                                                              ---------- --------SF SM-----L-- ---------- ----------
                                                                              ---------- ---------- -------I-- ---------- ----------
                                                                              ---------- ---------- ---------- ---------- ----------
                                                                              ---------- -------PGV GSLLAKAA-- ---------- ----------
                                                                              ---------- ---------- ------QI-- ---------- ----------
                                                                              ---------- ---------- -------I-- ---------- ----------
                                                                              ---------- ---------- -------L-- ---------- ----------
                                                                              ---------- -------PGF KSMLAKAA-- ---------- ----------
                                                                              ---------- ---------- ---------- ---------- ----------
                                                                              ---------- -------PGI KDALAK-I-- ---------- ----------
                                                                              ---------- ---------- ---------- ---------- ----------
                                                                              ---------- ---------- -------L-- ---------- ----------
                                                                              ---------- ---------- ---------- ---------- ----------
                                                                              ---------- -------ALF KE-----I-- ---------- ----------
                                                                              ---------- -------AGW GS-----I-- ---------- ----------
                                                                              ---------- -------IKW GK-----I-- ---------- ----------
                                                                              ---------- -------AGV KE-----L-- ---------- ----------
                                                                              ---------- -------AIW GA-----L-- ---------- ----------
                                                                              ---------- ---------- -------I-- ---------- ----------
                                                                              ---------- -------LDW GKK----V-- ---------- ----------
                                                                              ---------- -------AGV KE-----L-- ---------- ----------
                                                                              ---------- -------AFW GA-----L-- ---------- ----------
                                                                              ILMYQGLGEK SDGLDQGQNG KV-----V-- ---------- ----------
                                                                              ---------- ---------L KA-----I-- ---------- ----------
                                                                              ---------- --------WW NK-----H-- ---------- ----------
                                                                              ---------- --------WW NK-----H-- ---------- ----------
                                                                              ---------- ---------- VK-----L-- ---------- ----------
                                                                              ---------- ---------- ---------- ---------- ----------
                                                                              ---------- ---------- ---------- ---------- ----------
                                                                              ---------- ---------- ---------- ---------- ----------
                                                                              ---------- ---------- ---------- ---------- ----------
                                                                              ---------- ---------- ---------- ---------- ----------
                                                                              ---------- ---------- ---------- ---------- ----------
                                                                              ---------- ---------- ---------- ---------- ----------
                                                                              ---------- ---------- ---------- ---------- ----------
                                                                              ---------- ---------- ---------- ---------- ----------
                                                                              ---------- ---------- ---------- ---------- ----------
                                                                              ---------- ---------W KK-----V-- ---------- ----------
                                                                              ---------- ---------W KK-----I-- ---------- ----------
                                                                              ---------- ---------W KK-----I-- ---------- ----------
                                                                              ---------- ---------- -G-----F-- ---------- ----------
                                                                              ---------- ---------- -G-----F-- ---------- ----------
                                                                              ---------- ---------- -------I-- ---------- ----------
                                                                              ---------- ---------W GA-----I-- ---------- ----------
                                                                              ---------- ---------- -------V-- ---------- ----------
                                                                              ---------- ---------- -------V-- ---------- ----------
                                                                              ---------- --------GF GM-----A-- ---------- ----------
                                                                              ---------- --------KI PN-----I-- ---------- ----------
                                                                              ---------- -------LTI LK-----I-- ---------- ----------
                                                                              ---------- ---------- ---------- ---------- ----------
                                                                              ---------- ---------- -------L-- ---------- ----------
                                                                              ---------- ---------- -------L-- ---------- ----------
                                                                              ---------- ---------- -------L-- ---------- ----------
                                                                              ---------- ---------- GP-----V-- ---------- ----------
                                                                              ---------- -------IIA KL-----L-- ---------- ----------
                                                                              ---------- -------IPR PI-----L-- ---------- ----------
                                                                              ---------- -------IRR PI-----V-- ---------- ----------
                                                                              ---------- ---------W KG-----I-- ---------- ----------
                                                                              ---------- ---------W KG-----I-- ---------- ----------
                                                                              ---------- ---------W KK-----I-- ---------- ----------
                                                                              ---------- ---------W KK-----I-- ---------- ----------
                                                                              ---------- ---------W KK-----L-- ---------- ----------
                                                                              ---------- ---------W KA-----L-- ---------- ----------
                                                                              ---------- ---------W KA-----I-- ---------- ----------
                                                                              ---------- ---------L KA-----I-- ---------- ----------
                                                                              ---------- ---------W KK-----I-- ---------- ----------
                                                                              ---------- ---------W KK-----I-- ---------- ----------
                                                                              ---------- ---------- -------I-- ---------- ----------
                                                                              ---------- ---------- -------I-- ---------- ----------
                                                                              ---------- ---------- -------I-- ---------- ----------
                                                                              ---------- ---------- ---------- ---------- ----------
                                                                              ---------- ---------L KA-----I-- ---------- ----------
                                                                              ---------- ---------L LK-----I-- ---------- ----------
                                                                              ---------- ---------- -------L-- ---------- ----------
                                                                              ---------- ---------- -------L-- ---------- ----------
                                                                              ---------- ---------- -G-----F-- ---------- ----------
                                                                              ---------- --------FW GT-----L-- ---------- ----------
                                                                              ---------- --------WW NK-----H-- ---------- ----------
                                                                              ---------- --------FL GG-----L-- ---------- ----------
                                                                              ---------- ---------- -----GVVP- HDFRI----- ----------
                                                                              ---------- --------WW NK-----H-- ---------- ----------
                                                                              ---------- ---------- -------L-- ---------- ----------
                                                                              ---------- ---------- -------L-- ---------- ----------
                                                                              ---------- ---------- -------I-- ---------- ----------
                                                                              ---------- ---------- -------V-- ---------- ----------
                                                                              ---------- ---------- ---------- ---------- ----------
                                                                              ---------- -------RLM SSLIIIII-- ---------- ----------
                                                                              ---------- ---------- ---------- ---------- ----------
                                                                              ---------- ---------- ---------- ---------- ----------
                                                                              ---------- -------AGI GA-----V-- ---------- ----------
                                                                              ---------- ---------- --SL------ ---------- ----------
                                                                              ---------- ---------- -K-----V-- ---------- ----------
                                                                              ---------- ---------- ---------- ---------- ----------
                                                                              ---------- ---------- -------I-- ---------- ----------
                                                                              ---------- ---------- -------V-- ---------- ----------
                                                                              ---------- --------GF KD-----W-- ---------- ----------
                                                                              ---------- --------GW RD-----W-- ---------- ----------
                                                                              ---------- --------GF MD-----L-- ---------- ----------
                                                                              ---------- --------GW RD-----W-- ---------- ----------
                                                                              ---------- --------GW RD-----W-- ---------- ----------
                                                                              ---------- --------GW KD-----W-- ---------- ----------
                                                                              ---------- --------LW KK-----I-- ---------- ----------
                                                                              ---------- ---------- -K-----I-- ---------- ----------
                                                                              LLS------- -----KDQAL KH-----V-- --WGV----- ----------
                                                                              ---------- ---------- -------A-- ---------- ----------
                                                                              ---------- ---------- --SL------ ---------- ----------
                                                                              ---------- -------INV KN-----L-- ---------- ----------
                                                                              ---------- -------INV KN-----L-- ---------- ----------
                                                                              ---------- -------AFW GT-----L-- ---------- ----------
                                                                              ---------- ---------- -------F-- ---------- ----------
                                                                              ---------- --------WW NK-----H-- ---------- ----------
                                                                              ---------- ---------I PD-----W-- ---------- ----------
                                                                              ---------- ---------- -K-----V-- ---------- ----------
                                                                              ---------- -------PWL GA-----L-- ---------- ----------
                                                                              ---------- -------PWL GA-----L-- ---------- ----------
                                                                              ---------- -------IKW SK-----Y-- ---------- ----------
                                                                              ---------- ---------- ---------- ---------- ----------
                                                                              ---------- ---------- -------I-- --------H- ----GDCFF-
                                                                              ---------- ---------- -------F-- ---------- ----------
                                                                              ---------- ---------- ---------- ---------- ----------
                                                                              ---------- ---------- -------LS- ---------- ----------
                                                                              ---------- ---------- -------IS- ---------- ----------
                                                                              ---------- --------LF GG-----L-- ---------- ----------
                                                                              ---------- --------LF GG-----L-- ---------- ----------
                                                                              ---------- --------LF GN-----I-- ---------- ----------
                                                                              ---------- --------FL GG-----L-- ---------- ----------
                                                                              ---------- --------FI GA-----A-- ---------- ----------
                                                                              ---------- --------FL GA-----L-- ---------- ----------
                                                                              ---------- -------FLW GA-----L-- ---------- ----------
                                                                              ---------- --------GI GA-----I-- ---------- ----------
                                                                              ---------- --------GI GA-----I-- ---------- ----------
                                                                              ---------- ---------L KA-----L-- ---------- ----------
                                                                              ---------- ---------W KG-----I-- ---------- ----------
                                                                              ---------- ---------L KA-----L-- ---------- ----------
                                                                              ---------- ---------W KK-----I-- ---------- ----------
                                                                              ---------- ---------- -------I-- ---------- ----------
                                                                              ---------- ---------L KA-----I-- ---------- ----------
                                                                              ---------- ---------- ---------- ---------- ----------
                                                                              ---------- -------ILG KI-----L-- ---------- ----------
                                                                              ---------- -------IIG KL-----L-- ---------- ----------
                                                                              ---------- -------MIA KL-----L-- ---------- ----------
                                                                              ---------- -------IIA KL-----L-- ---------- ----------
                                                                              ---------- -------IIA KL-----V-- ---------- ----------
                                                                              ---------- -------FLG P------L-- ---------- ----------
                                                                              ---------- ---------L KA-----I-- ---------- ----------
                                                                              ---------- ---------L KS-----I-- ---------- ----------
                                                                              ---------- -------LL- -------I-- ---------- ----------
                                                                              ---------- ---------W KK-----M-- ---------- ----------
                                                                              ---------- ---------- ---------- ---------- ----------
                                                                              ---------- ---------- -------I-- ---------- ----------
                                                                              ---------- ---------- ---------- ---------- ----------
                                                                              ---------- -------AGI GA-----V-- ---------- ----------
                                                                              ---------- ---------W LK-----L-- ---------- ----------
                                                                              ---------- ---------W KA-----I-- ---------- ----------
                                                                              ---------- ---------W LK-----L-- ---------- ----------
                                                                              ---------- ---------- -------L-- ---------- ----------
                                                                              ---------- ---------W LK-----L-- ---------- ----------
                                                                              ---------- ---------- -------I-- ---------- ----------
                                                                              ---------- --------GW KD-----W-- ---------- ----------
                                                                              ---------- --------GW KD-----W-- ---------- ----------
                                                                              ---------- --------GW KD-----W-- ---------- ----------
                                                                              ---------- --------DF KD-----W-- ---------- ----------
                                                                              ---------- --------GL KD-----W-- ---------- ----------
                                                                              ---------- ---------- -------V-- ---------- ----------
                                                                              ---------- ---------- -------V-- ---------- ----------
                                                                              ---------- --------LW TK-----M-- ---------- ----------
                                                                              ---------- --------LW TK-----I-- ---------- ----------
                                                                              ---------- --------WL GS-----A-- ---------- ----------
                                                                              ---------- --------WL GS-----A-- ---------- ----------
                                                                              ---------- -------GIW GT-----L-- ---------- ----------
                                                                              ---------- -------GIW GT-----A-- ---------- ----------
                                                                              ---------- --------FW GA-----L-- ---------- ----------
                                                                              ---------- --------FI GT-----A-- ---------- ----------
                                                                              ---------- ---------- ---------- ---------- ----------
                                                                              ---------- ---------- -------I-- ---------- ----------
                                                                              ---------- ---------- -------V-- ---------- ----------
                                                                              ---------- ---------W LK-----L-- ---------- ----------
                                                                              ---------- ---------W LK-----L-- ---------- ----------
                                                                              ---------- ---------- -S-----L-- ---------- ----------
                                                                              ---------- ---------- ---------- ---------- ----------
                                                                              ---------- ---------W KK-----I-- ---------- ----------
                                                                              ---------- ---------- ---------- ---------- ----------
                                                                              ---------- ---------- -------L-- ---------- ----------
                                                                              ---------- ---------- -G-----F-- ---------- ----------
                                                                              ---------- ---------- ---------- ---------- ----------
                                                                              ---------- ---------- ---------- ---------- ----------
                                                                              ---------- -------AGI GA-----V-- ---------- ----------
                                                                              ---------- ---------- -------V-- ---------- ----------
                                                                              ---------- -------PEA GR-----I-- ---------- ----------
                                                                              ---------- -------PEA EP-----I-- ---------- ----------

                                                                              ---------- ---------- ---------- ---------- ----------
                                                                              ---------- ---------- ---------- ---------- ----------
                                                                              ---------- ---------- ---------- ---------- ----------
                                                                              ---------- ---------- ---------- ---------- ----------
                                                                              ---------- ---------- ---------- ---------- ----------
                                                                              ---------- ---------- ---------- ---------- ----------
                                                                              ---------- ---------- ---------- ---------- ----------
                                                                              ---------- ---------- ---------- ---------- ----------
                                                                              ---------- ---------- ---------- ---------- ----------
                                                                              ---------- ---------- ---------- ---------- ----------
                                                                              ---------- ---------- ---------- ---------- ----------
                                                                              ---------- ---------- ---------- ---------- ----------
                                                                              ---------- ---------- ---------- ---------- ----------
                                                                              ---------- ---------- ---------- ---------- ----------
                                                                              ---------- ---------- ---------- ---------- ----------
                                                                              ---------- ---------- ---------- ---------- ----------
                                                                              ---------- ---------- ---------- ---------- ----------
                                                                              ---------- ---------- ---------- ---------- ----------
                                                                              ---------- ---------- ---------- ---------- ----------
                                                                              ---------- ---------- ---------- ---------- ----------
                                                                              ---------- ---------- ---------- ---------- ----------
                                                                              ---------- ---------- ---------- ---------- ----------
                                                                              ---------- ---------- ---------- ---------- ----------
                                                                              ---------- ---------- ---------- ---------- ----------
                                                                              ---------- ---------- ---------- ---------- ----------
                                                                              ---------- ---------- ---------- ---------- ----------
                                                                              ---------- ---------- ---------- ---------- ----------
                                                                              ---------- ---------- ---------- ---------- ----------
                                                                              ---------- ---------- ---------- ---------- ----------
                                                                              ---------- ---------- ---------- ---------- ----------
                                                                              ---------- ---------- ---------- ---------- ----------
                                                                              ---------- ---------- ---------- ---------- ----------
                                                                              ---------- ---------- ---------- ---------- ----------
                                                                              ---------- ---------- ---------- ---------- ----------
                                                                              ---------- ---------- ---------- ---------- ----------
                                                                              ---------- ---------- ---------- ---------- ----------
                                                                              ---------- ---------- ---------- ---------- ----------
                                                                              ---------- ---------- ---------- ---------- ----------
                                                                              ---------- ---------- ---------- ---------- ----------
                                                                              ---------- ---------- ---------- ---------- ----------
                                                                              ----QPPQIE IRLLKS---- HTSK-DGNIL DSIE---YIF SNNNEY----
                                                                              ---------- ---------- ---------- ---------- ----------
                                                                              ---------- LSMLRNR--- DMEK-DEKKF GKLCD--Y-- ----------
                                                                              -QKLQPPGIE IQVLKG---- HVSPQNENLA ISIE---YKI SYQNYKPT--
                                                                              ---------- ---------- ---------- ---------- ----------
                                                                              ---------- ---------- ---------- ---------- ----------
                                                                              -PEFKPPQIE IHMLRG---- HVSK-NTGWS TNLE---Y-- ----------
                                                                              ---------- ---------- ---------- ---------- ----------
                                                                              ---------- ---------- ---------- ---------- ----------
                                                                              ---------- ---------- ---------- ---------- ----------
                                                                              -GQRAPRKVS VTRISDRP-- -----TDNWY YWMY---YKY LMNNYNAA--
                                                                              -SEFRVPQIE IYLMKDLLKD YVSP-NEDST FSKE---YKY SNKDYNA---
                                                                              ----QPPQIE FRLFKS---- HTPK-GKSWT SSVE---YII SSNNNA----
                                                                              ---------- ---------- ---------- ---------- ----------
                                                                              ---------- ---------- ---------- ---------- ----------
                                                                              WRQSLTSEIK IHSAER---- NASDLDINWL FAVI---FRH APQNYKA---
                                                                              SGEDRAPQIE IHLLKG---- RVSP-DENWY YLDDDTGYKY FGPNYKYN--
                                                                              -PPFRAPQME IQMMKG---- EVSP-DENWM FANE---YKY SGRDYESPTL
                                                                              ---------- ---------- ---------- ---------- ----------
                                                                              -REMEPPRIE MQLMKE---- HVPK-TGANR ISLE---YTF SDNYGNSE--
                                                                              ---------- ---------- ---------- ---------- ----------
                                                                              -RQMEPPRIE MQLIKE---- HVPK-TGANW VSLE---YTF SDNYGNSE--
                                                                              QPESKMPQIE IQMMKG---- HVSP-DEKWT VANE---YKH LDKDYH----
                                                                              -PEFDAPQIE IQLLKG---- YVSS-NGKLI FTNE---YKY PETGYNG---
                                                                              ---------- ---------- ---------- ---------- ----------
                                                                              ---------- ---------- ---------- ---------- ----------
                                                                              ---------- ---------- ---------- ---------- ----------
                                                                              ---------- ---------- ---------- ---------- ----------
                                                                              ---------- ---------- ---------- ---------- ----------
                                                                              ---------- ---------- ---------- ---------- ----------
                                                                              ---------- ---------- ---------- ---------- ----------
                                                                              ---------- ---------- ---------- ---------- ----------
                                                                              ---------- ---------- ---------- ---------- ----------
                                                                              ---------- ---------- ---------- ---------- ----------
                                                                              ---------- ---------- ---------- ---------- ----------
                                                                              ---------- ---------- ---------- ---------- ----------
                                                                              ---------- ---------- ---------- ---------- ----------
                                                                              ---------- ---------- ---------- ---------- ----------
                                                                              ---------- ---------- ---------- ---------- ----------
                                                                              ---------- ---------- ---------- ---------- ----------
                                                                              ---------- ---------- ---------- ---------- ----------
                                                                              ---------- ---------- ---------- ---------- ----------
                                                                              ---------- ---------- ---------- ---------- ----------
                                                                              ---------- ---------- ---------- ---------- ----------
                                                                              ---------- ---------- ---------- ---------- ----------
                                                                              ---------- ---------- ---------- ---------- ----------
                                                                              ---------- ---------- ---------- ---------- ----------
                                                                              ---------- ---------- ---------- ---------- ----------
                                                                              ---------- ---------- ---------- ---------- ----------
                                                                              ---------- ---------- ---------- ---------- ----------
                                                                              ---------- ---------- ---------- ---------- ----------
                                                                              ---------- ---------- ---------- ---------- ----------
                                                                              ---------- ---------- ---------- ---------- ----------
                                                                              ---------- ---------- ---------- ---------- ----------
                                                                              ---------- ---------- ---------- ---------- ----------
                                                                              ---------- ---------- ---------- ---------- ----------
                                                                              ---------- ---------- ---------- ---------- ----------
                                                                              ---------- ---------- ---------- ---------- ----------
                                                                              ---------- ---------- ---------- ---------- ----------
                                                                              ---------- ---------- ---------- ---------- ----------
                                                                              ---------- ---------- ---------- ---------- ----------
                                                                              ---------- ---------- ---------- ---------- ----------
                                                                              ---------- ---------- ---------- ---------- ----------
                                                                              ---------- ---------- ---------- ---------- ----------
                                                                              ---------- ---------- ---------- ---------- ----------
                                                                              ---------- ---------- ---------- ---------- ----------
                                                                              ---------- ---------- ---------- ---------- ----------
                                                                              ---------- ---------- ---------- ---------- ----------
                                                                              ---------- ---------- ---------- ---------- ----------
                                                                              ---------- ---------- ---------- ---------- ----------
                                                                              ---------- ---------- ---------- ---------- ----------
                                                                              ---------- ---------- ---------- ---------- ----------
                                                                              ---------- ---------- ---------- ---------- ----------
                                                                              ---------- ---------- ---------- ---------- ----------
                                                                              ---------- ---------- ---------- ---------- ----------
                                                                              ---------- ---------- ---------- ---------- ----------
                                                                              ---------- ---------- ---------- ---------- ----------
                                                                              ---------- ---------- ---------- ---------- ----------
                                                                              ---------- ---------- ---------- ---------- ----------
                                                                              ---------- ---------- ---------- ---------- ----------
                                                                              ---------- ---------- ---------- ---------- ----------
                                                                              ---------- ---------- ---------- ---------- ----------
                                                                              ---------- ---------- ---------- ---------- ----------
                                                                              ---------- ---------- ---------- ---------- ----------
                                                                              ---------- ---------- ---------- ---------- ----------
                                                                              ---------- ---------- ---------- ---------- ----------
                                                                              ---------- ---------- ---------- ---------- ----------
                                                                              ---------- ---------- ---------- ---------- ----------
                                                                              ---------- ---------- ---------- ---------- ----------
                                                                              ---------- ---------- ---------- ---------- ----------
                                                                              ---------- ---------- ---------- ---------- ----------
                                                                              ---------- ---------- ---------- ---------- ----------
                                                                              ---------- ---------- ---------- ---------- ----------
                                                                              ---------- ---------- ---------- ---------- ----------
                                                                              ---------- ---------- ---------- ---------- ----------
                                                                              ---------- ---------- ---------- ---------- ----------
                                                                              ---------- ---------- ---------- ---------- ----------
                                                                              ---------- ---------- ---------- ---------- ----------
                                                                              ---------- ---------- ---------- ---------- ----------
                                                                              ---------- ---------- ---------- ---------- ----------
                                                                              ---------- ---------- ---------- ---------- ----------
                                                                              ---------- ---------- ---------- ---------- ----------
                                                                              ---------- ---------- ---------- ---------- ----------
                                                                              ---------- ---------- ---------- ---------- ----------
                                                                              ---------- ---------- ---------- ---------- ----------
                                                                              ---------- ---------- ---------- ---------- ----------
                                                                              ---------- ---------- ---------- ---------- ----------
                                                                              ---------- ---------- ---------- ---------- ----------
                                                                              ---------- ---------- ---------- ---------- ----------
                                                                              ---------- ---------- ---------- ---------- ----------
                                                                              ---------- ---------- ---------- ---------- ----------
                                                                              ---------- ---------- ---------- ---------- ----------
                                                                              ---------- ---------- ---------- ---------- ----------
                                                                              ---------- ---------- ---------- ---------- ----------
                                                                              ---------- ---------- ---------- ---------- ----------
                                                                              ---------- ---------- ---------- ---------- ----------
                                                                              ---------- ---------- ---------- ---------- ----------
                                                                              ---------- ---------- ---------- ---------- ----------
                                                                              ---------- ---------- ---------- ---------- ----------
                                                                              ---------- ---------- ---------- ---------- ----------
                                                                              ---------- ---------- ---------- ---------- ----------
                                                                              ---------- ---------- ---------- ---------- ----------
                                                                              ---------- ---------- ---------- ---------- ----------
                                                                              ---------- ---------- ---------- ---------- ----------
                                                                              ---------- ---------- ---------- ---------- ----------
                                                                              ---------- ---------- ---------- ---------- ----------
                                                                              ---------- ---------- ---------- ---------- ----------
                                                                              ---------- ---------- ---------- ---------- ----------
                                                                              ---------- ---------- ---------- ---------- ----------
                                                                              ---------- ---------- ---------- ---------- ----------
                                                                              ---------- ---------- ---------- ---------- ----------
                                                                              ---------- ---------- ---------- ---------- ----------
                                                                              ---------- ---------- ---------- ---------- ----------
                                                                              ---------- ---------- ---------- ---------- ----------
                                                                              ---------- ---------- ---------- ---------- ----------
                                                                              ---------- ---------- ---------- ---------- ----------
                                                                              ---------- ---------- ---------- ---------- ----------
                                                                              ---------- ---------- ---------- ---------- ----------
                                                                              ---------- ---------- ---------- ---------- ----------
                                                                              ---------- ---------- ---------- ---------- ----------
                                                                              ---------- ---------- ---------- ---------- ----------
                                                                              ---------- ---------- ---------- ---------- ----------
                                                                              ---------- ---------- ---------- ---------- ----------
                                                                              ---------- ---------- ---------- ---------- ----------
                                                                              ---------- ---------- ---------- ---------- ----------
                                                                              ---------- ---------- ---------- ---------- ----------
                                                                              ---------- ---------- ---------- ---------- ----------
                                                                              ---------- ---------- ---------- ---------- ----------
                                                                              ---------- ---------- ---------- ---------- ----------
                                                                              ---------- ---------- ---------- ---------- ----------
                                                                              ---------- ---------- ---------- ---------- ----------
                                                                              ---------- ---------- ---------- ---------- ----------
                                                                              ---------- ---------- ---------- ---------- ----------
                                                                              ---------- ---------- ---------- ---------- ----------
                                                                              ---------- ---------- ---------- ---------- ----------
                                                                              ---------- ---------- ---------- ---------- ----------
                                                                              ---------- ---------- ---------- ---------- ----------
                                                                              ---------- ---------- ---------- ---------- ----------
                                                                              ---------- ---------- ---------- ---------- ----------
                                                                              ---------- ---------- ---------- ---------- ----------
                                                                              ---------- ---------- ---------- ---------- ----------
                                                                              ---------- ---------- ---------- ---------- ----------
                                                                              ---------- ---------- ---------- ---------- ----------
                                                                              ---------- ---------- ---------- ---------- ----------
                                                                              ---------- ---------- ---------- ---------- ----------
                                                                              ---------- ---------- ---------- ---------- ----------
                                                                              ---------- ---------- ---------- ---------- ----------
                                                                              ---------- ---------- ---------- ---------- ----------
                                                                              ---------- ---------- ---------- ---------- ----------
                                                                              ---------- ---------- ---------- ---------- ----------
                                                                              ---------- ---------- ---------- ---------- ----------
                                                                              ---------- ---------- ---------- ---------- ----------
                                                                              ---------- ---------- ---------- ---------- ----------
                                                                              ---------- ----KGA--G ---------- ---------- ----------
                                                                              ---------- ---------- ---------- ---------- ----------
                                                                              ---------- ---------- ---------- ---------- ----------
                                                                              ---------- ---------- ---------- ---------- ----------
                                                                              ---------- ---------- ---------- ---------- ----------
                                                                              ---------- ---------- ---------- ---------- ----------
                                                                              ---------- ---------- ---------- ---------- ----------
                                                                              ---------- ---------- ---------- ---------- ----------
                                                                              ---------- ---------- ---------- ---------- ----------
                                                                              ---------- ---------- ---------- ---------- ----------
                                                                              ---------- ---------- ---------- ---------- ----------
                                                                              ---------- ---------- ---------- ---------- ----------
                                                                              ---------- ---------- ---------- ---------- ----------
                                                                              ---------- ---------- ---------- ---------- ----------
                                                                              ---------- ---------- ---------- ---------- ----------
                                                                              ---------- ---------- ---------- ---------- ----------
                                                                              ---------- ---------- ---------- ---------- ----------
                                                                              ---------- ---------- ---------- ---------- ----------
                                                                              ---------- ---------- ---------- ---------- ----------
                                                                              ---------- ---------- ---------- ---------- ----------
                                                                              ---------- ---------- ---------- ---------- ----------
                                                                              ---------- ---------- ---------- ---------- ----------
                                                                              ---------- ---------- ---------- ---------- ----------
                                                                              ---------- ---------- ---------- ---------- ----------
                                                                              ---------- ---------- ---------- ---------- ----------
                                                                              ---------- ---------- ---------- ---------- ----------
                                                                              ---------- ---------- ---------- ---------- ----------
                                                                              ---------- ---------- ---------- ---------- ----------
                                                                              ---------- ---------- ---------- ---------- ----------
                                                                              ---------- ---------- ---------- ---------- ----------
                                                                              ---------- ---------- ---------- ---------- ----------
                                                                              ---------- ---------- ---------- ---------- ----------
                                                                              ---------- ---------- ---------- ---------- ----------
                                                                              ---------- ---------- ---------- ---------- ----------
                                                                              ---------- ---------- ---------- ---------- ----------
                                                                              ---------- ---------- ---------- ---------- ----------
                                                                              ---------- ---------- ---------- ---------- ----------
                                                                              ---------- ---------- ---------- ---------- ----------
                                                                              ---------- ---------- ---------- ---------- ----------
                                                                              ---------- ---------- ---------- ---------- ----------
                                                                              ---------- ---------- ---------- ---------- ----------
                                                                              ---------- ---------- ---------- ---------- ----------
                                                                              ---------- ---------- ---------- ---------- ----------
                                                                              ---------- ---------- ---------- ---------- ----------
                                                                              ---------- ---------- ---------- ---------- ----------
                                                                              ---------- ---------- ---------- ---------- ----------
                                                                              ---------- ---------- ---------- ---------- ----------
                                                                              ---------- ---------- ---------- ---------- ----------
                                                                              ---------- ---------- ---------- ---------- ----------
                                                                              ---------- ---------- ---------- ---------- ----------
                                                                              ---------- ---------- ---------- ---------- ----------
                                                                              ---------- ---------- ---------- ---------- ----------
                                                                              ---------- ---------- ---------- ---------- ----------
                                                                              ---------- ---------- ---------- ---------- ----------
                                                                              ---------- ---------- ---------- ---------- ----------
                                                                              ---------- ---------- ---------- ---------- ----------
                                                                              ---------- ---------- ---------- ---------- ----------
                                                                              ---------- ---------- ---------- ---------- ----------
                                                                              ---------- ---------- ---------- ---------- ----------
                                                                              ---------- ---------- ---------- ---------- ----------
                                                                              ---------- ---------- ---------- ---------- ----------
                                                                              ---------- ---------- ---------- ---------- ----------
                                                                              ---------- ---------- ---------- ---------- ----------
                                                                              ---------- ---------- ---------- ---------- ----------
                                                                              ---------- ----KGA--G ---------- ---------- ----------
                                                                              ---------- ----KGA--G ---------- ---------- ----------
                                                                              ---------- ---------- ---------- ---------- ----------
                                                                              ---------- ---------- ---------- ---------- ----------
                                                                              ---------- ---------- ---------- ---------- ----------
                                                                              ---------- ---------- ---------- ---------- ----------
                                                                              ---------- ---------- ---------- ---------- ----------
                                                                              ---------- ---------- ---------- ---------- ----------
                                                                              ---------- ---------- ---------- ---------- ----------
                                                                              ---------- ---------- ---------- ---------- ----------
                                                                              ---------- ---------- ---------- ---------- ----------
                                                                              ---------- ---------- ---------- ---------- ----------
                                                                              ---------- ---------- ---------- ---------- ----------
                                                                              ---------- ---------- ---------- ---------- ----------
                                                                              ---------- ---------- ---------- ---------- ----------
                                                                              ---------- ---------- ---------- ---------- ----------
                                                                              ---------- ---------- ---------- ---------- ----------
                                                                              ---------- ---------- ---------- ---------- ----------
                                                                              ---------- ---------- ---------- ---------- ----------
                                                                              ---------- ---------- ---------- ---------- ----------
                                                                              ---------- ---------- ---------- ---------- ----------
                                                                              ---------- ---------- ---------- ---------- ----------
                                                                              ---------- ---------- ---------- ---------- ----------
                                                                              ---------- ---------- ---------- ---------- ----------
                                                                              ---------- ---------- ---------- ---------- ----------

                                                                              ---LKVLTT- ------GL-- ---------- ---------- ----------
                                                                              ---LKVLTT- ------GL-- ---------- ---------- ----------
                                                                              ---LKLLTT- ------GL-- ---------- ---------- ----------
                                                                              ---LKVLTT- ------GL-- ---------- ---------- ----------
                                                                              ---LMVLTK- ------GL-- ---------- ---------- ----------
                                                                              ---LKVLST- ------GL-- ---------- ---------- ----------
                                                                              ---LMVLTT- ------GL-- ---------- ---------- ----------
                                                                              ---LKVLTT- ------GL-- ---------- ---------- ----------
                                                                              ---LKVLTT- ------GL-- ---------- ---------- ----------
                                                                              ---LKVLTT- ------GL-- ---------- ---------- ----------
                                                                              ---LKVLTT- ------GL-- ---------- ---------- ----------
                                                                              ---LKVLTT- ------GL-- ---------- ---------- ----------
                                                                              ---LKVLTT- ------GL-- ---------- ---------- ----------
                                                                              ---LKVLTT- ------GL-- ---------- ---------- ----------
                                                                              ----MVLTT- ------GL-- ---------- ---------- ----------
                                                                              ---LKVLTT- ------GL-- ---------- ---------- ----------
                                                                              ---LKVLTT- ------GL-- ---------- ---------- ----------
                                                                              ---LKVLTT- ------GL-- ---------- ---------- ----------
                                                                              ---LKVLTT- ------GL-- ---------- ---------- ----------
                                                                              ----MVLTT- ------GL-- ---------- ---------- ----------
                                                                              ---LKVLTT- ------GL-- ---------- ---------- ----------
                                                                              ---VALLKK- -------L-- ---------- ---------- ----------
                                                                              ---VALLKK- -------L-- ---------- ---------- ----------
                                                                              ---LSLLKK- -------F-- ---------- ---------- ----------
                                                                              ---LSLLKK- -------L-- ---------- ---------- ----------
                                                                              ---LKVLST- ------GL-- ---------- ---------- ----------
                                                                              ---LKVLAT- ------GL-- ---------- ---------- ----------
                                                                              ---LGKIGV- ------ML-- ---------- ---------- ----------
                                                                              ---LGKLGV- ------VL-- ---------- ---------- ----------
                                                                              ---LGKLGV- ------AL-- ---------- ---------- ----------
                                                                              ---ASLLKK- ------IL-- ---------- ---------- ----------
                                                                              ---LSALKK- ------YL-- ---------- ---------- ----------
                                                                              ---------- ---------- ---------- ---------- ----------
                                                                              ---EARAAD- ------LVQ- ---------- ---------- ----------
                                                                              ---FKKVKE- ------NVKI P-------NF HIFDPP---- -IYTTTT---
                                                                              ---EARSAD- ------LVQ- ---------- ---------- ----------
                                                                              ---FKKVEE- ------TTKM KL-----HNF HIFDPP-WIY TTTTTTT---
                                                                              -----TVAE- ------AAS- ---------- ---------- --SDVSSDEF
                                                                              ---TTTMEP- ------QP-- ---------- ---------- ----------
                                                                              ---TTTIDP- ------GQ-- ---------- ---------- ----------
                                                                              ---AESQKQE ------NTGK K--------- ---------- -SEDVRTEEE
                                                                              ---LENVTH- ------AIKN TRGKFVNASP IVFTFPQFET STPSARTATE
                                                                              --NENKMKDD ------ETSG N--------- ---------T IDEDAKDSEN
                                                                              --NMESLDHN RS--GNKIDD N--------- ---------- VGENEIGRND
                                                                              ---KEKFDEM ------ALRK RL-------- HIFDPP-WTH ETTTSTTTTM
                                                                              ---KEKFDEV ------PWGK RF-------- HIFDPP-WAR ETTTTTTTTT
                                                                              ---------- ------ALSN NYDE-I---- ---------- PPEKQNSEED
                                                                              ---HESIHH- ------AIEK S------KLG DI-----II- ----------
                                                                              ---VKDVRE- ------KINE TG----KRVN SIFQPF-WI- -QSTTTTTTT
                                                                              ---GDKIKD- ------TMR- G-------FE SVF------- --SQPEDFDP
                                                                              ---ATNGKKD SA----RLEY D--------- ---------E SSERMREIDE
                                                                              ---AEKVTS- ------TTDE K------KVP QIGNA----K ENKKENSDAQ
                                                                              ---LETVDK- ------EMEE N--------- ---------- ----------
                                                                              ---QKSIQN- ------ATER S------KLG YI-----FV- ----------
                                                                              ---------- ---------- ---------- ---------- ----ESGQEP
                                                                              ---MESLDQ- ------NTSG N------KIE EIAE-----D VGVNEIGKSD
                                                                              ---LATDERK L---FARLKN D--------- --------EK PGENAREDED
                                                                              RINDKKIEHG ------NVKA N--------- ---------- --ENEKSNNA
                                                                              ---GEKIGD- ------TVRE K-------LN FILEPP---- --WVQTT---
                                                                              --PISELRN- ------NVNG N--------- ---------- DGYKVSQSQN
                                                                              ---GEKIGD- ------TVRE K-------LN SILEPP---- --WMQTT---
                                                                              --PISELRN- ------NANG N--------- ---------- DGHKVSQSEN
                                                                              ---AAKKTS- ------TTNE K------KAF RI-------- ENDDTKVRKK
                                                                              ---EAKMTS- ------TTDE K------KIW QIEN------ DDMKERGKEK
                                                                              ---GQTIKE- ------TVKT E-------ID SLL------- --YRLSTTDP
                                                                              ---LKVLST- ------GL-- ---------- ---------- ----------
                                                                              ---LKVLAT- ------GL-- ---------- ---------- ----------
                                                                              ---LKLLTT- ------GL-- ---------- ---------- ----------
                                                                              ---LMVLTK- ------GL-- ---------- ---------- ----------
                                                                              ---LMVLTT- ------GL-- ---------- ---------- ----------
                                                                              ---LKVLTT- ------GL-- ---------- ---------- ----------
                                                                              ---LKVLTT- ------GL-- ---------- ---------- ----------
                                                                              ---LGKLGV- ------VL-- ---------- ---------- ----------
                                                                              ---LGKLGV- ------AL-- ---------- ---------- ----------
                                                                              ---------- ---------- ---------- ---------- ----------
                                                                              ---LSFIKG- ------LA-- ---------- ---------- ----------
                                                                              ---LGIITS- ------LL-- ---------- ---------- ----------
                                                                              ---LSLLKK- -------L-- ---------- ---------- ----------
                                                                              ---VALLKK- -------L-- ---------- ---------- ----------
                                                                              ---VALLKK- -------L-- ---------- ---------- ----------
                                                                              ---LAKLVK- ------VL-- ---------- ---------- ----------
                                                                              ---LAKLVK- ------VL-- ---------- ---------- ----------
                                                                              ---LAKLGK- ------VL-- ---------- ---------- ----------
                                                                              ---LAKLGK- ------VL-- ---------- ---------- ----------
                                                                              ---LAKLGK- ------VL-- ---------- ---------- ----------
                                                                              ---LAKLGK- ------VL-- ---------- ---------- ----------
                                                                              ---LAKLGK- ------VL-- ---------- ---------- ----------
                                                                              ---LAKLGK- ------VL-- ---------- ---------- ----------
                                                                              ---LGLLGK- ------AL-- ---------- ---------- ----------
                                                                              ---LGLLGK- ------AL-- ---------- ---------- ----------
                                                                              ---LGKLGV- ------IL-- ---------- ---------- ----------
                                                                              ---LGKLGV- ------IL-- ---------- ---------- ----------
                                                                              ---LGKLGV- ------IL-- ---------- ---------- ----------
                                                                              ---LGKLGV- ------IL-- ---------- ---------- ----------
                                                                              ---LGKIKV- ------IL-- ---------- ---------- ----------
                                                                              ---LGKIKV- ------IL-- ---------- ---------- ----------
                                                                              ---------- ---------- ---------- ---------- ----------
                                                                              ---EARSAD- ------LVQ- ---------- ---------- ----------
                                                                              ---EARSAD- ------LIP- ---------- ---------- ----------
                                                                              ---EARTAD- ------LVQ- ---------- ---------- ----------
                                                                              ---GQTIKD- ------TVKP G-------ID SLF------- --HQHSTTKP
                                                                              ---GQTIKD- ------TVKT R-------ID SLFDHR---- --DQHSTTEP
                                                                              ---------- ---------- ---------- ---------- ----------
                                                                              ---GQTIKG- ------TMKT G-------ID SLF------- --YQHSTAEP
                                                                              ---EARSAD- ------LVP- ---------- ---------- ----------
                                                                              ---GATIKD- ------TMKT G-------FE SVFR------ --------RP
                                                                              ---------- ---------- ---------- ---------- ---SSEANDS
                                                                              ---------- ---------- ---------- ---------- ---SSEANDS
                                                                              ---------- ---------- ---------- ---------- ---SLEAKDS
                                                                              ---------- ---------- ---------- ---------- --YNSNKSQK
                                                                              ---LEKLRQ- ------KP-- ---------- ---------- ----------
                                                                              ---LQKAKE- ------RQ-- ---------- ---------- ----------
                                                                              ---LQKAKE- ------RQ-- ---------- ---------- ----------
                                                                              ---------- ---------- ---------- ---------- ----------
                                                                              -------DP- ------ID-- ---------- ---------- ----------
                                                                              ---LKILKI- ------VA-- ---------- ---------- ----------
                                                                              ---------- ---------- ---------- ---------- ----------
                                                                              ---MESLKQ- ------LSAK A--------- ---------- ----------
                                                                              ---FDQIDK- ------AA-- ---------- ---------- ----------
                                                                              ---LKILKA- ------VA-- ---------- ---------- ----------
                                                                              -----NHDP- ------CP-- ---------- ---------- ----------
                                                                              ---WKILKA- ------EV-- ---------- ---------- ----------
                                                                              -------EP- ------IP-- ---------- ---------- ----------
                                                                              ---KQCFKDM TLAAIDYAKH K--------- ---------- ----------
                                                                              ---------- ---------- ---------- ---------- ----------
                                                                              ---LEKIKA- ------KL-- ---------- ---------- ----------
                                                                              ---FKTVGK- ------MIAK A------AVK ---------- ----------
                                                                              ---FKKGGK- ------LIGK T------ALE AAANA----- ----------
                                                                              ---FGKAWG- ------LV-- ---------- ---------- ----------
                                                                              ---LGTLIP- ------AI-- ---------- ---------- ----------
                                                                              ---MKNMGK- ------AMKI A--------- ---------- ----------
                                                                              ---MDWIKD- ------KM-- ---------- ---------- ----------
                                                                              ---FGKAWG- ------LV-- ---------- ---------- ----------
                                                                              ---LAAAIP- ------AI-- ---------- ---------- ----------
                                                                              ---A------ ---------- ---------- ---------- ----------
                                                                              ---AALAKK- ------LL-- ---------- ---------- ----------
                                                                              ---KDKIVE- ------VV-- ---------- ---------- ----------
                                                                              ---KDKIVE- ------VV-- ---------- ---------- ----------
                                                                              ---VSTLLS- ------LV-- ---------- ---------- ----------
                                                                              ---------- ---------- ---------- ---------- ----------
                                                                              ---------- ---------- ---------- ---------- ----------
                                                                              ---------- ---------- ---------- ---------- ----------
                                                                              ---------- ---------- ---------- ---------- ----------
                                                                              ---------- ---------- ---------- ---------- ----------
                                                                              ---------- ---------- ---------- ---------- ----------
                                                                              ---------- ---------- ---------- ---------- ----------
                                                                              ---------- ---------- ---------- ---------- ----------
                                                                              ---------- ---------- ---------- ---------- ----------
                                                                              ---------- ---------- ---------- ---------- ----------
                                                                              ---LGKIIK- ------VA-- ---------- ---------- ----------
                                                                              ---LGKIIK- ------VA-- ---------- ---------- ----------
                                                                              ---LGKIIK- ------VV-- ---------- ---------- ----------
                                                                              ---VALLKK- -------L-- ---------- ---------- ----------
                                                                              ---VALLKK- -------L-- ---------- ---------- ----------
                                                                              ---------- ---------- ---------- ---------- ----------
                                                                              ---LKHIIK- ---------- ---------- ---------- ----------
                                                                              ---------- ---------- ---------- ---------- ----------
                                                                              ---------- ---------- ---------- ---------- ----------
                                                                              ---LKLLKK- ------VL-- ---------- ---------- ----------
                                                                              ---LKGGLK- ------SI-- ---------- ---------- ----------
                                                                              ---LKGGLK- ------SI-- ---------- ---------- ----------
                                                                              ---------- ---------- ---------- ---------- ----------
                                                                              ---KGLIKK- ------VA-- ---------- ---------- ----------
                                                                              ---LGLVKK- ------VA-- ---------- ---------- ----------
                                                                              ---LGLVKS- ------VV-- ---------- ---------- ----------
                                                                              ---IGLLSG- ------IL-- ---------- ---------- ----------
                                                                              ---GGLL--- ---------- ---------- ---------- ----------
                                                                              ---LGLL--- ---------- ---------- ---------- ----------
                                                                              ---LGLL--- ---------- ---------- ---------- ----------
                                                                              ---AAMAKK- ------LL-- ---------- ---------- ----------
                                                                              ---AAMKK-- ------LL-- ---------- ---------- ----------
                                                                              ---AEVGGK- ------IL-- ---------- ---------- ----------
                                                                              ---AEIGKQ- ------VL-- ---------- ---------- ----------
                                                                              ---LDAAKQ- ------IL-- ---------- ---------- ----------
                                                                              ---LDAAKK- ------VL-- ---------- ---------- ----------
                                                                              ---LDAVKK- ------VL-- ---------- ---------- ----------
                                                                              ---AAFAKK- ------LL-- ---------- ---------- ----------
                                                                              ---KSIIKA- ------AM-- ---------- ---------- ----------
                                                                              ---KSLIKA- ------AM-- ---------- ---------- ----------
                                                                              ---LGTILG- ------LL-- ---------- ---------- ----------
                                                                              ---LGTILG- ------LL-- ---------- ---------- ----------
                                                                              ---------- ---------- ---------- ---------- ----------
                                                                              ----GLLKR- ------IK-- ---------- ---------- ----------
                                                                              ---AAMAKK- ------LL-- ---------- ---------- ----------
                                                                              ---AKGIIK- ------SL-- ---------- ---------- ----------
                                                                              ---IGLVSKG ---------- ---------- ---------- ----------
                                                                              ---KGIFKK- ------VA-- ---------- ---------- ----------
                                                                              ---LSALKK- ------YL-- ---------- ---------- ----------
                                                                              ---AKLALK- ------AV-- ---------- ---------- ----------
                                                                              ---KDKIIA- ------VA-- ---------- ---------- ----------
                                                                              ---IGPLMS- ------LI-- ---------- ---------- ----------
                                                                              ---------- ---------- ---------- ---------- ----------
                                                                              ---KDKIID- ------VV-- ---------- ---------- ----------
                                                                              ---KGLIKK- ------VA-- ---------- ---------- ----------
                                                                              ---KGLFKK- ------VA-- ---------- ---------- ----------
                                                                              ---MGLIKK- ------VA-- ---------- ---------- ----------
                                                                              ---MGIIKK- ------IA-- ---------- ---------- ----------
                                                                              ---------- ---------- ---------- ---------- ----------
                                                                              -IRINYLRD- ---------- ---------- ---------- ----------
                                                                              ---------- --------DK N--------- ---------- ----------
                                                                              ---------- ---------- ---------- ---------- ----------
                                                                              ---LKVLTT- ------GL-- ---------- ---------- ----------
                                                                              ---------- ---------- ---------- ---------- ----------
                                                                              ---IKGTGK- ------VAGE A------AAS AVADA----- ----------
                                                                              ---FRRMRN- ---------- ---------- ---------- ----------
                                                                              ---------- ---------- ---------- ---------- ----------
                                                                              ---------- ---------- ---------- ---------- ----------
                                                                              ---MKKAGS- ------WLKK K------G-- ---------- ----------
                                                                              ---LNKGKE- ------WLKK K------G-- ---------- ----------
                                                                              ---IKKAGG- ------WLKK K------G-- ---------- ----------
                                                                              ---LKKGKE- ------WIKA K------G-- ---------- ----------
                                                                              ---LKKAGG- ------WLKK K------G-- ---------- ----------
                                                                              ---LKTAGG- ------WLKK K------G-- ---------- ----------
                                                                              KAVLGKIKG- ------LL-- ---------- ---------- ----------
                                                                              ---AKKGAK- ------IAAE A------AAN AAAEK----- ----------
                                                                              ---LKKLGKA ------AM-- ---------- ---------- ----------
                                                                              ---LKGLNEL ----KERLKK Q------GID TAALNL---- ----------
                                                                              ---------- ---------- ---------- ---------- ----------
                                                                              ---MDMIRE- ------QI-- ---------- ---------- ----------
                                                                              ---MNMIRE- ------QI-- ---------- ---------- ----------
                                                                              ---AKWALK- ------AI-- ---------- ---------- ----------
                                                                              ---------- ---------- ---------- ---------- ----------
                                                                              ---KDKIVK- ------VV-- ---------- ---------- ----------
                                                                              ---VKSGGK- ------MVGE A------VAG AVADA----- ----------
                                                                              ---IKGTGK- ------VAGE A------AAS AVAGA----- ----------
                                                                              ---FSFIRF- ---------- ---------- ---------- ----------
                                                                              ---FSFIRF- ---------- ---------- ---------- ----------
                                                                              ---AKKVGK- ------VIVK H--------- ---------- ----------
                                                                              ---------- ------ID-- ---------- ---------- ----------
                                                                              ---LKELNQ- ---------- ---------- ---------- ----------
                                                                              ---MDKLRDA GAAGIDYLKH ---------- ---------- ----------
                                                                              ---FKRNRQ- ---------- ---------- ---------- ----------
                                                                              ---LGTIKK- ------LL-- ---------- ---------- ----------
                                                                              ---LAQIKK- ------LL-- ---------- ---------- ----------
                                                                              ---LDKLKE- ------KIKK Y------CNK ENLDK----- ----------
                                                                              ---LDKLRE- ------KIKK Y------CNK ENLDK----- ----------
                                                                              ---IDKLRE- ------KIKK Y------CNK ENLDK----- ----------
                                                                              ---MKIGAK- ------LL-- ---------- ---------- ----------
                                                                              ---LG-ALT- ------AI-- ---------- ---------- ----------
                                                                              ---LKIGAK- ------LL-- ---------- ---------- ----------
                                                                              ---IKGAGK- ------LI-- ---------- ---------- ----------
                                                                              ---LKVLST- ------GL-- ---------- ---------- ----------
                                                                              ---LKVLAT- ------GL-- ---------- ---------- ----------
                                                                              ---AALAKK- ------IL-- ---------- ---------- ----------
                                                                              ---AAMAKK- ------LL-- ---------- ---------- ----------
                                                                              ---LAVAKK- ------IL-- ---------- ---------- ----------
                                                                              ---GQHILS- ------VL-- ---------- ---------- ----------
                                                                              ---LRKIVT- ------AL-- ---------- ---------- ----------
                                                                              ---AALAKK- ------LL-- ---------- ---------- ----------
                                                                              ---------- ---------- ---------- ---------- ----------
                                                                              ---GGLL--- ---------- ---------- ---------- ----------
                                                                              ---SGLL--- ---------- ---------- ---------- ----------
                                                                              ---GGLL--- ---------- ---------- ---------- ----------
                                                                              ---GGLL--- ---------- ---------- ---------- ----------
                                                                              ---SGLL--- ---------- ---------- ---------- ----------
                                                                              ---LGLLT-- ---------- ---------- ---------- ----------
                                                                              ---AALVKK- ------VL-- ---------- ---------- ----------
                                                                              ---VSWAKK- ------VL-- ---------- ---------- ----------
                                                                              ---LGSLLM- ------TP-- ---------- ---------- ----------
                                                                              ---AATALK- ------MI-- ---------- ---------- ----------
                                                                              ---------- ---------- ---------- ---------- ----------
                                                                              ---LGLLKG- ------IS-- ---------- ---------- ----------
                                                                              ---------- ---------- ---------- ---------- ----------
                                                                              ---LKVLTT- ------GL-- ---------- ---------- ----------
                                                                              ---GKKVSA- ------IL-- ---------- ---------- ----------
                                                                              ---IEAAKQ- ------AL-- ---------- ---------- ----------
                                                                              ---GKAVID- ------AL-- ---------- ---------- ----------
                                                                              ---FDQLSR- ------L--- ---------- ---------- ----------
                                                                              ---GKAIID- ------AL-- ---------- ---------- ----------
                                                                              ---LGTILG- ------LL-- ---------- ---------- ----------
                                                                              ---AKKAGG- ------WLKK K------G-- ---------- ----------
                                                                              ---LKKGKE- ------WLKA K------G-- ---------- ----------
                                                                              ---LNKGKE- ------WLKK K------G-- ---------- ----------
                                                                              ---MKTAGE- ------WLKK K------G-- ---------- ----------
                                                                              ---VKIAGG- ------WLKK K------G-- ---------- ----------
                                                                              ---LGKVGG- ------LI-- ---------- ---------- ----------
                                                                              ---LGKVGG- ------LI-- ---------- ---------- ----------
                                                                              KAVLGKIKG- ------LL-- ---------- ---------- ----------
                                                                              KAVLGKIKG- ------LL-- ---------- ---------- ----------
                                                                              ---LKIGAK- ------LL-- ---------- ---------- ----------
                                                                              ---LKIGAK- ------LL-- ---------- ---------- ----------
                                                                              ---AKIGIK- ------AV-- ---------- ---------- ----------
                                                                              ---LKWGVK- ------LL-- ---------- ---------- ----------
                                                                              ---IKGAAK- ------LI-- ---------- ---------- ----------
                                                                              ---LG-IAS- ------AI-- ---------- ---------- ----------
                                                                              ---------- ---------- ---------- ---------- ----------
                                                                              ---VKKLWD- ---------- ---------- ---------- ----------
                                                                              ---MKGI--- ---------- ---------- ---------- ----------
                                                                              ---GKMVMD- ------VL-- ---------- ---------- ----------
                                                                              ---GKMVID- ------AL-- ---------- ---------- ----------
                                                                              ---LSLIRK- ------LI-- ---------- ---------- ----------
                                                                              ---------- ---------- ---------- ---------- ----------
                                                                              ---ASIGKE- ------VL-- ---------- ---------- ----------
                                                                              ---------- --------PE H--------- ---------- ----------
                                                                              ---------- ------GLPR ---------- ---------- ----------
                                                                              ---LSILKK- ------VL-- ---------- ---------- ----------
                                                                              ---------- ---------- ---------- ---------- ----------
                                                                              ---------- ---------- ---------- ---------- ----------
                                                                              ---LKVLTT- ------GL-- ---------- ---------- ----------
                                                                              ---ADALAD- ------AVAK I--------- ---------- ----------
                                                                              ---LSFIKG- ------LA-- ---------- ---------- ----------
                                                                              ---LGIITS- ------LL-- ---------- ---------- ----------

                                                                              ---------- --P------- ---------- ---------- ALISWIK---
                                                                              ---------- --P------- ---------- ---------- ALISWIK---
                                                                              ---------- --P------- ---------- ---------- ALISWII---
                                                                              ---------- --P------- ---------- ---------- ALISWIK---
                                                                              ---------- --P------- ---------- ---------- ALLSWIK---
                                                                              ---------- --P------- ---------- ---------- ALLSWIK---
                                                                              ---------- --P------- ---------- ---------- ALISWIK---
                                                                              ---------- --P------- ---------- ---------- ALISWIK---
                                                                              ---------- --P------- ---------- ---------- ALISWIK---
                                                                              ---------- --P------- ---------- ---------- ALISWIK---
                                                                              ---------- --P------- ---------- ---------- ALISWIK---
                                                                              ---------- --P------- ---------- ---------- ALTTF-----
                                                                              ---------- --P------- ---------- ---------- ALISWIK---
                                                                              ---------- --P------- ---------- ---------- ALISWIK---
                                                                              ---------- --P------- ---------- ---------- ALICWIK---
                                                                              ---------- --P------- ---------- ---------- ALISWIK---
                                                                              ---------- --P------- ---------- ---------- ALISWIK---
                                                                              ---------- --P------- ---------- ---------- ALISWIK---
                                                                              ---------- --H------- ---------- ---------- AIIS------
                                                                              ---------- --P------- ---------- ---------- ALISWIK---
                                                                              ---------- --P------- ---------- ---------- ALKSWIK---
                                                                              ---------- --P------- ---------- ---------- LILKHLH---
                                                                              ---------- --P------- ---------- ---------- LILKHLP---
                                                                              ---------- --T------- ---------- ---------- MILKHVH---
                                                                              ---------- --P------- ---------- ---------- MILKHLHGK-
                                                                              ---------- --P------- ---------- ---------- ALISWIK---
                                                                              ---------- --P------- ---------- ---------- TLISWIK---
                                                                              ---------- --S------- ---------- ---------- HLN-------
                                                                              ---------- --S------- ---------- ---------- HLA-------
                                                                              ---------- --S------- ---------- ---------- HLK-------
                                                                              ---------- --P------- ---------- ---------- RVVKLIKG--
                                                                              ---------- --P------- ---------- ---------- IVLKHVG---
                                                                              ---------- ---------- ---------- ---------- ILCNF-----
                                                                              ---------- ---------- ---------- ---QP----R NIIDV-----
                                                                              ---------- EKPE------ ----LELTEN FNITN----R QLITV-----
                                                                              ---------- ---------- ---------- ---QP----R NIINV-----
                                                                              ---------- EKPE------ ----EELAEN FNLEN----R QLITV-----
                                                                              EKK------- FVP--FNAKN NNTNNNT--- KNLRQ----G AFINV-----
                                                                              ---------- --L------- ---------- ---------- NALQSFIE--
                                                                              ---------- --L------- ---------- ---------- YVLQSIIE--
                                                                              KKTT------ VIP------- ---------- -KFGG----R TIFRI-----
                                                                              KNTE------ --PS------ ------TTTT EDLVL----R QIIDA-----
                                                                              EAK------- TLPS------ ------DKKP PSLTS----R TIIEV-----
                                                                              ENVVNISKNS KSP------- ---------- -QLDS----R TIIDP-----
                                                                              STTTT----- MDTE------ -----TTTED FDLLN----R NFISV-----
                                                                              TATTD----- AAPE------ ----DSTAEG FEVMN----R NFISV-----
                                                                              KKKD------ ETPV------ ------TKKP SKLGR----K TVIQV-----
                                                                              ---------F DAP--PTSTT TEISIETTTG EDDDYELSLR QFIDV-----
                                                                              EG-------- --P------- --------NT ENIDAF--YR MLIDL-----
                                                                              E-N------- LVP--TTTLE PNLTI----- ----Y----R NIIKA-----
                                                                              DGIVM--PDI VMP------- -------DRI PLIGS----R NIIYA-----
                                                                              DNI------- VMP------- ------DRII PQIGS----R NIIVV-----
                                                                              ---------- ---------- ----DKAGKE NNLGS----R KIIR------
                                                                              ---------F DEP--PTSTT TEMSV-TTTT EENDFGLSNR QIIDV-----
                                                                              KKR------- FIP--FAKGE D--------- -KVQE----G SIINV-----
                                                                              ETVIQTDNKF VIP------- ---------- -QLES----R TIVDP-----
                                                                              ENVDDY-DDI VMP------- -------DQT TGIDS----R NIIVA-----
                                                                              DIQE------ NIPLS----- ------DNWV PPIGS----R NVIAG-----
                                                                              --T------- TST--TTTEE LDMDTDVEA- GIGEE----R QIIMA-----
                                                                              SRKK------ ---------- -------TSR LGLDS----R TIVDV-----
                                                                              --T------- MST--TTTEE LDMDTDVEA- GIGEE----R QIIVA-----
                                                                              SRKK------ ---------- -------TSS LGLGS----R TIVNV-----
                                                                              EKLYDIPHDT VMP------- ------DWFV QPIGS----R NIIAA-----
                                                                              ENVQ---GNI VIP------- ------GRTI PAIGS----R HVIDA-----
                                                                              E-T------- TQP--TLEPE WNETTLSEEN CKTDG----R EIINT-----
                                                                              ---------- --P------- ---------- ---------- ALISWIK---
                                                                              ---------- --P------- ---------- ---------- TLISWIK---
                                                                              ---------- --P------- ---------- ---------- ALISWII---
                                                                              ---------- --P------- ---------- ---------- ALLSWIK---
                                                                              ---------- --P------- ---------- ---------- ALISWIK---
                                                                              ---------- --P------- ---------- ---------- ALISWIK---
                                                                              ---------- --H------- ---------- ---------- AIIS------
                                                                              ---------- --S------- ---------- ---------- HLA-------
                                                                              ---------- --S------- ---------- ---------- HLK-------
                                                                              ---------- RGP------- ---------- ---------- ----------
                                                                              ---------- --E------- ---------- ---------- HLGKK-----
                                                                              ---------- --K------- ---------- ---------- SLGKK-----
                                                                              ---------- --P------- ---------- ---------- MILKHLHGK-
                                                                              ---------- --P------- ---------- ---------- LILKHLH---
                                                                              ---------- --P------- ---------- ---------- LILKHLP---
                                                                              ---------- --G------- ---------- ---------- HV--------
                                                                              ---------- --G------- ---------- ---------- HV--------
                                                                              ---------- --A------- ---------- ---------- HV--------
                                                                              ---------- --A------- ---------- ---------- HV--------
                                                                              ---------- --A------- ---------- ---------- HV--------
                                                                              ---------- --A------- ---------- ---------- HV--------
                                                                              ---------- --A------- ---------- ---------- HV--------
                                                                              ---------- --A------- ---------- ---------- HV--------
                                                                              ---------- --S------- ---------- ---------- HL--------
                                                                              ---------- --S------- ---------- ---------- HL--------
                                                                              ---------- --S------- ---------- ---------- HL--------
                                                                              ---------- --S------- ---------- ---------- HLNK------
                                                                              ---------- --S------- ---------- ---------- HL--------
                                                                              ---------- --S------- ---------- ---------- HLNK------
                                                                              ---------- --S------- ---------- ---------- HL--------
                                                                              ---------- --S------- ---------- ---------- HLNK------
                                                                              ---------- ---------- ---------- ---------A TIINA-----
                                                                              ---------- ---------- ---------- ---EP----R YIINV-----
                                                                              ---------- ---------- ---------- ---EP----R YIIDV-----
                                                                              ---------- ---------- ---------- ---QP----R YIIDV-----
                                                                              ERI------- LSP--TLEPE WNET------ ---ES----R QIITA-----
                                                                              E-M------- IPP--TLAPE WNETTPSSEW NGTDS----R QIITV-----
                                                                              ---------- ---------- ---------- ---------A TIIDV-----
                                                                              K-T------- IQP--TLESN WNETTLLGR- NESDY----R EIIDA-----
                                                                              ---------- ---------- ---------- ---EP----R YIIDV-----
                                                                              EEVT------ LQP------- -DETT----- --LDY----R QIINA-----
                                                                              EN-------- ---------- -------EKP TLMNSS--RR QIFVA-----
                                                                              EN-------- ---------- -------EKP TLINSS--RR QIFVA-----
                                                                              EN-------- ---------- -------EKQ TLINSS--RR QIFVD-----
                                                                              EKI------- FLP--FKD-- ---------- -KIEQ----G SIINT-----
                                                                              ---------- ---------- ---------- ---------- ----------
                                                                              ---------- ---------- ---------- ---------- ----------
                                                                              ---------- ---------- ---------- ---------- ----------
                                                                              ---------- IGP------- ---------- ---------- ----------
                                                                              ---------- --P------- ---------- ---------- KVLESLV---
                                                                              ---------- --P------- ---------- ---------- AAAEVIA---
                                                                              ---------V WVP------- ---------- ---------- ----------
                                                                              ---------- ---------- ---------- ---------E ELIKKLL---
                                                                              ---------- ---------- ---------- ---------A AFMKLFE---
                                                                              ---------- --P------- ---------- ---------- AAAAAIA---
                                                                              ---------- --P------- ---------- ---------- QYAEALCL--
                                                                              ---------- --P------- ---------- ---------- TVAAAIE---
                                                                              ---------- --P------- ---------- ---------- NAVKSLQ---
                                                                              ---------- ---------- ---------- -------VEK HLFKCI----
                                                                              ---------- ---------- ---------- --ITE----S NIIRV-----
                                                                              ---------- ---------- ---------- ---------- ----------
                                                                              ---------- AAP------- ---------- ---------- EAISAMASQN
                                                                              ---------- AAS------- ---------- ---------- EAISAMASQN
                                                                              ---------- --K------- ---------- ---------- KHLPKAC---
                                                                              ---------- --T------- ---------- ---------- SAIQ------
                                                                              ---------- ---------- ---------- ---------G KVAKAMA---
                                                                              ---------- ---------- ---------- ---------- ----------
                                                                              ---------- --K------- ---------- ---------- KHLPKAC---
                                                                              ---------- --T------- ---------- ---------- SAIQ------
                                                                              ---------- ---------- ---------- ---------- ----------
                                                                              ---------- ---------- ---------- ---------- ----------
                                                                              ---------- --K------- ---------- ---------- EMGKA-----
                                                                              ---------- --K------- ---------- ---------- DSGKA-----
                                                                              ---------- --P------- ---------- ---------- SLMKG-----
                                                                              ---------- ---------- ---------- ---------- ----------
                                                                              ---------- ---------- ---------- ---------- ----------
                                                                              ---------- ---------- ---------- ---------- ----------
                                                                              ---------- ---------- ---------- ---------- ----------
                                                                              ---------- ---------- ---------- ---------- ----------
                                                                              ---------- ---------- ---------- ---------- ----------
                                                                              ---------- ---------- ---------- ---------- ----------
                                                                              ---------- ---------- ---------- ---------- ----------
                                                                              ---------- ---------- ---------- ---------- ----------
                                                                              ---------- ---------- ---------- ---------- ----------
                                                                              ---------- --K------- ---------- ---------- ----------
                                                                              ---------- --K------- ---------- ---------- ----------
                                                                              ---------- --K------- ---------- ---------- ----------
                                                                              ---------- --P------- ---------- ---------- LILKHLH---
                                                                              ---------- --P------- ---------- ---------- LILKHLP---
                                                                              ---------- ---------- ---------- ---------C KIIQAQCGKK
                                                                              ---------- ---------- ---------- ---------- ----------
                                                                              ---------- ---------- ---------- ---------K KIICV-----
                                                                              ---------- ---------- ---------- ---------K KIICV-----
                                                                              ---------- ---------- ---------- ---------- ----------
                                                                              ---------- --C------- ---------- ---------- KHRKYLD---
                                                                              ---------- --C------- ---------- ---------- KHRKYLD---
                                                                              ---------- ---------- ---------- ---------R P---------
                                                                              ---------- --S------- ---------- ---------- LLT-------
                                                                              ---------- --S------- ---------- ---------- AL--------
                                                                              ---------- --S------- ---------- ---------- AL--------
                                                                              ---------- --K------- ---------- ---------- SLL-------
                                                                              ---------- ---------- ---------- ---------- ----------
                                                                              ---------- ---------- ---------- ---------- ----------
                                                                              ---------- ---------- ---------- ---------- ----------
                                                                              ---------- ---------- ---------- ---------- ----------
                                                                              ---------- ---------- ---------- ---------- ----------
                                                                              ---------- --S------- ---------- ---------- SL--------
                                                                              ---------- --S------- ---------- ---------- AL--------
                                                                              ---------- ---------- ---------- ---------- ----------
                                                                              ---------- ---------- ---------- ---------- ----------
                                                                              ---------- ---------- ---------- ---------- ----------
                                                                              ---------- ---------- ---------- ---------- ----------
                                                                              ---------- --N------- ---------- ---------- ----------
                                                                              ---------- --S------- ---------- ---------- ----------
                                                                              ---------- --K------- ---------- ---------- SL--------
                                                                              ---------- --K------- ---------- ---------- GL--------
                                                                              ---------- ---------- ---------- ---------C KIIEAKIGKK
                                                                              ---------- --T------- ---------- ---------- LL--------
                                                                              ---------- ---------- ---------- ---------- ----------
                                                                              ---------- ---------- ---------- ---------- ----------
                                                                              ---------- ---------- ---------- ---------- ----------
                                                                              ---------- --S------- ---------- ---------- LLT-------
                                                                              ---------- --P------- ---------- ---------- IVLKHV----
                                                                              ---------- --P------- ---------- ---------- AVMGMIKKE-
                                                                              ---------- --K------- ---------- ---------- EMGKA-----
                                                                              ---------- --P------- ---------- ---------- GLLK------
                                                                              ---------- ---------- ---------- ---------- ----------
                                                                              ---------- --K------- ---------- ---------- EMGKA-----
                                                                              ---------- --S------- ---------- ---------- LLN-------
                                                                              ---------- --S------- ---------- ---------- LLT-------
                                                                              ---------- --G------- ---------- ---------- AL--------
                                                                              ---------- --G------- ---------- ---------- AL--------
                                                                              ---------- ---------- ---------- ---------- SIVL------
                                                                              ---------- ---------- ---------- ---------N SVIILES---
                                                                              ---------- ---------- ------KKPI RVGGR----R P---------
                                                                              ---------- ---------- ---------- -DKNK----K PIWMAG----
                                                                              ---------- --P------- ---------- ---------- ALINWIK---
                                                                              ---------- ---------- ---------- ---------- ----------
                                                                              ---------- AVS------- ---------- ---------- AAIDAVVGTT
                                                                              ---------- ---------- ---------- ---------- ----------
                                                                              ---------- ---------- ---------- ---------- ----------
                                                                              ---------- ---------- ---------- ---------- ----------
                                                                              ---------- --P------- ---------- ---------- ALIKAAMQE-
                                                                              ---------- --P------- ---------- ---------- GMVKAALAAA
                                                                              ---------- --P------- ---------- ---------- ALIKAALQE-
                                                                              ---------- --P------- ---------- ---------- GIVKAALKAA
                                                                              ---------- --P------- ---------- ---------- GILKAALGAA
                                                                              ---------- --P------- ---------- ---------- SILKAVVGAA
                                                                              ---------- ---------- ---------- ---------- ----------
                                                                              ---------- AAE------- ---------- ---------- AL--------
                                                                              ---------- ---------- ---------- ---------E YVIQQ-----
                                                                              ---------- ---------- ---------- --------DE KLLT------
                                                                              ---------- ---------- ---------- ---------- ----------
                                                                              ---------- --T------- ---------- ---------- SRLKK-----
                                                                              ---------- --T------- ---------- ---------- SRLKK-----
                                                                              ---------- --P------- ---------- ---------- AAMGMKQNK-
                                                                              ---------- RGP------- ---------- ---------- ----------
                                                                              ---------- --K------- ---------- ---------- EMGKA-----
                                                                              ---------- AVS------- ---------- ---------- AVMDAAVGTT
                                                                              ---------- AVS------- ---------- ---------- AAIDAAVGTT
                                                                              ---------- IAP------- ---------- ---------- YVIRAVRVLI
                                                                              ---------- IAP------- ---------- ---------- YVIKAIRFVV
                                                                              ---------- GIPL------ ---------- ---------A ASIALSQ---
                                                                              ---------- --P------- ---------- ---------- KLLESLA---
                                                                              ---------- --P------- ---------- ---------- ----------
                                                                              ---------- ---------- ---------- -------FTH HIVKKKN---
                                                                              ---------- ---------- ---------- -------CKG SFLKS-----
                                                                              ---------- ---------- ---------- ---------- QILAQGLKA-
                                                                              ---------- ---------- ---------- ---------- QIIKQGLKA-
                                                                              ---------- ACS------- ---------- ---------- KL--------
                                                                              ---------- ACS------- ---------- ---------- KL--------
                                                                              ---------- ACS------- ---------- ---------- KL--------
                                                                              ---------- --P------- ---------- ---------- SVIGLFKKKQ
                                                                              ---------- --P------- ---------- ---------- SIIKLFK---
                                                                              ---------- --P------- ---------- ---------- SVVGLFKKKQ
                                                                              ---------- --S------- ---------- ---------- RVVGSLKKKK
                                                                              ---------- --P------- ---------- ---------- ALISWIK---
                                                                              ---------- --P------- ---------- ---------- TLISWIK---
                                                                              ---------- ---------- ---------- ---------- ----------
                                                                              ---------- ---------- ---------- ---------- ----------
                                                                              ---------- ---------- ---------- ---------- ----------
                                                                              ---------- ---------- ---------- ---------- ----------
                                                                              ---------- ---------- ---------- ---------- ----------
                                                                              ---------- ---------- ---------- ---------- ----------
                                                                              ---------- ---------- ---------- ---------R P---------
                                                                              ---------- ---------- ---------- ---------- ----------
                                                                              ---------- ---------- ---------- ---------- ----------
                                                                              ---------- ---------- ---------- ---------- ----------
                                                                              ---------- ---------- ---------- ---------- ----------
                                                                              ---------- ---------- ---------- ---------- ----------
                                                                              ---------- ---------- ---------- ---------- ----------
                                                                              ---------- ---------- ---------- ---------- ----------
                                                                              ---------- ---------- ---------- ---------- ----------
                                                                              ---------- --P------- ---------- ---------- VIQAI-----
                                                                              ---------- ---------- ---------- ---------- ----------
                                                                              ---------- ---------- ---------- --QZK----R P---------
                                                                              ---------- --A------- ---------- ---------- LLS-------
                                                                              ---------- ---------- -------TAT TRRRG----R P---------
                                                                              ---------- --P------- ---------- ---------- ALISWIK---
                                                                              ---------- ---------- ---------- ---------- ----------
                                                                              ---------- ---------- ---------- ---------- ----------
                                                                              ---------- ---------- ---------- ---------- ----------
                                                                              ---------- ---------- ---------- ---------- ----------
                                                                              ---------- ---------- ---------- ---------- ----------
                                                                              ---------- --K------- ---------- ---------- GL--------
                                                                              ---------- --P------- ---------- ---------- GMAKAALKAA
                                                                              ---------- --P------- ---------- ---------- GIVKAALQAA
                                                                              ---------- --P------- ---------- ---------- GIMKAALKAA
                                                                              ---------- --P------- ---------- ---------- GILKAAMAAA
                                                                              ---------- --P------- ---------- ---------- GILKAAMAAA
                                                                              ---------- --K------- ---------- ---------- KLLP------
                                                                              ---------- --K------- ---------- ---------- KLLPG-----
                                                                              ---------- ---------- ---------- ---------- ----------
                                                                              ---------- ---------- ---------- ---------- ----------
                                                                              ---------- --P------- ---------- ---------- SVVGLFKKKK
                                                                              ---------- --P------- ---------- ---------- SVVGLFQKKK
                                                                              ---------- --P------- ---------- ---------- RVISMLKKKK
                                                                              ---------- --P------- ---------- ---------- KLVGMAQTKK
                                                                              ---------- --P------- ---------- ---------- SVVGLFKKKQ
                                                                              ---------- --P------- ---------- ---------- AIVKLFK---
                                                                              ---------- ---------- ---------- ---DT----R P---------
                                                                              ---------- ---------- ---------- ---------- ----------
                                                                              ---------- ---------- ---------- ---------- KLWPL-----
                                                                              ---------- ---------- ---------- ---------- ----------
                                                                              ---------- ---------- ---------- ---------- ----------
                                                                              ---------- --T------- ---------- ---------- ----------
                                                                              ---------- ---------- ---------- ---KR----R P---------
                                                                              ---------- --K------- ---------- ---------- AL--------
                                                                              ---------- RFP------- ---------- ---------- GLM-------
                                                                              ---------- IFP------- ---------- ---------- GLM-------
                                                                              ---------- --P------- ---------- ---------- KVMAHMK---
                                                                              ---------- ---------- ---------- ----A----R P---------
                                                                              ---------- ---------- ---------- ----G----R P---------
                                                                              ---------- --P------- ---------- ---------- ALISWIK---
                                                                              ---------- KIP------- ---------- ---------- ----------
                                                                              ---------- --E------- ---------- ---------- HL--------
                                                                              ---------- --K------- ---------- ---------- SL--------

                                                                              ---------- ---------- ---------- ---------- -------RKR
                                                                              ---------- ---------- ---------- ---------- -------RKS
                                                                              ---------- ---------- ---------- ---------- -------RKR
                                                                              ---------- ---------- ---------- ---------- -------RKS
                                                                              ---------- ---------- ---------- ---------- -------RI-
                                                                              ---------- ---------- ---------- ---------- -------RKR
                                                                              ---------- ---------- ---------- ---------- -------RK-
                                                                              ---------- ---------- ---------- ---------- -------RK-
                                                                              ---------- ---------- ---------- ---------- -------RKR
                                                                              ---------- ---------- ---------- ---------- -------RKR
                                                                              ---------- ---------- ---------- ---------- -------RKR
                                                                              ---------- ---------- ---------- ---------- ----------
                                                                              ---------- ---------- ---------- ---------- -------RKR
                                                                              ---------- ---------- ---------- ---------- -------RNC
                                                                              ---------- ---------- ---------- ---------- -------RKR
                                                                              ---------- ---------- ---------- ---------- -------RKR
                                                                              ---------- ---------- ---------- ---------- -------RKR
                                                                              ---------- ---------- ---------- ---------- -------RKS
                                                                              ---------- ---------- ---------- ---------- ----------
                                                                              ---------- ---------- ---------- ---------- -------RKM
                                                                              ---------- ---------- ---------- ---------- -------RKR
                                                                              ---------- ---------- ---------- ---------- ----------
                                                                              ---------- ---------- ---------- ---------- ----------
                                                                              ---------- ---------- ---------- --------VN ----------
                                                                              ---------- ---------- ---------- ---------- ----------
                                                                              ---------- ---------- ---------- ---------- -------RKR
                                                                              ---------- ---------- ---------- ---------- -------NKR
                                                                              ---------- ---------- ---------- ---------- ----------
                                                                              ---------- ---------- ---------- ---------- ----------
                                                                              ---------- ---------- ---------- ---------- ----------
                                                                              ---------- ---------- ---------- ---------- ----------
                                                                              ---------- ---------- ---------- ---------- ----------
                                                                              --------PR R-KCP-D--- --DQVL---- -----IR-GR CRII-IRSV-
                                                                              --------PP R--CP-P--- --GSKL---- -----IK-NR CRVI-VP---
                                                                              --------PV R--CP-P--- --NYDF---- -----IK-GR CREK-IP---
                                                                              --------PT R--CP-P--- --GSKL---- -----IK-NR CRVM-VP---
                                                                              --------PV R--CP-P--- --NHDF---- -----IR-GR CREK-IP---
                                                                              --------PV N--CP-P--- --DKVK---- -----VG-NR CRAF-F----
                                                                              -------APN R--CL-P--- --GSD----- ----FIR-GS CRIR-----I
                                                                              -------VPM R--CP-S--- --GSD----- ----FIR-GS CRTR-----I
                                                                              --------PK I-QCP-P--- --GQQR---- ----DYL-GE CRDVFVP---
                                                                              --------PV R--CH----- ---------- ----FIN-GK CRVP------
                                                                              --------PV F-PCP-E--- --GQRL---- ----DKN-GV CREI------
                                                                              --------PS Y-DCP-P--- --GQRK---- ----DPT-GR CRDI-IS---
                                                                              --------PV R--CP-A--- --GHVN---- -----VK-GT CRVL------
                                                                              --------PV R--CP-A--- --GHVN---- -----VK-GT CRVI------
                                                                              --------PS F-QCP-P--- --GQKT---- ----DHL-GR CREIFIID--
                                                                              --------PT R--CR-P--- --GYD----- ----FVR-GN CR-----KKV
                                                                              --------PR R--CP-A--- --NQTF---- -----IK-GH CRSL-VF---
                                                                              --------PL R--CP-P--- --NHVL---- -----VK-QR CREV-FKR--
                                                                              --------PS F--CP-E--- --GKKP---- ----DEV-GR CRTV------
                                                                              --------PE Y--CP-K--- --GQRK---- ----DSK-GR CRVV-ITK--
                                                                              --------PF KLNCP-S--- --GQRR---- ----DHL-GK CRDV------
                                                                              --------PN R--CR-P--- --GYD----- ----FIH-GS CR-----KRV
                                                                              --------PT R--CP-P--- --NMLK---- -----VG-NR CRTV-Y----
                                                                              --------PE F-QCP-E--- --GEKK---- ----DPA-GK CRPI-IT---
                                                                              --------PT F--CR-D--- --GEKP---- ----DSI-GR CRPV-LE---
                                                                              --------PQ Y--CD-K--- --GQRM---- ----DIN-GK CRGV-IESRA
                                                                              --------PI R--CP-P--- --NHDY---- -----AR-GR CRRK-LR---
                                                                              --------PF R-PCP-P--- --GQRR---- ----NYK-GV CTKV------
                                                                              --------PI R--CP-P--- --NHDF---- -----AR-GR CRRK-LR---
                                                                              --------PF R-PCP-P--- --GQRR---- ----NYK-GV CTKV------
                                                                              --------PQ R--CP-P--- --GQRE---- ----DSI-GK CRME-IP---
                                                                              --------PP R--CP-D--- --GKKH---- ----DAH-GQ CREM------
                                                                              --------SI R--CP-P--- --DHVI---- -----VN-GK CRIK-VRRR-
                                                                              ---------- ---------- ---------- ---------- -------RKR
                                                                              ---------- ---------- ---------- ---------- -------NKR
                                                                              ---------- ---------- ---------- ---------- -------RKR
                                                                              ---------- ---------- ---------- ---------- -------RI-
                                                                              ---------- ---------- ---------- ---------- -------RK-
                                                                              ---------- ---------- ---------- ---------- -------RKR
                                                                              ---------- ---------- ---------- ---------- ----------
                                                                              ---------- ---------- ---------- ---------- ----------
                                                                              ---------- ---------- ---------- ---------- ----------
                                                                              ---------- ---CL-KI-- -KGYKC---- ---------- ----------
                                                                              ---------- ---------- ---------- ---------- ----------
                                                                              ---------- ---------- ---------- ---------- ----------
                                                                              ---------- ---------- ---------- ---------- ----------
                                                                              ---------- ---------- ---------- ---------- ----------
                                                                              ---------- ---------- ---------- ---------- ----------
                                                                              ---------- ---------- ---------- ---------- ----------
                                                                              ---------- ---------- ---------- ---------- ----------
                                                                              ---------- ---------- ---------- ---------- ----------
                                                                              ---------- ---------- ---------- ---------- ----------
                                                                              ---------- ---------- ---------- ---------- ----------
                                                                              ---------- ---------- ---------- ---------- ----------
                                                                              ---------- ---------- ---------- ---------- ----------
                                                                              ---------- ---------- ---------- ---------- ----------
                                                                              ---------- ---------- ---------- ---------- ----------
                                                                              ---------- ---------- ---------- ---------- ----------
                                                                              ---------- ---------- ---------- ---------- ----------
                                                                              ---------- ---------- ---------- ---------- ----------
                                                                              ---------- ---------- ---------- ---------- ----------
                                                                              ---------- ---------- ---------- ---------- ----------
                                                                              ---------- ---------- ---------- ---------- ----------
                                                                              ---------- ---------- ---------- ---------- ----------
                                                                              --------PN R--CP-P--- --GHVV---- -----VK-GR CRIA------
                                                                              --------PP R--CP-P--- --GSKF---- -----IK-NR CRVI-VP---
                                                                              --------PP R--CP-P--- --GSKF---- -----IK-NR CRVI-VP---
                                                                              --------PP R--CP-P--- --GSKF---- -----VH-KR CRVI-VP---
                                                                              --------PI R--CP-P--- --NHEL---- -----VK-NR CRLK-VR---
                                                                              --------PI R--CP-P--- --DHVV---- -----VK-NR CRIE-GR---
                                                                              --------PI Q--CP-P--- --GKVK---- -----VG-NR CRIV-F----
                                                                              --------PI R--CP-P--- --NQVL---- -----VK-NR CRIE-ARRR-
                                                                              --------PP R--CP-P--- --GSKF---- -----IK-NR CRVI-VP---
                                                                              --------PI R--CP-P--- --NHVL---- -----VN-KR CRFN-QGRR-
                                                                              --------PV V--CP-S--- --GQKP---- ----DHR-GR CRPV-WSM--
                                                                              --------PV V--CP-S--- --GQKP---- ----DHR-GR CRPV-WSM--
                                                                              --------PV V--CP-S--- --GQKP---- ----DHL-GR CRPV-WSM--
                                                                              --------PP V--CP-R--- --GQVK---- -----VG-SG CRTL-F----
                                                                              ---------- ---------- ---------- ---------- ----------
                                                                              ---------- ---------- ---------- ---------- ----------
                                                                              ---------- ---------- ---------- ---------- ----------
                                                                              ---------- ---CP-KK-- PIGIVC---- ---------- ----------
                                                                              ---------- ---------- ---------- ---------- ----------
                                                                              ---------- ---------- ---------- ---------- -------NKI
                                                                              ---------- ---CN-PR-- --SKKT---- ----DDA-GI CRNT-Y----
                                                                              ---------- ---------- ---------- ---------- -----AKKAK
                                                                              ---------- ---------- ---------- ---------- ----------
                                                                              ---------- ---------- ---------- ---------- -------DKI
                                                                              -------NGG T--CF-SVTI -MGSDNYNCI CAPGFRG-WR CQEKDLDHPV
                                                                              ---------- ---------- ---------- ---------- -------NKV
                                                                              ---------- ---------- ---------- ---------- ----------
                                                                              ---------- ---------- ---------- ---------- ----------
                                                                              --------PE F-QCP-N--- --GYRK---- ----DAN-GK CREV-FH---
                                                                              ---------- ---------- ---------- ---------- ----------
                                                                              E--------- ---------- ---------- ---------- ----------
                                                                              E--------- ---------- ---------- ---------- ----------
                                                                              ---------- ---------- ---------- ---------- -------GLL
                                                                              ---------- ---------- ---------- ---------- ----------
                                                                              --------PI V--VP----- ---------- -LIVSAA--- ----------
                                                                              ---------- ---------- ---------- ---------- ----------
                                                                              ---------- ---------- ---------- ---------- -------GLM
                                                                              ---------- ---------- ---------- ---------- ----------
                                                                              ---------- ---------- ---------- ---------- ----------
                                                                              ---------- ---------- ---------- ---------- ----------
                                                                              ---------- ---------- ---------- ---------G LNAA------
                                                                              ---------- ---------- ---------- ---------G LNAA------
                                                                              ---------- ---------- ---------- ---------- ----------
                                                                              ---------- ---------- ---------- ---------- ----------
                                                                              ---------- ---------- ---------- ---------- ----------
                                                                              ---------- -----RA--- --HFLP---- ---------- ----------
                                                                              ---------- --WCA-S--- --GCRK---- ----KRH-GG CSC-------
                                                                              ---------- -RYCP-S--- --GCRK---- ----KPYGGG CSC-------
                                                                              ---------- RSVCS-N--- --GCRP---- ----KPF-GG CSC-------
                                                                              ---------- RSLCS-N--- --GCRP---- ----KPF-GG CSC-------
                                                                              ---------- GVGCS-S--- --GCH----- ----KVG-GQ CRCG------
                                                                              ---------S FYACT-N--- --GCWV---- ----KPG-GG CQC-------
                                                                              ---------- GTGCS-S--- --GCH----- ----RVG-QQ CRCG------
                                                                              ---------- ---------- ---------- ---------- ----------
                                                                              ---------- ---------- ---------- ---------- ----------
                                                                              ---------- ---------- ---------- ---------- ----------
                                                                              ---------- ---------- ---------- ---------- ----------
                                                                              ---------- ---------- ---------- ---------- ----------
                                                                              -------LPF T--------- ---------- ---------- ----------
                                                                              ---------- ---------- ---------- ---------- ----------
                                                                              ---------- --ACK----- ---------- ---IKPN-PA CKKI-CPK--
                                                                              ---------- --ACK----- ---------- ---IRPN-PA CKKI-CPK--
                                                                              ---------- ---------- ---------- ---------- ----------
                                                                              ---------- ---------- ---------- --------KA CAAI------
                                                                              ---------- ---------- ---------- --------KA CASI------
                                                                              --------PG F--TP----- ---------- ---------- FR--------
                                                                              ---------- ---------- ---------- ---------- ----------
                                                                              ---------- ---------- ---------- ---------- ----------
                                                                              ---------- ---------- ---------- ---------- ----------
                                                                              ---------- ---------- ---------- ---------- ----------
                                                                              ---------- ---------- ---------- ---------- ----------
                                                                              ---------- ---------- ---------- ---------- ----------
                                                                              ---------- ---------- ---------- ---------- ----------
                                                                              ---------- ---------- ---------- ---------- ----------
                                                                              ---------- ---------- ---------- ---------- ----------
                                                                              ---------- ---------- ---------- ---------- ----------
                                                                              ---------- ---------- ---------- ---------- ----------
                                                                              ---------- ---------- ---------- ---------- ----------
                                                                              ---------- ---------- ---------- ---------- ----------
                                                                              ---------- ---------- ---------- ---------- ----------
                                                                              ---------- ---------- ---------- ---------- ----------
                                                                              ---------- ---------- ---------- ---------- ----------
                                                                              ---------- ---------- ---------- ---------- ----------
                                                                              ---------- ---------- ---------- ---------- ----------
                                                                              ---------- ---------- ---------- ---------- ----------
                                                                              --------PP F--CP----- ---------- ---------- ----------
                                                                              ---------- ---------- ---------- ---------- ----------
                                                                              ---------- ---------- ---------- ---------- ----------
                                                                              ---------- ---------- ---------- ---------- ----------
                                                                              ---------- --TCV----- ---------- ----LVK-TV CKKV-LKQ--
                                                                              ---------- ---------- ---------- ---------- ----------
                                                                              ---------- ---------- ---------- ---------- ----------
                                                                              ---------- ---------- ---------- ---------- ----------
                                                                              ---------- ---------- ---------- ---------G LQAA------
                                                                              ---------- ---------- ---------- ---------- ----------
                                                                              ---------- ---------- ---------- ---------- ----------
                                                                              ---------- ---------- ---------- ---------G LQAA------
                                                                              ---------- ---------- ---------- ---------- ----------
                                                                              ---------- ---------- ---------- ---------- ----------
                                                                              ---------- ---------- ---------- ---------- ----------
                                                                              ---------- ---------- ---------- ---------- ----------
                                                                              --------RG K--AP----- ---------- ---------- FR--------
                                                                              ---------- ------SY-- ---------- ---------- ----------
                                                                              --------PG F--TP----- ---------- ---------- FR--------
                                                                              -------FPG F--TP----- ---------- ---------- IR--------
                                                                              ---------- ---------- ---------- ---------- -------RKR
                                                                              ---------V G--CPRP--- --DFLP---- -----SW-NR CKSC-VCKNN
                                                                              E------EPE Q--------- ---------- ---------- ----------
                                                                              ---------- --LCG----- ---------- ---------- ----------
                                                                              ---------- --NCR----- ---------- ---RYPRHPK CRGV-SA---
                                                                              ---------- --NCE----- ---------- ---VTPYHPD CRGV-MP---
                                                                              ---------- ---------- ---------- ---------- ----------
                                                                              TQ-------- ---------- ---------- ---------- ----------
                                                                              ---------- ---------- ---------- ---------- ----------
                                                                              VQ-------- ---------- ---------- ---------- ----------
                                                                              TQ-------- ---------- ---------- ---------- ----------
                                                                              TQ-------- ---------- ---------- ---------- ----------
                                                                              ---------- ---------- ---------- ---------- ----------
                                                                              ---------- ---------- ---------- ---------- ----------
                                                                              ---------- --ICA-KY-- ---------- ----NKK--- ----------
                                                                              ---------- ---------- ---------- ---------- ----------
                                                                              ---------V G--CPRP--- --NFLP---- -----SW-NR CK-C-ICKNN
                                                                              ---------- ---------- ---------- ---------- ----------
                                                                              ---------- ---------- ---------- ---------- ----------
                                                                              ---------- ---------- ---------- ---------- ----------
                                                                              ---------- ---CL-KI-- -KGYKC---- ---------- ----------
                                                                              ---------- ---------- ---------- ---------G INAA------
                                                                              A------EPE Q--------- ---------- ---------- ----------
                                                                              E------EPE Q--------- ---------- ---------- ----------
                                                                              QVVSKVVKPA K--VAMKY-- --AKKI---- -----AT-NV AKDVAKDMAT
                                                                              QVASKLVKPA K--AAIKF-- --AK------ --------NI AKDIAEDMAM
                                                                              ---------- ---------- ---------- ---------- ----------
                                                                              ---------- ---------- ---------- ---------- ----------
                                                                              ---------- --ACR----C YTGYYG---- --------SR CEHI------
                                                                              ---------- ---------- ---------- ---------- ----------
                                                                              ---------- --ACC-E--- --GLKCVN-- --------GR CT--------
                                                                              ---------- --ICN----- --HRDLIA-- --------KG CQA-------
                                                                              ---------- --ICD----- --NRDLIA-- --------KG CQA-------
                                                                              ---------- ---------- ---------- ---------- ----------
                                                                              ---------- ---------- ---------- ---------- ----------
                                                                              ---------- ---------- ---------- ---------- ----------
                                                                              ---------- ---------- ---------- ---------- ----------
                                                                              ---------- ---------- ---------- ---------- ----------
                                                                              Q--------- ---------- ---------- ---------- ----------
                                                                              Q--------- ---------- ---------- ---------- ----------
                                                                              ---------- ---------- ---------- ---------- -------RKR
                                                                              ---------- ---------- ---------- ---------- -------NKR
                                                                              ---------- ---------- ---------- ---------- ----------
                                                                              ---------- ---------- ---------- ---------- ----------
                                                                              ---------- ---------- ---------- ---------- ----------
                                                                              ---------- ---------- ---------- ---------- ----------
                                                                              ---------- ---------- ---------- ---------- ----------
                                                                              ---------- ---------- ---------- ---------- ----------
                                                                              --------PG F--TP----- ---------- ---------- FRKA------
                                                                              ---------- ---------- ---------- ---------- ----------
                                                                              ---------- ---------- ---------- ---------- ----------
                                                                              ---------- ---------- ---------- ---------- ----------
                                                                              ---------- ---------- ---------- ---------- ----------
                                                                              ---------- ---------- ---------- ---------- ----------
                                                                              ---------- ---------- ---------- ---------- ----------
                                                                              ---------- ---------- ---------- ---------- ----------
                                                                              ---------- ---------- ---------- ---------- ----------
                                                                              ---------- ---------- ---------- ---------- ----------
                                                                              ---------- ---------- ---------- ---------- ----------
                                                                              --------PG F--SP----- ---------- ---------- FRK-------
                                                                              ---------- ---------- ---------- ---------- ----------
                                                                              --------PG F--SP----- ---------- ---------- FR--------
                                                                              ---------- ---------- ---------- ---------- -------RKR
                                                                              ---------- ---------- ---------- ---------- ----------
                                                                              ---------- ---------- ---------- ---------- ----------
                                                                              ---------- ---------- ---------- ---------- ----------
                                                                              ---------- ---------- ---------- ---------- ----------
                                                                              ---------- ---------- ---------- ---------- ----------
                                                                              ---------- ---------- ---------- ---------- ----------
                                                                              MQ-------- ---------- ---------- ---------- ----------
                                                                              TQ-------- ---------- ---------- ---------- ----------
                                                                              TQ-------- ---------- ---------- ---------- ----------
                                                                              T--------- ---------- ---------- ---------- ----------
                                                                              TQ-------- ---------- ---------- ---------- ----------
                                                                              ---------- ---------- ---------- ---------- ----------
                                                                              ---------- ---------- ---------- ---------- ----------
                                                                              ---------- ---------- ---------- ---------- ----------
                                                                              ---------- ---------- ---------- ---------- ----------
                                                                              Q--------- ---------- ---------- ---------- ----------
                                                                              K--------- ---------- ---------- ---------- ----------
                                                                              Q--------- ---------- ---------- ---------- ----------
                                                                              Q--------- ---------- ---------- ---------- ----------
                                                                              ---------- ---------- ---------- ---------- ----------
                                                                              ---------- ---------- ---------- ---------- ----------
                                                                              --------PG F--TP----- ---------- ---------- FR--------
                                                                              -------NPA L--------- ---------- ---------- ----------
                                                                              ---------- ---------- ---------- ---------- ----------
                                                                              ---------- ---------- ---------- ---------- ----------
                                                                              ---------- ---------- ---------- ---------- ----------
                                                                              ---------- ---------- ---------- ---------- ----------
                                                                              --------PG F--TP----- ---------- ---------- FR--------
                                                                              ---------- ---------- ---------- ---------- ----------
                                                                              ---------- ---------- ---------- ---------- ----------
                                                                              ---------- ---------- ---------- ---------- ----------
                                                                              ---------- ---------- ---------- ---------- ----------
                                                                              --------PG F--SP----- ---------- ---------- FRIV------
                                                                              --------PG F--SP----- ---------- ---------- FRID------
                                                                              ---------- ---------- ---------- ---------- -------RKR
                                                                              ---------- ---------- -WGKVK---- ----DFLVGG MKAV------
                                                                              ---------- ---------- ---------- ---------- ----------
                                                                              ---------- ---------- ---------- ---------- ----------

                                                                              RTIVDGI--- ---------- ---YDRTGRK RERERERERA RERERYEF--
                                                                              YHLDLHLK-- ---------- ---------- ---------- ----------
                                                                              QMG------- ---------- ---------- ---------- ----------
                                                                              AEADPDAGIG AVLKVLTTGL PALISWIKRK S-AEADPE-A GIGAVLKVLT
                                                                              ---------- ---------- ---------- ---------- ----------
                                                                              QQG------- ---------- ---------- ---------- ----------
                                                                              ---------- ---------- ---------- ---------- ----------
                                                                              ---------- ---------- ---------- ---------- ----------
                                                                              QQG------- ---------- ---------- ---------- ----------
                                                                              QQG------- ---------- ---------- ---------- ----------
                                                                              QCGSNG---- ---------- ---ITFISRS TRSEYSTQ-- ----------
                                                                              ---------- ---------- ---------- ---------- ----------
                                                                              QQ-------- ---------- ---------- ---------- ----------
                                                                              ---------- ---------- ---------- ---------- ----------
                                                                              QLG------- ---------- ---------- ---------- ----------
                                                                              RGLYPWSW-- ---------- ---------- ---------- ----------
                                                                              QQGL------ ---------- ---------- ---------- ----------
                                                                              KHENN----- --FNVLT--- ---LLFIASS L--------- ----YYRIH-
                                                                              ---------- ---------- ---------- ---------- ----------
                                                                              QHG------- ---------- ---------- ---------- ----------
                                                                              QQGYSDP--- ---------- ---------- ---------- ----------
                                                                              ---------- ---------- ---------- ---------- ----------
                                                                              ---------- ---------- ---------- ---------- ----------
                                                                              ---------- ---------- ---------- ---------- ----------
                                                                              ---------- ---------- ---------- ---------- ----------
                                                                              QEG------- ---------- ---------- ---------- ----------
                                                                              KQG------- ---------- ---------- ---------- ----------
                                                                              ---------- ---------- ---------- ---------- ----------
                                                                              ---------- ---------- ---------- ---------- ----------
                                                                              ---------- ---------- ---------- ---------- ----------
                                                                              ---------- ---------- ---------- ---------- ----------
                                                                              ---------- ---------- ---------- ---------- ----------
                                                                              ---------- ---------- ---------- ---------- ----------
                                                                              ---------- ---------- ---------- ---------- ----------
                                                                              ---------- ---------- ---------- ---------- ----------
                                                                              ---------- ---------- ---------- ---------- ----------
                                                                              ---------- ---------- ---------- ---------- ----------
                                                                              ---------- ---------- ---------- ---------- ----------
                                                                              N--------- ---------- ---------- ---------- ----------
                                                                              D--------- ---------- ---------- ---------- ----------
                                                                              ---------- ---------- ---------- ---------- ----------
                                                                              ---------- ---------- ---------- ---------- -------IH-
                                                                              ---------- ---------- ---------- ---------- -------M--
                                                                              ---------- ---------- ---------- ---------- ----------
                                                                              ---------- ---------- ---------- ---------- ----------
                                                                              ---------- ---------- ---------- ---------- ----------
                                                                              ---------- ---------- ---------- ---------- ----------
                                                                              LR-------- ---------- ---------- ---------- ----------
                                                                              ---------- ---------- ---------- ---------- ----------
                                                                              ---------- ---------- ---------- ---------- ----------
                                                                              ---------- ---------- ---------- ---------- -------V--
                                                                              ---------- ---------- ---------- ---------- ----------
                                                                              ---------- ---------- ---------- ---------- -------L--
                                                                              LR-------- ---------- ---------- ---------- ----------
                                                                              ---------- ---------- ---------- ---------- ----------
                                                                              ---------- ---------- ---------- ---------- ----------
                                                                              ---------- ---------- ---------- ---------- ----------
                                                                              ---------- ---------- ---------- ---------- ----------
                                                                              ---------- ---------- ---------- ---------- ----------
                                                                              ---------- ---------- ---------- ---------- -------Y--
                                                                              ---------- ---------- ---------- ---------- ----------
                                                                              ---------- ---------- ---------- ---------- -------Y--
                                                                              ---------- ---------- ---------- ---------- ----------
                                                                              ---------- ---------- ---------- ---------- -------I--
                                                                              ---------- ---------- ---------- ---------- ----------
                                                                              QEG------- ---------- ---------- ---------- ----------
                                                                              KQG------- ---------- ---------- ---------- ----------
                                                                              QMG------- ---------- ---------- ---------- ----------
                                                                              ---------- ---------- ---------- ---------- ----------
                                                                              ---------- ---------- ---------- ---------- ----------
                                                                              QQG------- ---------- ---------- ---------- ----------
                                                                              ---------- ---------- ---------- ---------- ----------
                                                                              ---------- ---------- ---------- ---------- ----------
                                                                              ---------- ---------- ---------- ---------- ----------
                                                                              ---------- ---------- ---------- ---------- ----------
                                                                              ---------- ---------- ---------- ---------- ----------
                                                                              ---------- ---------- ---------- ---------- ----------
                                                                              ---------- ---------- ---------- ---------- ----------
                                                                              ---------- ---------- ---------- ---------- ----------
                                                                              ---------- ---------- ---------- ---------- ----------
                                                                              ---------- ---------- ---------- ---------- ----------
                                                                              ---------- ---------- ---------- ---------- ----------
                                                                              ---------- ---------- ---------- ---------- ----------
                                                                              ---------- ---------- ---------- ---------- ----------
                                                                              ---------- ---------- ---------- ---------- ----------
                                                                              ---------- ---------- ---------- ---------- ----------
                                                                              ---------- ---------- ---------- ---------- ----------
                                                                              ---------- ---------- ---------- ---------- ----------
                                                                              ---------- ---------- ---------- ---------- ----------
                                                                              ---------- ---------- ---------- ---------- ----------
                                                                              ---------- ---------- ---------- ---------- ----------
                                                                              ---------- ---------- ---------- ---------- ----------
                                                                              ---------- ---------- ---------- ---------- ----------
                                                                              ---------- ---------- ---------- ---------- ----------
                                                                              ---------- ---------- ---------- ---------- ----------
                                                                              ---------- ---------- ---------- ---------- ----------
                                                                              ---------- ---------- ---------- ---------- ----------
                                                                              ---------- ---------- ---------- ---------- ----------
                                                                              ---------- ---------- ---------- ---------- ----------
                                                                              ---------- ---------- ---------- ---------- ----------
                                                                              ---------- ---------- ---------- ---------- ----------
                                                                              ---------- ---------- ---------- ---------- ----------
                                                                              ---------- ---------- ---------- ---------- ----------
                                                                              ---------- ---------- ---------- ---------- ----------
                                                                              ---------- ---------- ---------- ---------- ----------
                                                                              ---------- ---------- ---------- ---------- ----------
                                                                              ---------- ---------- ---------- ---------- ----------
                                                                              ---------- ---------- ---------- ---------- ----------
                                                                              ---------- ---------- ---------- ---------- ----------
                                                                              ---------- ---------- ---------- ---------- ----------
                                                                              ---------- ---------- ---------- ---------- ----------
                                                                              ---------- ---------- ---------- ---------- ----------
                                                                              ---------- ---------- ---------- ---------- ----------
                                                                              ---------- ---------- ---------- ---------- ----------
                                                                              ---------- ---------- ---------- ---------- ----------
                                                                              ---------- ---------- ---------- ---------- ----------
                                                                              ---------- ---------- ---------- ---------- ----------
                                                                              ---------- ---------- ---------- ---------- ----------
                                                                              ---------- ---------- ---------- ---------- ----------
                                                                              ---------- ---------- ---------- ---------- ----------
                                                                              NQ-------- ---------- ---------- ---------- ----------
                                                                              ---------- ---------- ---------- ---------- ----------
                                                                              ---------- ---------- ---------- ---------- ----------
                                                                              ---------- ---------- ---------- ---------- ----------
                                                                              ---------- ---------- ---------- ---------- ----------
                                                                              ---------- ---------- ---------- ---------- ----------
                                                                              ---------- ---------- ---------- ---------- ----------
                                                                              ---------- ---------- ---------- ---------- ----------
                                                                              GYVKQ----- ---------- ---------- ---------- ----------
                                                                              ---------- ---------- ---------- ---------- ----------
                                                                              ---------- ---------- ---------- ---------- ----------
                                                                              ---------- ---------- ---------- ---------- ----------
                                                                              GYVKQ----- ---------- ---------- ---------- ----------
                                                                              ---------- ---------- ---------- ---------- ----------
                                                                              ---------- ---------- ---------- ---------- ----------
                                                                              ---------- ---------- ---------- ---------- ----------
                                                                              ---------- ---------- ---------- ---------- ----------
                                                                              ---------- ---------- ---------- ---------- ----------
                                                                              ---------- ---------- ---------- ---------- ----------
                                                                              ---------- ---------- ---------- ---------- ----------
                                                                              ---------- ---------- ---------- ---------- ----------
                                                                              ---------- --PLLLL--- ---------- ---------- ----------
                                                                              ---------- ---------- ---------- ---------- ----------
                                                                              ---------- ---------- ---------- ---------- ----------
                                                                              ---------- ---------- ---------- ---------- ----------
                                                                              ---------- ---------- ---------- ---------- ----------
                                                                              ---------- ---------- ---------- ---------- ----------
                                                                              ---------- ---------- ---------- ---------- ----------
                                                                              ---------- ---------- ---------- ---------- ----------
                                                                              ---------- ---------- ---------- ---------- ----------
                                                                              ---------- ---------- ---------- ---------- ----------
                                                                              ---------- ---------- ---------- ---------- ----------
                                                                              ---------- ---------- ---------- ---------- ----------
                                                                              ---------- ---------- ---------- ---------- ----------
                                                                              ---------- ---------- ---------- ---------- ----------
                                                                              ---------- ---------- ---------- ---------- ----------
                                                                              ---------- ---------- ---------- ---------- ----------
                                                                              ---------- ---------- ---------- ---------- ----------
                                                                              ---------- ---------- ---------- ---------- ----------
                                                                              ---------- ---------- ---------- ---------- ----------
                                                                              ---------G Q--------- ---------- ---------- ----------
                                                                              ---------- ---------- ---------- ---------- ----------
                                                                              ---------- ---------- ---------- ---------- ----------
                                                                              ---------- ---------- ---------- ---------- ----------
                                                                              ---------- ---------- ---------- ---------- ----------
                                                                              ---------- ---------- ---------- ---------- ----------
                                                                              ---------- ---------- ---------- ---------- ----------
                                                                              ---------- ---------- ---------- ---------- ----------
                                                                              ---------- ---------- ---------- ---------- ----------
                                                                              ---------- ---------- ---------- ---------- ----------
                                                                              ---------- ---------- ---------- ---------- ----------
                                                                              ---------- ---------- ---------- ---------- ----------
                                                                              ---------- ---------- ---------- ---------- ----------
                                                                              ---------- ---------- ---------- ---------- ----------
                                                                              ---------- ---------- ---------- ---------- ----------
                                                                              ---------- ---------- ---------- ---------- ----------
                                                                              ---------- ---------- ---------- ---------- ----------
                                                                              ---------- ---------- ---------- ---------- ----------
                                                                              ---------- ---------- ---------- ---------- ----------
                                                                              ---------- ---------- ---------- ---------- ----------
                                                                              ---------- ---------- ---------- ---------- ----------
                                                                              ---------- ---------- ---------- ---------- ----------
                                                                              ---------- ---------- ---------- ---------- ----------
                                                                              ---------- ---------- ---------- ---------- ----------
                                                                              ---------- ---------- ---------- ---------- ----------
                                                                              ---------- ---------- ---------- ---------- ----------
                                                                              ---------- ---------- ---------- ---------- ----------
                                                                              ---------- ---------- ---------- ---------- ----------
                                                                              ---------- ---------- ---------- ---------- ----------
                                                                              ---------- ---------- ---------- ---------- ----------
                                                                              ---------- ---------- ---------- ---------- ----------
                                                                              ---------- ---------- ---------- ---------- ----------
                                                                              ---------- ---------- ---------- ---------- ----------
                                                                              ---------- ---------- ---------- ---------- ----------
                                                                              ---------- ---------- ---------- ---------- ----------
                                                                              ---------- ---------- ---------- ---------- ----------
                                                                              ---------- ---------- ---------- ---------- ----------
                                                                              ---------- ---------- ---------- ---------- ----------
                                                                              ---------- ---------- ---------- ---------- ----------
                                                                              ---------- ---------- ---------- ---------- ----------
                                                                              ---------- ---------- ---------- ---------- ----------
                                                                              QQ-------- ---------- ---------- ---------- ----------
                                                                              KLKCPKIL-- -KGSLLKT-- ---------- ---------- ---AA-----
                                                                              ---------- ---------- ---------- ---------- ----------
                                                                              ---------- ---------- ---------- ---------- ----------
                                                                              ---------- ---------- ---------- ---------- ----------
                                                                              ---------- ---------- ---------- ---------- ----------
                                                                              ---------- ---------- ---------- ---------- ----------
                                                                              ---------- ---------- ---------- ---------- ----------
                                                                              ---------- ---------- ---------- ---------- ----------
                                                                              ---------- ---------- ---------- ---------- ----------
                                                                              ---------- ---------- ---------- ---------- ----------
                                                                              ---------- ---------- ---------- ---------- ----------
                                                                              ---------- ---------- ---------- ---------- ----------
                                                                              ---------- ---------- ---------- ---------- ----------
                                                                              ---------- ---------- ---------- ---------- ----------
                                                                              ---------- ---------- ---------- ---------- ----------
                                                                              KPMCRKL--- --PNLLKT-- ---------- ---------- ---TA-----
                                                                              ---------- ---------- ---------- ---------- ----------
                                                                              ---------- ---------- ---------- ---------- ----------
                                                                              ---------- ---------- ---------- ---------- ----------
                                                                              ---------- ---------- ---------- ---------- ----------
                                                                              ---------G K--------- ---------- ---------- ----------
                                                                              ---------- ---------- ---------- ---------- ----------
                                                                              ---------- ---------- ---------- ---------- ----------
                                                                              DIAIDTITGG ---------- ---------- ---------- -----DE---
                                                                              DFAMDVITGG ---------- ---------- ---------- -----DD---
                                                                              ---------- ---------- ---------- ---------- ----------
                                                                              ---------- ---------- ---------- ---------- ----------
                                                                              ---------- ---------- ---------- ---------- -----DH---
                                                                              ---------- ---------- ---------- ---------- ----------
                                                                              ---------- ---------- ---------- ---------- ----------
                                                                              ---------- ---------- ---------- ---------- ----------
                                                                              ---------- ---------- ---------- ---------- ----------
                                                                              ---------- ---------- ---------- ---------- ----------
                                                                              ---------- ---------- ---------- ---------- ----------
                                                                              ---------- ---------- ---------- ---------- ----------
                                                                              ---------- ---------- ---------- ---------- ----------
                                                                              ---------- ---------- ---------- ---------- ----------
                                                                              ---------- ---------- ---------- ---------- ----------
                                                                              ---------- ---------- ---------- ---------- ----------
                                                                              QE-------- ---------- ---------- ---------- ----------
                                                                              KQ-------- ---------- ---------- ---------- ----------
                                                                              ---------- ---------- ---------- ---------- ----------
                                                                              ---------- ---------- ---------- ---------- ----------
                                                                              ---------- ---------- ---------- ---------- ----------
                                                                              ---------- ---------- ---------- ---------- ----------
                                                                              ---------- ---------- ---------- ---------- ----------
                                                                              ---------- ---------- ---------- ---------- ----------
                                                                              ---------- ---------- ---------- ---------- ----------
                                                                              ---------- ---------- ---------- ---------- ----------
                                                                              ---------- ---------- ---------- ---------- ----------
                                                                              ---------- ---------- ---------- ---------- ----------
                                                                              ---------- ---------- ---------- ---------- ----------
                                                                              ---------- ---------- ---------- ---------- ----------
                                                                              ---------- ---------- ---------- ---------- ----------
                                                                              ---------- ---------- ---------- ---------- ----------
                                                                              ---------- ---------- ---------- ---------- ----------
                                                                              -HDAQR---- ---------- ---------- ---------- ----------
                                                                              ---------- ---------- ---------- ---------- ----------
                                                                              ---------- ---------- ---------- ---------- ----------
                                                                              ---------- ---------- ---------- ---------- ----------
                                                                              ---------- ---------- ---------- ---------- ----------
                                                                              QQ-------- ---------- ---------- ---------- ----------
                                                                              ---------- ---------- ---------- ---------- ----------
                                                                              ---------- ---------- ---------- ---------- ----------
                                                                              ---------- ---------- ---------- ---------- ----------
                                                                              ---------- ---------- ---------- ---------- ----------
                                                                              ---------- ---------- ---------- ---------- ----------
                                                                              ---------- ---------- ---------- ---------- ----------
                                                                              ---------- ---------- ---------- ---------- ----------
                                                                              ---------- ---------- ---------- ---------- ----------
                                                                              ---------- ---------- ---------- ---------- ----------
                                                                              ---------- ---------- ---------- ---------- ----------
                                                                              ---------- ---------- ---------- ---------- ----------
                                                                              ---------- ---------- ---------- ---------- ----------
                                                                              ---------- ---------- ---------- ---------- ----------
                                                                              ---------- ---------- ---------- ---------- ----------
                                                                              ---------- ---------- ---------- ---------- ----------
                                                                              ---------- ---------- ---------- ---------- ----------
                                                                              ---------- ---------- ---------- ---------- ----------
                                                                              ---------- ---------- ---------- ---------- ----------
                                                                              ---------- ---------- ---------- ---------- ----------
                                                                              ---------- ---------- ---------- ---------- ----------
                                                                              ---------- ---------- ---------- ---------- ----------
                                                                              ---------- ---------- ---------- ---------- ----------
                                                                              ---------- ---------- ---------- ---------- ----------
                                                                              ---------- ---------- ---------- ---------- ----------
                                                                              ---------- ---------- ---------- ---------- ----------
                                                                              ---------- ---------- ---------- ---------- ----------
                                                                              ---------- ---------- ---------- ---------- ----------
                                                                              ---------- ---------- ---------- ---------- ----------
                                                                              ---------- ---------- ---------- ---------- ----------
                                                                              ---------- ---------- ---------- ---------- ----------
                                                                              ---------- ---------- ---------- ---------- ----------
                                                                              ---------- ---------- ---------- ---------- ----------
                                                                              ---------- ---------- ---------- ---------- ----------
                                                                              ---------- ---------- ---------- ---------- ----------
                                                                              QQ-------- ---------- ---------- ---------- ----------
                                                                              ---------- ---------- ---------- ---------- ----------
                                                                              ---------- ---------- ---------- ---------- ----------
                                                                              ---------- ---------- ---------- ---------- ----------

                                                                              --------
                                                                              --------
                                                                              --------
                                                                              TGLPALIS
                                                                              --------
                                                                              --------
                                                                              --------
                                                                              --------
                                                                              --------
                                                                              --------
                                                                              --------
                                                                              --------
                                                                              --------
                                                                              --------
                                                                              --------
                                                                              --------
                                                                              --------
                                                                              -----IVA
                                                                              --------
                                                                              --------
                                                                              --------
                                                                              --------
                                                                              --------
                                                                              --------
                                                                              --------
                                                                              --------
                                                                              --------
                                                                              --------
                                                                              --------
                                                                              --------
                                                                              --------
                                                                              --------
                                                                              --------
                                                                              --------
                                                                              --------
                                                                              --------
                                                                              --------
                                                                              --------
                                                                              --------
                                                                              --------
                                                                              --------
                                                                              --------
                                                                              --------
                                                                              --------
                                                                              ------QN
                                                                              ------QN
                                                                              --------
                                                                              --------
                                                                              --------
                                                                              --------
                                                                              --------
                                                                              --------
                                                                              --------
                                                                              --------
                                                                              --------
                                                                              --------
                                                                              --------
                                                                              --------
                                                                              --------
                                                                              --------
                                                                              --------
                                                                              --------
                                                                              --------
                                                                              --------
                                                                              --------
                                                                              --------
                                                                              --------
                                                                              --------
                                                                              --------
                                                                              --------
                                                                              --------
                                                                              --------
                                                                              --------
                                                                              --------
                                                                              --------
                                                                              --------
                                                                              --------
                                                                              --------
                                                                              --------
                                                                              --------
                                                                              --------
                                                                              --------
                                                                              --------
                                                                              --------
                                                                              --------
                                                                              --------
                                                                              --------
                                                                              --------
                                                                              --------
                                                                              --------
                                                                              --------
                                                                              --------
                                                                              --------
                                                                              --------
                                                                              --------
                                                                              --------
                                                                              --------
                                                                              --------
                                                                              --------
                                                                              --------
                                                                              --------
                                                                              --------
                                                                              --------
                                                                              --------
                                                                              --------
                                                                              --------
                                                                              --------
                                                                              --------
                                                                              --------
                                                                              --------
                                                                              --------
                                                                              --------
                                                                              --------
                                                                              --------
                                                                              --------
                                                                              --------
                                                                              --------
                                                                              --------
                                                                              --------
                                                                              --------
                                                                              --------
                                                                              --------
                                                                              --------
                                                                              --------
                                                                              --------
                                                                              --------
                                                                              --------
                                                                              --------
                                                                              --------
                                                                              --------
                                                                              --------
                                                                              --------
                                                                              --------
                                                                              --------
                                                                              --------
                                                                              --------
                                                                              --------
                                                                              --------
                                                                              --------
                                                                              --------
                                                                              --------
                                                                              --------
                                                                              --------
                                                                              --------
                                                                              --------
                                                                              --------
                                                                              --------
                                                                              --------
                                                                              --------
                                                                              --------
                                                                              --------
                                                                              --------
                                                                              --------
                                                                              --------
                                                                              --------
                                                                              --------
                                                                              --------
                                                                              --------
                                                                              --------
                                                                              --------
                                                                              --------
                                                                              --------
                                                                              --------
                                                                              --------
                                                                              --------
                                                                              --------
                                                                              --------
                                                                              --------
                                                                              --------
                                                                              --------
                                                                              --------
                                                                              --------
                                                                              --------
                                                                              --------
                                                                              --------
                                                                              --------
                                                                              --------
                                                                              --------
                                                                              --------
                                                                              --------
                                                                              --------
                                                                              --------
                                                                              --------
                                                                              --------
                                                                              --------
                                                                              --------
                                                                              --------
                                                                              --------
                                                                              --------
                                                                              --------
                                                                              --------
                                                                              --------
                                                                              --------
                                                                              --------
                                                                              --------
                                                                              --------
                                                                              --------
                                                                              --------
                                                                              --------
                                                                              --------
                                                                              --------
                                                                              --------
                                                                              --------
                                                                              --------
                                                                              --------
                                                                              --------
                                                                              --------
                                                                              --------
                                                                              --------
                                                                              --------
                                                                              --------
                                                                              --------
                                                                              --------
                                                                              --------
                                                                              --------
                                                                              --------
                                                                              --------
                                                                              --------
                                                                              --------
                                                                              --------
                                                                              --------
                                                                              --------
                                                                              --------
                                                                              --------
                                                                              --------
                                                                              --------
                                                                              -------E
                                                                              --------
                                                                              --------
                                                                              -------N
                                                                              --------
                                                                              --------
                                                                              --------
                                                                              --------
                                                                              --------
                                                                              --------
                                                                              --------
                                                                              --------
                                                                              --------
                                                                              --------
                                                                              --------
                                                                              --------
                                                                              --------
                                                                              --------
                                                                              --------
                                                                              --------
                                                                              --------
                                                                              --------
                                                                              --------
                                                                              --------
                                                                              --------
                                                                              --------
                                                                              --------
                                                                              --------
                                                                              --------
                                                                              --------
                                                                              --------
                                                                              --------
                                                                              --------
                                                                              --------
                                                                              --------
                                                                              --------
                                                                              --------
                                                                              --------
                                                                              --------
                                                                              --------
                                                                              --------
                                                                              --------
                                                                              --------
                                                                              --------
                                                                              --------
                                                                              --------
                                                                              --------
                                                                              --------
                                                                              --------
                                                                              --------
                                                                              --------
                                                                              --------
                                                                              --------
                                                                              --------
                                                                              --------
                                                                              --------
                                                                              --------
                                                                              --------
                                                                              --------
                                                                              --------
                                                                              --------
                                                                              --------
                                                                              --------
                                                                              --------
                                                                              --------
                                                                              --------
                                                                              --------
                                                                              --------
                                                                              --------
                                                                              --------
                                                                              --------
                                                                              --------
                                                                              --------
                                                                              --------
                                                                              --------
                                                                              --------
