# Supplementary material for: Prevalent bee venom genes evolved before the aculeate stinger and eusociality
Source: BMC Biol. 2023 Oct 23;21:229. doi: 10.1186/s12915-023-01656-5 (PMC10591384; doi:10.1186/s12915-023-01656-5)
Supplement: Supplementary file 46 — Additional file 46. All phylogenetic trees for all venom proteins (mature sequences) in ML approach. [file 12915_2023_1656_MOESM46_ESM.zip › PhylogeneticTrees_for_PBVPs_in ML_analysis/Apamin_aln.phy]

 23 49
Apce250_Apamin-like                                           ---------- ---CNCKA-- PET------- ---ALCARR- CQQHG----
Apme649_Apamin                                                ---------- ---CNCKA-- PET------- ---ALCARR- CQQHG----
Apme649_Apamin-like                                           ---------- -ALCNCNR-I IIP------- ---HMCWKK- CGKKG----
Apme649_MCDP                                                  ---------- -IKCNCKRHV IKP------- ---HICRKI- CGKNG----
Bombus_mcdp_1985_P04567                                       ---------- --MCICKNGK PLP------G FIGKICRKI- CMMQQTH--
Bote773_Apamin-like_1                                         ---------- --KCVCKNGR PAP------G YIHPICIRV- CMIQG----
Duno070_Apamin-like_1                                         ---DPSKCGV FYRRRCRF-- ---------P EIRKLCGDL- CNGR-----
Duno070_Apamin-like_3                                         YFVIPSAG-- MDSPRCGTGY PAE-FC-GSP LMNEACPDM- CRRLKRGRK
Duno070_Apamin-like_4                                         ---------- -VSGPCKQ-L PRKVLC-GSD KYKIMCKLK- C--------
Duno070_Apamin-like_5                                         CFFAPVT--- ATPPACHS-L PRSHLC-SSM KYRMMCRLK- C--------
Duno070_Apamin-like_6                                         ---------- YEPPACTN-L PPR-LC-SSM KYRNMCKSK- CPQSG----
Hala279_Apamin-like                                           ---------- ---CNCKGKV IKP------- ---FICKKL- CSSSG----
Halictus_TRINITY_DN14_c0_g1_i1.p1                             ---DP----- QKWCRCDP-- PQG------- ---EICRKK- CFG------
Mege534_Apamin-like_1                                         ---------- -VPPACRS-L PRRHLC-YSD KYRIMCRLTD CSADERRGK
Mero113_Apamin-like                                           ---------- -LPCSCRK-R PIP------- ---RGCRAA- CLG------
Nome504_Apamin-like_1                                         ---------- --NILCPI-L PKHMTCWKNP ALAAKCKFK- C--------
Nome504_Apamin-like_2                                         ---------- EPPPACRS-L PRSNLC-RSQ KYIIMCRLT- CTREEM-GL
Nome504_Apamin-like_4                                         ---AF----- SSHCNCDH-- PKS------- ---EACQMI- CPK------
Nome504_Apamin-like_5                                         ---EP----- -ISCSCNA-- PVG------- ---AACRRR- CRPRG----
Osbi711_Apamin-like                                           ---------- -ITCNCKS-- ---------K HLHPICWGL- CRKRG----
Xylocopa_NODE_10042_length_1345_cov_20691.368992_g138_i17.p2  ---EP----- -LGCRCRP-- PIP------- ---RGCKAA- CHWGK----
Xylocopa_TRINITY_DN1_c0_g1_i1.p6                              ---EP----- -IACRCKP-- PEP------- ---KICFHI- CRKRG----
Xyvi691APa                                                    ---------- -YTCKCGG-- PPP----KHP FFAAICKMK- CNKGK----
