# Supplementary material for: Prevalent bee venom genes evolved before the aculeate stinger and eusociality
Source: BMC Biol. 2023 Oct 23;21:229. doi: 10.1186/s12915-023-01656-5 (PMC10591384; doi:10.1186/s12915-023-01656-5)
Supplement: Supplementary file 46 — Additional file 46. All phylogenetic trees for all venom proteins (mature sequences) in ML approach. [file 12915_2023_1656_MOESM46_ESM.zip › PhylogeneticTrees_for_PBVPs_in ML_analysis/ICA_aln.phy]

 30 280
APIS_NODE_6700_length_2072_cov_10229.525037_g4464_i1.p1     FP-------- ---------- -------GAH D---EDSKEE RKNVDTVLVL
APIS_NODE_44489_length_278_cov_0.748768_g38728_i0.p1        ---------- ---------- ---------- ---------- ---VDTVLVL
Xylocopa_NODE_9056_length_1506_cov_6966.522398_g6487_i1.p1  FP-------- ---------- -------GAR D---NSN-SD EKGLDTVLVL
Apce566                                                     FP-------- ---------- -------GAH D---EDSKEE RKNVDTVLIL
Apdo372                                                     FP-------- ---------- -------GAR D---EDSKEE RKNVDTVLIL
Apflo393                                                    FP-------- ---------- -------GAR E---EDNKED RKNMDTVLIL
Atro992                                                     YP-------- ---------- -------GTR S---SKPESS AEEPEQLFII
Bote767                                                     FP-------- ---------- -------GAR N---ADT-SD KNNVDTVVVL
Bovo953                                                     FP-------- ---------- -------GAR N---ADT-SD KNNVDTVVVL
Cafl547                                                     FP-------- ---------- ---------- ------SRSE ED--------
Ceci403                                                     M--------- ---------- ---------- ---------- ----------
Ceca567                                                     FP-------- ---------- -------GVR D---ADS-DE KK-VDTVLIL
Duno895                                                     FP-------- ---------- -------GSR D---SDS-DE SDNARTLLVL
Eume878                                                     FP-------- ---------- -------SER E---SDESSE ----------
Hala137                                                     FP-------- ---------- -------GAL D---RDS-DE RKDVDTVLLL
Hasa874                                                     LP-------- ---------- -------GGR R----DSLED DS--------
Lihu620_ICA                                                 LP-------- ---------- -------GAR R----DSLED ----------
Mero210                                                     FP-------- ---------- -------GVR D--SSDS-DE KRNVDTVLLL
Mege375                                                     -PRCAAGTNP IAGYVCAQSL HHSPIKRGAR E---DDS-DE RKYV------
Navi758                                                     FP-------- ---------- -------GAN RESAESSESD DKTDGVVLVL
Nome755                                                     FP-------- ---------- -------GAR T---NED-DE MKSVETDLVL
Odbr457                                                     MK-------- ---IIIS--- ----VT-GGR R----DSFED SS--------
Oobi506                                                     LP-------- ---------- -------GGR H-AIDDSIED VD--------
Osbi697                                                     FP-------- ---------- -------GAR D---SDS-DE EKNSDTILLL
Osli271                                                     FP-------- ---------- -------GAR D---SDS-DE EKNSDTILLL
Poca635                                                     FP-------- ---------- -------AFD T---SEESDE KKNVDTVLVL
Podo069                                                     FP-------- ---------- -------AFD S---SEESDE KKNVDTLLVL
Soin529_ICA                                                 YP-------- ---------- -------SRN I-AGYDSDED FE--------
Teca_ctg7                                                   FP-------- ---------- -------GAR D---EDT-SD RKNVDTVVVL
Waau894                                                     FP-------- ---------- ---------- --SGFDSSEE ED--------

                                                            PSIER-DQMM A--A------ --TFDF-PS- LSFE----DS DEGSNWNWNT
                                                            PSIER-DQMK A--A------ --KIDL-TS- LSFE----YS DEGSNWNWNT
                                                            PSDTR-DRVL G--G------ --SVDF-LDG MGLD----DS LENPLWNFSN
                                                            PS-ER-DQMM A--A------ --TFDF-PS- LSFE----DS DESSNWNWNT
                                                            PSHER-DQMM A--A------ --TFDF-PS- LSFE----DS DESSNWNWNT
                                                            PKSER-DQMM A--A------ --TFDF-PS- LSFE----DS DESSNWNWNT
                                                            GGGS------ ---------- ----DL-ED- -GFDKGFFAS IQDP------
                                                            PSDVG-SQMM S--A------ --AFDF-PD- VSFDS-DSDS LESSTWNWNR
                                                            PSDVG-SQMM S--A------ --AFDF-PD- VSFDS-DSDS LESSTWNWNR
                                                            ---------- ---------- ----DF-ED- ---D------ -----FST--
                                                            ---------- ---------- ---------- --------DT FQSPGFYIP-
                                                            PS----DQLM G--------- --ATDF-DD- -------TDS AENPFWGWNS
                                                            PPESK-DRFI RP-------- -IPFDL-SD- MSLE----DS LEAPSWGWPN
                                                            ---------- ---------- ---------- ---------- -----YILDK
                                                            PSDAR-DRFI RPMA------ --AFDF-PD- TSFD----DS LESPSW----
                                                            ---------- ---------- -----L-EDA VNVR------ -----FSLPS
                                                            ---------- ---------- ----DL-EDT VSFD------ -----FAM--
                                                            PSDSG-NRFI RPLG------ --AFNF-PD- MSFE--DSDS MESPTWTWNN
                                                            ------DPFF EP-------- -VAFDI-PD- VNQE------ ----------
                                                            PRHNI----- ---------- -----F-DD- MGDD--DESS MGMPGMWHPF
                                                            PSSQLGDRWI RP-------- -VDFEF-PD- MRFE----D- ----------
                                                            ---------- ---------- ----DL-EDS F--------- -----FVM--
                                                            ---------- ---------- ----DF-YD- -GFS------ -----FAM--
                                                            PNGSS-VRFM RPYGGAGAGA GAGAGF-PD- MSFE--DSDS VENPTWTWNG
                                                            PNGSS-VRFM RPYG------ --GAGF-PD- MSFE--DSDS VENPTWTWNG
                                                            PGSDM-DVYS RP-------- -RIPNL-PD- FNES----D- -----GSWP-
                                                            PGSDM-EMFD RP-------- -RIPNLNPD- FNDS----D- -----DSWP-
                                                            ---------- ---------- ---------- TNYD------ -----FSFPS
                                                            PADTR-DQML S--A------ --TFDF-PD- VSFE----DS LEDSAWNWNR
                                                            ---------- ---------- -------FDS VGFN------ -----LAM--

                                                            LLRPNFLDGW YQTLQ---TH MKKVRE---- QM-AGILSRI PEQ-GVVN--
                                                            LLRPNYLDGW YQTLQ---TH MKKVWE---- QM-SGILSRI PEK-GVVN--
                                                            LFRSSIMDRW YSNLQ---AN MKKLRD---- QL-VGIFSRI PEE-GTVN--
                                                            LLRPNFLDGW YQTLQ---TH MKKVRE---- QM-AGILSRI PEQ-GVVN--
                                                            LLRPNFLDGW YQTLQ---TH MKKVRE---- QM-AGILSRI PEQ-GVVN--
                                                            LLRPNFLDGW YQTLQ---TH MKKVRE---- QM-AGILSRI PEQ-GVVN--
                                                            ------FDGF LTSVQ---SM MSRLRK---- QM-FDALPNY HGA-GFFG--
                                                            LFRSNFLDGW YSSLQ---AH MKRIRD---- QM-AGILSRI PGD-GVVN--
                                                            LFRSNFLDGW YSSLQ---AH MKRIRD---- QM-AGILSRI PGD-GVVN--
                                                            ------FN-- --------EY FNAMRQ---- YM-LNYFWNI PDV----T--
                                                            -FSINPFNGF LT------GI MKRLRE---- QM-SSILSRI PES-GIVS-P
                                                            MIRSNLMDRW YSNIQAMKAQ MRRLAN---- MMAAGILSSI SDE-DTGS-P
                                                            MFRSNPFGGW YSRMH---EY ITSLRE---- RV-SDILSRI PED-GVVS--
                                                            MGNIDIFRTL LWMMK---SE IDRFTPYFNG QT-FNTMQRF PLE-NPLN--
                                                            -IRWNFFDTW YSSIQ---AT IKKWRE---- DM-SRILSRI PDH-GIVS--
                                                            LNIPNSFF-- --------DT FNSMRQ---- NI-LNYFWNM SDL----T--
                                                            ---PNFFA-- --------ET VNRLRQ---- NL-LNYFWNM PDI----T--
                                                            LFRSNFLDGW YSSIQ---AQ MKRLRD---- QM-AGILSRI PEQ-D-VP--
                                                            ---------- ---IS---QI YNQMYRWY-L SM-KDHLRGM MDP-GLFGGP
                                                            RFDNSPFDGL FTRMQ---EA MNRVRA---- EM-AAALASQ LGQVGGLT-P
                                                            ---LNLFSSF YNSIQ---NY LQRMRD---- RW-TVILSGI PNP-------
                                                            ---PNFFD-- ---------- MDRIRQ---- NL-LNYFWNI PNP----L--
                                                            ---PDFFA-- --------ET MTRLRN---- NL-MSYFWNL PDI----T--
                                                            MFRSNFLDGW YSRIQ---AH MKRLRD---- QI-AGILSRI PEE-GVVP--
                                                            MFRSNFLDGW YSRIQ---AH MKRLRD---- QI-AGILSRI PEE-GVVP--
                                                            LFRPSSFDYL SDTLH---QI MNRLRE---- QM-ASIASRF PLNPGFST-P
                                                            LFRPGSFGYL SDSLQ---QI MNRLRE---- QM-ASIASRF SLNPGFST-P
                                                            F--PN-FA-- --------DY WNLMQQRV-R EI-AKMFSNP LNP----T--
                                                            WFRSNLFDGL YSNLQ---AQ MKKLRD---- QM-AGILSHI PEQ-GVVN--
                                                            ---PNFFS-- -DSFR---DT INGLRQ---- RL-LNYFWNM PDI----T--

                                                            WNKIPEGANT TSTTKIIDGH VVTINETTYT DGSDDYSTLI RVRVIDVRPQ
                                                            WNKIPEGANT TST------- ---------- ---------- ----------
                                                            WSKIPEGANT TSTTKIIDGH VVTINETRYT DSNDEFGSAF ILRVIDVRPL
                                                            WNKIPEGANT TSTTKIIDGH VVTINETTYT DGSDDYSTLI RVRVIDVRPQ
                                                            WNKIPEGANT TSTTKIIDGH VVTINETTYT DGSDDYSTLI RVRVIDVRPQ
                                                            WNKIPEGANT TSTTKIIDGH VVTINETTYT DGSDDYSTLI RVRVIDVRPQ
                                                            FGDIPEGANS TSTTKVIDGH LVTINETTYA TGDDNSGSVF RIRIVDIKPD
                                                            WSKIPEGANT TSTTKIINGH VLTINETTYT DGDDEYSTLI RVRVIDVRPQ
                                                            WSKIPEGANT TSTTKIINGH VLTINETTYT DGDDEYSTLI RVRVIDVRPQ
                                                            NIKIPEGANT TSTVKIIDGH VVTINETTYT QGDENGGAAI RIRIIDVKPD
                                                            WGKIPEGANT TSTTKIVDGH VVTINETTYS SGNDSHGAVF RVRIIDVKPQ
                                                            WIKIPEGANT TSTTKVVDGH VVTVNETTYT DGDDESGIVI RVRVIDVRPE
                                                            WGKIPEGANT TSTTKIIDGH VVTVNETTFR DGDDENGIVI RVRVIDVKPQ
                                                            LNFSKNDANW TSETKVINGN IVTTNETIYA GNNNYSTLVM RIRIIEVEPE
                                                            LGKIPEGANT TSTTKIIDGH VVTINETTYM DGDDEYGTVI RVRVIDVKPQ
                                                            DIKIPEGANT TSTTKIIDGH VVTINETTYT SGDENGGTVF RIRTIDVMPQ
                                                            NIDIPEGANT TSTTKIIDGH VVTINETTYT SGDETSGTSF RIRIIDVKPQ
                                                            WSKIPEGANT TSTTKVIDGH VVTINETTYM DGDDESGILI RVRVIDVTPQ
                                                            WSKIPKTANT TSTTKVIDGH VVVINETTYT DDEDGYKAVL RFSVIDIRPK
                                                            WGKIPEGANT TSTTKVIGDH QVTINETTYS DGDENSGTIF RVRVVDVKPL
                                                            -QNLP-GANS TSTTKVIDGH LVTINETTYA --DDDLGTVI RVRVIDMKPI
                                                            NIKVPEGANT TSTTKIIDGH VVTINETTYT SGDDTSGTAF RIRIIDVKPQ
                                                            NMKIPEGANT TSTVKIIDGH VVTINETTYS SGDANSNTAF RIRIIDVKPQ
                                                            SVKIPEGANT TSTTKIIDGH VVTINETTYM DGDDEFGTLI RIRVIDVKPQ
                                                            SVKIPEGANT TSTTKIIDGH VVTINETTYM DGDDEFGTLI RIRVIDVKPQ
                                                            WSKIPLGGNT TSTTKIINGH VLTINETIYK DNNDTDGIIF RVRVIDVKPQ
                                                            WSKIPLGGNT TSTTKIINGH VLTINETVYK DNSDTDAIVF RVRVIDVKPQ
                                                            DFKIPEGANR TSTTKIINGH VVTINETTYT SGDDENGTAF RIRIIDIKPQ
                                                            WSKIPEGANT TSTTKVIDGH VLTINETTYT DGNDEYSTLI RVRVIDVRPQ
                                                            DIKIPDGANT TSTTKIINGH VVTINETTYT SGDELGGTAF RIRIVDVKPL

                                                            NETILTTVS- ----SEADS- DVTTLPT--- LIGK------ ----N-ETST
                                                            ---------- ---------- ---------- ---------- ----------
                                                            NDTILQT-E- ----SEAGS- EVTTLPS--- NVTT--RRGS DPANN-EGRT
                                                            NETILTTVS- ----SEADS- DVTTLPT--- FIGT------ ----N-DTST
                                                            NETILTTVS- ----SEADS- DVTTLPT--- LIGK------ ----N-DTST
                                                            NETILTTVS- ----SEADS- DVTTLPT--- --GT------ ----N-DTST
                                                            DEETIGN--- ----PDAEG- IATANPNDE- -------LQP TPTTR----A
                                                            NETLLQT-E- ----NEADA- EVTTLPT--- VTGT-GGTTS TDTSK-VDRT
                                                            NETLLQT-E- ----SEADA- EITTLPT--- VTGT-GGTTG TDTSK-VDRT
                                                            NNTLLI---- ----SNGNA- EPTTVKAE-- ---------- ----------
                                                            NDTLETV-G- ----GEGEA- EVVTTES--- SESE-----S TTAQT-EDSS
                                                            NETILRT-E- ----SEEDV- EVTTLPS--- RRRT-----T TVTTRVGDGT
                                                            NETILLT-E- ----STADG- EVTTLPT--- VTSRIPVETG TASSE-VDRT
                                                            NDTNPVA-E- ----NDGGF- EVVTLPT--- VTESTSETNT ATTNK-KKNT
                                                            NETILMT-E- ----SEADA- EITTLPT--- VTTT-----A TATSK-EERT
                                                            NNTLLLV-D- ----SDADT- TP-------- ---------- ----------
                                                            NETIKDD-RD DTIPLGGDV- TPKAQPG--- ---------- ----------
                                                            NETILMT-E- ----SDADA- EVTTLPTGGM VTTS-----K TVISKEESTT
                                                            NETNTAE--- ---------- EMTVSPV--- ---------- ----------
                                                            NETTDAA-EP ETSSEEADA- KPTKRPDD-- SPAE-----K QNEDR-EELT
                                                            S-------G- ----NETEV- ETTTQVT--- VCVT-----P SASGE-EKCT
                                                            DDTVPPI-G- ----SDANTM SPRATE---- ---------- ----------
                                                            NETVPAI-G- ----GGGNA- EPTTVRAE-- ---------- ----------
                                                            NETILLT-E- ----SAADA- EVTTLPT--- ITTS-----K TATSRDENTT
                                                            NETILLT-E- ----SAADA- EVTTLPT--- ITTS-----K TATSRDENTT
                                                            DDTT-IN-E- ----NEDGA- ---VNPT--- VTTT-----P DENDNSQEVT
                                                            NDTTIIT-E- ----NEDGA- ---VIPT--- VTST-----P TENDGSQEVT
                                                            NSTDTTL-P- PTTVVGGNP- QPTVKPEP-- ---------- ----------
                                                            NDTLLLT-E- ----SEADA- EVTTLPT--- I--------- TVTSK-EDRT
                                                            NDTETIE-G- ----NTG--- EPAVRPE--- ---------- ----------

                                                            Q-SSRSVESV E-DF-DNEIP KN-QGDVLTA 
                                                            ---------- ---------- ---------- 
                                                            T-PSRSVETV E-DF-ENEIP KN-QVDTLTA 
                                                            P-SSRSVESV E-DF-DNEIP KN-QGDVLTA 
                                                            Q-SSRSVESV E-DF-DNEIP KN-QGDVLTA 
                                                            Q-SSRSVESV E-DF-DNEIP KN-QGDILTA 
                                                            S-VDRDVESV E-DFNENEIP KR-LVQVTAA 
                                                            T-PSRSVETV E-EF-DNEIP KN-QVDTLTA 
                                                            T-PSRSVETV E-EF-DNEIP KN-QVDTLTA 
                                                            --AEGSRETV E-DM-NNEIS KN--TD-LTA 
                                                            T-PARSVETV ENDL-NNEIP KS-QIELLNA 
                                                            T-ASRSVETV E-DL-DNEIS GN-QVETLNA 
                                                            T-QSRSVETV E-DI-DNEIP KN-QVDTLTA 
                                                            S-PTRSVETV E-EF-DNEIS KD--QNPLTA 
                                                            T-PLRSVETV E-DF-DNEIP KN-QVDTLTA 
                                                            --KTGVSESA E-TL-ENEIS RN--GDVLTA 
                                                            --PAESAETV E-EF-NNEIP KSGGGDTLTA 
                                                            A-PPRSVETM E-DF-DNEIP KN-QVDTLNA 
                                                            ---------A E----ETDIP KN-EVETLDA 
                                                            TPAPRSVESL E-EF-DNEIP KN-QVDVLTA 
                                                            T-SPRSVETI E-DF-DNEIP KN-QVDTLTA 
                                                            --NPGSAETV E-DF-NNEIP KN-GGDTLNA 
                                                            --APESAESV E-DF-NNEIP KN--ADTLTA 
                                                            T-PPRSVETV E-DI-DNEIP KN-QVDTLSA 
                                                            T-PPRSVETV E-DS-DNEIP KN-QVDTLSA 
                                                            T-PQRSVETV E-EF-DNEIS NR--REVLNA 
                                                            T-PQRSVETV E-EF-DNEIP NR--GDVLKA 
                                                            --EAESRETL E-DF-NNEIP KN--TPTLNA 
                                                            T-PSRSVETV E-EF-DNEIP KN-QVDTLTA 
                                                            --SPESRETV E-DF-NNEIS KN--TETLTA 
