# Supplementary material for: Prevalent bee venom genes evolved before the aculeate stinger and eusociality
Source: BMC Biol. 2023 Oct 23;21:229. doi: 10.1186/s12915-023-01656-5 (PMC10591384; doi:10.1186/s12915-023-01656-5)
Supplement: Supplementary file 46 — Additional file 46. All phylogenetic trees for all venom proteins (mature sequences) in ML approach. [file 12915_2023_1656_MOESM46_ESM.zip › PhylogeneticTrees_for_PBVPs_in ML_analysis/ACU_ms.nexus]

#NEXUS
begin taxa;
	dimensions ntax=302;
	taxlabels
		APIS_NODE_10403_length_1439_cov_3311.402493_g351_i3.p6
		APIS_NODE_12118_length_1243_cov_10805.042088_g8373_i0.p9
		APIS_NODE_39837_length_291_cov_0.983051_g34173_i0.p1
		APIS_NODE_49307_length_261_cov_541237.096774_g43546_i0.p1
		APIS_NODE_50813_length_248_cov_1.051813_g45149_i0.p1
		APIS_NODE_51757_length_254_cov_0.849162_g45996_i0.p2
		APIS_NODE_53886_length_248_cov_1.017341_g48125_i0.p1
		APIS_NODE_54636_length_223_cov_8.095238_g48972_i0.p1
		APIS_TRINITY_DN5_c2_g1_i1.p1
		APIS_TRINITY_DN350_c7_g1_i1.p1
		APIS_TRINITY_DN2882_c0_g1_i3.p3
		APIS_TRINITY_DN3177_c0_g1_i2.p4
		APIS_TRINITY_DN3221_c0_g1_i3.p1
		APIS_TRINITY_DN3849_c0_g2_i3.p9
		APIS_TRINITY_DN3929_c0_g1_i1.p3
		APIS_TRINITY_DN6995_c0_g2_i2.p4
		APIS_TRINITY_DN7492_c0_g1_i1.p8
		APIS_TRINITY_DN8492_c0_g1_i2.p5
		APIS_TRINITY_DN12646_c3_g1_i1.p1
		APIS_TRINITY_DN18396_c0_g1_i1.p5
		APIS_TRINITY_DN19171_c1_g1_i1.p1
		Xac-1
		Xac-2
		Xylocopa_NODE_38821_length_260_cov_1.492683_g34557_i0.p1
		Xylocopa_TRINITY_DN2_c1_g1_i1.p2_transcriptomeOnly
		Apdo390MEL
		Apfl285MEL
		Bote765MEa
		Bovo935Mea
		Bovo935Meb
		Cogi001Meq
		Osbi656Os
		Xylocopa_R662287.p3
		Apdo570S
		Apdo711SL
		Apfl197S
		Apfl927SL
		Apme639SL
		Bote769SLmb
		Bovo944SLmb
		Ceca446Smb
		Cogi007SLmb
		Cogi012Smb
		Duno923Smb
		Eume180SL
		Eudi029SLmb
		Eudi058Smb
		Frva450SLmb
		Hala254SL
		Hasa467SL
		Hasa661Smb
		Lihu840Smb
		Mebes49Smb
		Mebec91SLmb
		Navi759SL
		Nome827Smb
		Odbr538S
		Oobi519Smb
		Osbi704SL
		Osbi739Smb
		Osli259SL
		Osli279Smb
		Soin667Smb
		Waau837Smb
		Waau816SL
		Apis_dorsata_melittin
		Apis_florea_melittin
		Apis_mellifera_melittin_1
		Apis_mellifera_melittin_2
		Apis_mellifera_melittin_3
		Apis_mellifera_melittin_4
		Apis_mellifera_melittin_5
		Bombus_vosnesenski_melittin-1
		Bombus_vosnesenski_melittin-2
		MIITX-M3_MyrVG.TRINITY_DN4685_c0_g1_i1_Entry|noBxHit_len|284_tpm|9693.66
		P86146_MCD_ORADR
		P86147_MCD_ORADR
		Xylocopa_Xylopin-3
		Xylopin-1
		Xylopin-2
		sp_P07495_BOL4_BOMPE_Bombolitin-4_Bombus_pensylvanicus
		sp|P07495|BOL4_BOMPE
		sp_P07493_BOL2_BOMPE_Bombolitin-2_Bombus_pensylvanicus
		sp|P07493|BOL2_BOMPE
		sp_P10521_BOL1_BOMPE_Bombolitin-1_Bombus_pensylvanicus
		sp|P10521|BOL1_BOMPE
		sp_P07494_BOL3_BOMPE_Bombolitin-3_Bombus_pensylvanicus
		sp|P07494|BOL3_BOMPE
		sp_P07496_BOL5_BOMPE_Bombolitin-5_Bombus_pensylvanicus
		sp|P07496|BOL5_BOMPE
		sp_P0CD69_BOL8_BOMLA_Bombolitin-8_Bombus_lapidarius
		sp|P0CD69|BOL8_BOMLA
		sp_P0CD67_BOL6_BOMLA_Bombolitin-6_Bombus_lapidarius
		sp|P0CD67|BOL6_BOMLA
		sp_P0CD68_BOL7_BOMLA_Bombolitin-7_Bombus_lapidarius
		sp|P0CD68|BOL7_BOMLA
		sp_A0A6M6RE84_SECP_TETBN_Secapin_Tetramorium_bicarinatum
		sp_Q7YWA6_SECP_POLHE_Secapin_Polistes_hebraeus
		sp_Q7YWA8_SECP_VESVN_Secapin_Vespa_velutina_nigrithorax
		sp_Q7YWA9_SECP_VESMC_Secapin_Vespula_maculifrons
		tr_A0A6I9VY29_A0A6I9VY29_9HYME_Secapin_Pogonomyrmex_barbatus_LOC105423812
		tr_A0A4S2KK16_A0A4S2KK16_9HYME_Secapin_Temnothorax_longispinosus_DBV15_01238
		tr_A0A6M6RA65_A0A6M6RA65_TETBN_Secapin_Tetramorium_bicarinatum
		tr_A0A195E0S3_A0A195E0S3_9HYME_Secapin_Trachymyrmex_cornetzi_ALC57_09159
		tr_I3XMY6_I3XMY6_APICA_Secapin_Apis_mellifera_carnica
		tr_A0A348G5Z6_A0A348G5Z6_ODOMO_Secapin_Odontomachus_monticola_SECP_OM
		tr_K7NC05_K7NC05_AEDAE_Secapin-2a_Aedes_aegypti
		tr_K7NBL4_K7NBL4_AEDAE_Secapin-2b_Aedes_aegypti
		tr_K7NBX7_K7NBX7_AEDAE_Secapin-3_Aedes_aegypti
		tr_K7NBR8_K7NBR8_CAMFO_Secapin-2_Camponotus_floridanus
		sp|A0A1W6EVM7|AMPU1_AMPCP
		sp|A0A1W6EVN2|AMPU2_AMPCP
		sp|A0A1W6EVN4|AMPU3_AMPCP
		sp|A0A6G9KHD1|TX06A_MANRB
		sp|A0A6G9KHD3|TX12A_MANRB
		sp|A0A6G9KHD6|TX10C_MANRB
		sp|A0A6G9KHE5|TX17B_MANRB
		sp|A0A6G9KIR5|TX20A_MANRB
		sp|A0A6G9KIT6|TX13A_MANRB
		sp|A0A6G9KJK9|TX10A_MANRB
		sp|A0A6G9KJM3|TX18A_MANRB
		sp|A0A6G9KJV6|TX10B_MANRB
		sp|A0A6M3Z4E7|TX14A_TETBN
		sp|A0A6M3Z554|TX11A_TETBN
		sp|A0A6M6R9M4|TX17F_TETBN
		sp|A0A088SG62|B12A_TETBN
		sp|A0A348G5V8|TX12A_ODOMO
		sp|A0A348G5V9|TX13A_ODOMO
		sp|A0A348G5W0|TX14A_ODOMO
		sp|A0A348G5W1|TX15A_ODOMO
		sp|A0A348G5W2|TX16A_ODOMO
		sp|A0A348G6I7|TX11A_ODOMO
		sp|A0A348G6I9|TX17A_ODOMO
		sp|A0A348G6J0|TX18A_ODOMO
		sp|A0A348G6J1|TX19A_ODOMO
		sp|A0SPI0|MASTC_VESMG
		sp|C0HJH6|TX4BC_DINQU
		sp|C0HJH7|TX4A_DINQU
		sp|C0HJK0|TX3AB_DINQU
		sp|C0HJK1|TX1C_DINQU
		sp|C0HJK2|TX1AB_DINQU
		sp|C0HJK4|TX2AC_DINQU
		sp|C0HJY4|PON1A_ANOEM
		sp|C0HJY5|PON1B_ANOEM
		sp|C0HJY6|PON1C_ANOEM
		sp|C0HJY7|PON1D_ANOEM
		sp|C0HJY8|PON1E_ANOEM
		sp|C0HJY9|PON1F_ANOEM
		sp|C0HJZ0|PON1G_ANOEM
		sp|C0HK42|LL1_LASLA
		sp|C0HK43|LL2_LASLA
		sp|C0HK44|LL3_LASLA
		sp|C0HKQ5|XAC1_XYLAI
		sp|C0HKQ6|XAC2_XYLAI
		sp|C0HKQ9|PSTN_POLPI
		sp|C0HL84|PNG1_PANCL
		sp|C0HL85|PNGK_PANCL
		sp|C0HL86|PNGR_PANCL
		sp|C0HL98|MAC1_MACFV
		sp|C0HLS2|PP1AA_PSEPY
		sp|C0HLS3|PP1AB_PSEPY
		sp|C0HLT7|BRK_POLOC
		sp|D1MEI6|EUME1_EUMPO
		sp|D1MEI7|MAS2A_EUMPO
		sp|D1MEI8|MAS2B_EUMPO
		sp|D1MEJ3|PROT6_EUMPO
		sp|P0C1M1|CRBLE_VESMG
		sp|P0C1M2|CRBLF_VESMG
		sp|P0C1M3|CRBLG_VESMG
		sp|P0C1M4|MASTA_VESMG
		sp|P0C1M5|MASTB_VESMG
		sp|P0C1M6|MASTA_POLDO
		sp|P0C1M7|MASTB_POLDO
		sp|P0C1Q4|MASTI_POLPI
		sp|P0C1Q5|MASTP_PROSY
		sp|P0C1Q6|MASTA_VESAN
		sp|P0C1Q7|MAST_VESTR
		sp|P0C1Q8|MAST1_VESVU
		sp|P0C1Q9|MAST2_VESVU
		sp|P0C1R0|PROTO_POLPI
		sp|P0C1R1|PROTO_PROSY
		sp|P0C1R2|SYLV_PROSY
		sp|P0C005|ANOP_ANOSM
		sp|P0C5G7|MASTD_VESMG
		sp|P0C022|MAST_ANTFM
		sp|P0C023|TX2B_MYRPI
		sp|P0C931|EUME_EUMRU
		sp|P0CD70|OSM_OSMRU
		sp|P0CF01|TX3AB_DINAS
		sp|P0CF02|TX4A_DINAS
		sp|P0CF03|TX2A_DINAS
		sp|P0CF04|TX1A_DINAS
		sp|P0CF05|TX4B_DINAS
		sp|P0CJ36|EUMER_EUMRB
		sp|P0CJ37|EUMEF_EUMFR
		sp|P0CJ38|MASTE_EUMRB
		sp|P0CJ39|MASTE_EUMFR
		sp|P0DL32|BRKF_CYPDO
		sp|P0DL40|VESPI_VESMG
		sp|P0DM70|BRK1_PROEX
		sp|P0DM71|BRK2_PROEX
		sp|P0DPR9|MELN_APICE
		sp|P0DPU9|TX14A_MYRGU
		sp|P0DPX0|TX17B_MYRGU
		sp|P0DSI4|B13A_TETBN
		sp|P0DSI5|B14A_TETBN
		sp|P0DSI6|B15A_TETBN
		sp|P0DSI7|GTX3A_NEOAP
		sp|P0DSI8|GTX3A_NEOIV
		sp|P0DSI9|GTX3B_NEOAP
		sp|P0DSJ0|GTX3B_NEOIV
		sp|P0DSJ1|GTX3C_NEOIV
		sp|P0DSJ2|GTX3D_NEOIV
		sp|P0DSJ3|LTX2A_NEOIV
		sp|P0DSJ4|TX11A_MYRGU
		sp|P0DSJ5|TX12A_MYRGU
		sp|P0DSJ6|TX13A_MYRGU
		sp|P0DSJ7|TX14B_MYRGU
		sp|P0DSJ8|TX15A_MYRGU
		sp|P0DSJ9|TX15B_MYRGU
		sp|P0DSK0|TXM3A_DINQU
		sp|P0DSK1|TX16A_MYRGU
		sp|P0DSK2|TXM4E_DINQU
		sp|P0DSK3|TX17A_MYRGU
		sp|P0DSK4|TX17C_MYRGU
		sp|P0DSK5|TX18A_MYRGU
		sp|P0DSK6|TX18B_MYRGU
		sp|P0DSK7|TX19A_MYRGU
		sp|P0DSL0|TX1A_MYRRB
		sp|P0DSL4|TX21A_MYRGU
		sp|P0DSL5|TX2A_NEOAP
		sp|P0DSL6|TX5A_DINQU
		sp|P0DSL7|TXLS1_PSETR
		sp|P0DSL8|TXLS2_PSETR
		sp|P0DSL9|TXSS1_PSETR
		sp|P0DSM0|TXSS2_PSETR
		sp|P0DSM1|TXSS3_PSETR
		sp|P0DSM2|WTX1A_NEOAP
		sp|P0DSM3|WTX1A_NEOIV
		sp|P0DSM4|WTX1B_NEOAP
		sp|P0DSM5|WTX1B_NEOIV
		sp|P01502|MEL_APIDO
		sp|P01504|MEL_APIFL
		sp|P01514|MAST_VESLE
		sp|P01515|MAST_VESXA
		sp|P01516|MAST_VESCR
		sp|P01517|MAST_POLJO
		sp|P01518|CRBL_VESCR
		sp|P04205|MAST_VESMA
		sp|P12797|BRK_MEGFL
		sp|P17231|CRBL_VESTR
		sp|P17232|CRBL_VESMA
		sp|P17233|CRBL_VESAN
		sp|P17234|CRBL_VESXA
		sp|P17235|CRBL_VESLE
		sp|P17237|PROTO_ICASP
		sp|P17238|MAST_VESOR
		sp|P21654|MAST_VESBA
		sp|P41736|TX1A_PARCV
		sp|P42716|MAST_PARID
		sp|P42717|BRK_PARID
		sp|P42718|CHEP_PARID
		sp|P57672|BRK_VESMC
		sp|P68407|MEL_APICC
		sp|P69034|MAST1_PROEX
		sp|P69035|MAST2_PROEX
		sp|P69036|MAST3_PROEX
		sp|P69392|PMTXB_BATMC
		sp|P69436|MAST_AGEPP
		sp|P69437|PROTO_AGEPP
		sp|P82414|GTX3A_NEOGO
		sp|P82415|GTX3B_NEOGO
		sp|P82416|GTX3C_NEOGO
		sp|P82417|GTX3D_NEOGO
		sp|P82418|GTX3E_NEOGO
		sp|P82419|GTX3F_NEOGO
		sp|P82420|GTX3G_NEOGO
		sp|P82421|LTX2A_NEOGO
		sp|P82422|LTX2B_NEOGO
		sp|P82423|WTX1A_NEOGO
		sp|P82424|WTX1B_NEOGO
		sp|P82425|WTX1C_NEOGO
		sp|P82426|WTX1D_NEOGO
		sp|P82427|WTX1E_NEOGO
		sp|P82428|WTX1F_NEOGO
		sp|P83659|BRKC_CYPDO
		sp|P84388|PLYB1_POLPI
		sp|P84389|PLYB2_POLPI
		sp|P84914|VP13B_POLPI
		sp|P84915|VP13A_POLPI
		sp|P85870|DCRLN_OREDC
		sp|P85873|BRK_POLMJ
		sp|P85874|MAST2_POLMJ
		sp|P85879|TLP1_POLLN
		sp|P85880|TLP2_POLLN
		sp|P86170|MEP_MELAF
		sp|Q7M3T2|BRK_VESXA
		sp|Q7M3T3|BRK_VESMA
		sp|Q8LW54|MELS_APICE
		sp|W8GNV3|B11A_TETBN
		sp|P86146|MASOD_ORADR
		sp|P86147|PROTO_ORADR
	;
end;
begin trees;
	translate
		1	APIS_NODE_10403_length_1439_cov_3311.402493_g351_i3.p6,
		2	APIS_NODE_12118_length_1243_cov_10805.042088_g8373_i0.p9,
		3	APIS_NODE_39837_length_291_cov_0.983051_g34173_i0.p1,
		4	APIS_NODE_49307_length_261_cov_541237.096774_g43546_i0.p1,
		5	APIS_NODE_50813_length_248_cov_1.051813_g45149_i0.p1,
		6	APIS_NODE_51757_length_254_cov_0.849162_g45996_i0.p2,
		7	APIS_NODE_53886_length_248_cov_1.017341_g48125_i0.p1,
		8	APIS_NODE_54636_length_223_cov_8.095238_g48972_i0.p1,
		9	APIS_TRINITY_DN5_c2_g1_i1.p1,
		10	APIS_TRINITY_DN350_c7_g1_i1.p1,
		11	APIS_TRINITY_DN2882_c0_g1_i3.p3,
		12	APIS_TRINITY_DN3177_c0_g1_i2.p4,
		13	APIS_TRINITY_DN3221_c0_g1_i3.p1,
		14	APIS_TRINITY_DN3849_c0_g2_i3.p9,
		15	APIS_TRINITY_DN3929_c0_g1_i1.p3,
		16	APIS_TRINITY_DN6995_c0_g2_i2.p4,
		17	APIS_TRINITY_DN7492_c0_g1_i1.p8,
		18	APIS_TRINITY_DN8492_c0_g1_i2.p5,
		19	APIS_TRINITY_DN12646_c3_g1_i1.p1,
		20	APIS_TRINITY_DN18396_c0_g1_i1.p5,
		21	APIS_TRINITY_DN19171_c1_g1_i1.p1,
		22	Xac-1,
		23	Xac-2,
		24	Xylocopa_NODE_38821_length_260_cov_1.492683_g34557_i0.p1,
		25	Xylocopa_TRINITY_DN2_c1_g1_i1.p2_transcriptomeOnly,
		26	Apdo390MEL,
		27	Apfl285MEL,
		28	Bote765MEa,
		29	Bovo935Mea,
		30	Bovo935Meb,
		31	Cogi001Meq,
		32	Osbi656Os,
		33	Xylocopa_R662287.p3,
		34	Apdo570S,
		35	Apdo711SL,
		36	Apfl197S,
		37	Apfl927SL,
		38	Apme639SL,
		39	Bote769SLmb,
		40	Bovo944SLmb,
		41	Ceca446Smb,
		42	Cogi007SLmb,
		43	Cogi012Smb,
		44	Duno923Smb,
		45	Eume180SL,
		46	Eudi029SLmb,
		47	Eudi058Smb,
		48	Frva450SLmb,
		49	Hala254SL,
		50	Hasa467SL,
		51	Hasa661Smb,
		52	Lihu840Smb,
		53	Mebes49Smb,
		54	Mebec91SLmb,
		55	Navi759SL,
		56	Nome827Smb,
		57	Odbr538S,
		58	Oobi519Smb,
		59	Osbi704SL,
		60	Osbi739Smb,
		61	Osli259SL,
		62	Osli279Smb,
		63	Soin667Smb,
		64	Waau837Smb,
		65	Waau816SL,
		66	Apis_dorsata_melittin,
		67	Apis_florea_melittin,
		68	Apis_mellifera_melittin_1,
		69	Apis_mellifera_melittin_2,
		70	Apis_mellifera_melittin_3,
		71	Apis_mellifera_melittin_4,
		72	Apis_mellifera_melittin_5,
		73	Bombus_vosnesenski_melittin-1,
		74	Bombus_vosnesenski_melittin-2,
		75	MIITX-M3_MyrVG.TRINITY_DN4685_c0_g1_i1_Entry|noBxHit_len|284_tpm|9693.66,
		76	P86146_MCD_ORADR,
		77	P86147_MCD_ORADR,
		78	Xylocopa_Xylopin-3,
		79	Xylopin-1,
		80	Xylopin-2,
		81	sp_P07495_BOL4_BOMPE_Bombolitin-4_Bombus_pensylvanicus,
		82	sp|P07495|BOL4_BOMPE,
		83	sp_P07493_BOL2_BOMPE_Bombolitin-2_Bombus_pensylvanicus,
		84	sp|P07493|BOL2_BOMPE,
		85	sp_P10521_BOL1_BOMPE_Bombolitin-1_Bombus_pensylvanicus,
		86	sp|P10521|BOL1_BOMPE,
		87	sp_P07494_BOL3_BOMPE_Bombolitin-3_Bombus_pensylvanicus,
		88	sp|P07494|BOL3_BOMPE,
		89	sp_P07496_BOL5_BOMPE_Bombolitin-5_Bombus_pensylvanicus,
		90	sp|P07496|BOL5_BOMPE,
		91	sp_P0CD69_BOL8_BOMLA_Bombolitin-8_Bombus_lapidarius,
		92	sp|P0CD69|BOL8_BOMLA,
		93	sp_P0CD67_BOL6_BOMLA_Bombolitin-6_Bombus_lapidarius,
		94	sp|P0CD67|BOL6_BOMLA,
		95	sp_P0CD68_BOL7_BOMLA_Bombolitin-7_Bombus_lapidarius,
		96	sp|P0CD68|BOL7_BOMLA,
		97	sp_A0A6M6RE84_SECP_TETBN_Secapin_Tetramorium_bicarinatum,
		98	sp_Q7YWA6_SECP_POLHE_Secapin_Polistes_hebraeus,
		99	sp_Q7YWA8_SECP_VESVN_Secapin_Vespa_velutina_nigrithorax,
		100	sp_Q7YWA9_SECP_VESMC_Secapin_Vespula_maculifrons,
		101	tr_A0A6I9VY29_A0A6I9VY29_9HYME_Secapin_Pogonomyrmex_barbatus_LOC105423812,
		102	tr_A0A4S2KK16_A0A4S2KK16_9HYME_Secapin_Temnothorax_longispinosus_DBV15_01238,
		103	tr_A0A6M6RA65_A0A6M6RA65_TETBN_Secapin_Tetramorium_bicarinatum,
		104	tr_A0A195E0S3_A0A195E0S3_9HYME_Secapin_Trachymyrmex_cornetzi_ALC57_09159,
		105	tr_I3XMY6_I3XMY6_APICA_Secapin_Apis_mellifera_carnica,
		106	tr_A0A348G5Z6_A0A348G5Z6_ODOMO_Secapin_Odontomachus_monticola_SECP_OM,
		107	tr_K7NC05_K7NC05_AEDAE_Secapin-2a_Aedes_aegypti,
		108	tr_K7NBL4_K7NBL4_AEDAE_Secapin-2b_Aedes_aegypti,
		109	tr_K7NBX7_K7NBX7_AEDAE_Secapin-3_Aedes_aegypti,
		110	tr_K7NBR8_K7NBR8_CAMFO_Secapin-2_Camponotus_floridanus,
		111	sp|A0A1W6EVM7|AMPU1_AMPCP,
		112	sp|A0A1W6EVN2|AMPU2_AMPCP,
		113	sp|A0A1W6EVN4|AMPU3_AMPCP,
		114	sp|A0A6G9KHD1|TX06A_MANRB,
		115	sp|A0A6G9KHD3|TX12A_MANRB,
		116	sp|A0A6G9KHD6|TX10C_MANRB,
		117	sp|A0A6G9KHE5|TX17B_MANRB,
		118	sp|A0A6G9KIR5|TX20A_MANRB,
		119	sp|A0A6G9KIT6|TX13A_MANRB,
		120	sp|A0A6G9KJK9|TX10A_MANRB,
		121	sp|A0A6G9KJM3|TX18A_MANRB,
		122	sp|A0A6G9KJV6|TX10B_MANRB,
		123	sp|A0A6M3Z4E7|TX14A_TETBN,
		124	sp|A0A6M3Z554|TX11A_TETBN,
		125	sp|A0A6M6R9M4|TX17F_TETBN,
		126	sp|A0A088SG62|B12A_TETBN,
		127	sp|A0A348G5V8|TX12A_ODOMO,
		128	sp|A0A348G5V9|TX13A_ODOMO,
		129	sp|A0A348G5W0|TX14A_ODOMO,
		130	sp|A0A348G5W1|TX15A_ODOMO,
		131	sp|A0A348G5W2|TX16A_ODOMO,
		132	sp|A0A348G6I7|TX11A_ODOMO,
		133	sp|A0A348G6I9|TX17A_ODOMO,
		134	sp|A0A348G6J0|TX18A_ODOMO,
		135	sp|A0A348G6J1|TX19A_ODOMO,
		136	sp|A0SPI0|MASTC_VESMG,
		137	sp|C0HJH6|TX4BC_DINQU,
		138	sp|C0HJH7|TX4A_DINQU,
		139	sp|C0HJK0|TX3AB_DINQU,
		140	sp|C0HJK1|TX1C_DINQU,
		141	sp|C0HJK2|TX1AB_DINQU,
		142	sp|C0HJK4|TX2AC_DINQU,
		143	sp|C0HJY4|PON1A_ANOEM,
		144	sp|C0HJY5|PON1B_ANOEM,
		145	sp|C0HJY6|PON1C_ANOEM,
		146	sp|C0HJY7|PON1D_ANOEM,
		147	sp|C0HJY8|PON1E_ANOEM,
		148	sp|C0HJY9|PON1F_ANOEM,
		149	sp|C0HJZ0|PON1G_ANOEM,
		150	sp|C0HK42|LL1_LASLA,
		151	sp|C0HK43|LL2_LASLA,
		152	sp|C0HK44|LL3_LASLA,
		153	sp|C0HKQ5|XAC1_XYLAI,
		154	sp|C0HKQ6|XAC2_XYLAI,
		155	sp|C0HKQ9|PSTN_POLPI,
		156	sp|C0HL84|PNG1_PANCL,
		157	sp|C0HL85|PNGK_PANCL,
		158	sp|C0HL86|PNGR_PANCL,
		159	sp|C0HL98|MAC1_MACFV,
		160	sp|C0HLS2|PP1AA_PSEPY,
		161	sp|C0HLS3|PP1AB_PSEPY,
		162	sp|C0HLT7|BRK_POLOC,
		163	sp|D1MEI6|EUME1_EUMPO,
		164	sp|D1MEI7|MAS2A_EUMPO,
		165	sp|D1MEI8|MAS2B_EUMPO,
		166	sp|D1MEJ3|PROT6_EUMPO,
		167	sp|P0C1M1|CRBLE_VESMG,
		168	sp|P0C1M2|CRBLF_VESMG,
		169	sp|P0C1M3|CRBLG_VESMG,
		170	sp|P0C1M4|MASTA_VESMG,
		171	sp|P0C1M5|MASTB_VESMG,
		172	sp|P0C1M6|MASTA_POLDO,
		173	sp|P0C1M7|MASTB_POLDO,
		174	sp|P0C1Q4|MASTI_POLPI,
		175	sp|P0C1Q5|MASTP_PROSY,
		176	sp|P0C1Q6|MASTA_VESAN,
		177	sp|P0C1Q7|MAST_VESTR,
		178	sp|P0C1Q8|MAST1_VESVU,
		179	sp|P0C1Q9|MAST2_VESVU,
		180	sp|P0C1R0|PROTO_POLPI,
		181	sp|P0C1R1|PROTO_PROSY,
		182	sp|P0C1R2|SYLV_PROSY,
		183	sp|P0C005|ANOP_ANOSM,
		184	sp|P0C5G7|MASTD_VESMG,
		185	sp|P0C022|MAST_ANTFM,
		186	sp|P0C023|TX2B_MYRPI,
		187	sp|P0C931|EUME_EUMRU,
		188	sp|P0CD70|OSM_OSMRU,
		189	sp|P0CF01|TX3AB_DINAS,
		190	sp|P0CF02|TX4A_DINAS,
		191	sp|P0CF03|TX2A_DINAS,
		192	sp|P0CF04|TX1A_DINAS,
		193	sp|P0CF05|TX4B_DINAS,
		194	sp|P0CJ36|EUMER_EUMRB,
		195	sp|P0CJ37|EUMEF_EUMFR,
		196	sp|P0CJ38|MASTE_EUMRB,
		197	sp|P0CJ39|MASTE_EUMFR,
		198	sp|P0DL32|BRKF_CYPDO,
		199	sp|P0DL40|VESPI_VESMG,
		200	sp|P0DM70|BRK1_PROEX,
		201	sp|P0DM71|BRK2_PROEX,
		202	sp|P0DPR9|MELN_APICE,
		203	sp|P0DPU9|TX14A_MYRGU,
		204	sp|P0DPX0|TX17B_MYRGU,
		205	sp|P0DSI4|B13A_TETBN,
		206	sp|P0DSI5|B14A_TETBN,
		207	sp|P0DSI6|B15A_TETBN,
		208	sp|P0DSI7|GTX3A_NEOAP,
		209	sp|P0DSI8|GTX3A_NEOIV,
		210	sp|P0DSI9|GTX3B_NEOAP,
		211	sp|P0DSJ0|GTX3B_NEOIV,
		212	sp|P0DSJ1|GTX3C_NEOIV,
		213	sp|P0DSJ2|GTX3D_NEOIV,
		214	sp|P0DSJ3|LTX2A_NEOIV,
		215	sp|P0DSJ4|TX11A_MYRGU,
		216	sp|P0DSJ5|TX12A_MYRGU,
		217	sp|P0DSJ6|TX13A_MYRGU,
		218	sp|P0DSJ7|TX14B_MYRGU,
		219	sp|P0DSJ8|TX15A_MYRGU,
		220	sp|P0DSJ9|TX15B_MYRGU,
		221	sp|P0DSK0|TXM3A_DINQU,
		222	sp|P0DSK1|TX16A_MYRGU,
		223	sp|P0DSK2|TXM4E_DINQU,
		224	sp|P0DSK3|TX17A_MYRGU,
		225	sp|P0DSK4|TX17C_MYRGU,
		226	sp|P0DSK5|TX18A_MYRGU,
		227	sp|P0DSK6|TX18B_MYRGU,
		228	sp|P0DSK7|TX19A_MYRGU,
		229	sp|P0DSL0|TX1A_MYRRB,
		230	sp|P0DSL4|TX21A_MYRGU,
		231	sp|P0DSL5|TX2A_NEOAP,
		232	sp|P0DSL6|TX5A_DINQU,
		233	sp|P0DSL7|TXLS1_PSETR,
		234	sp|P0DSL8|TXLS2_PSETR,
		235	sp|P0DSL9|TXSS1_PSETR,
		236	sp|P0DSM0|TXSS2_PSETR,
		237	sp|P0DSM1|TXSS3_PSETR,
		238	sp|P0DSM2|WTX1A_NEOAP,
		239	sp|P0DSM3|WTX1A_NEOIV,
		240	sp|P0DSM4|WTX1B_NEOAP,
		241	sp|P0DSM5|WTX1B_NEOIV,
		242	sp|P01502|MEL_APIDO,
		243	sp|P01504|MEL_APIFL,
		244	sp|P01514|MAST_VESLE,
		245	sp|P01515|MAST_VESXA,
		246	sp|P01516|MAST_VESCR,
		247	sp|P01517|MAST_POLJO,
		248	sp|P01518|CRBL_VESCR,
		249	sp|P04205|MAST_VESMA,
		250	sp|P12797|BRK_MEGFL,
		251	sp|P17231|CRBL_VESTR,
		252	sp|P17232|CRBL_VESMA,
		253	sp|P17233|CRBL_VESAN,
		254	sp|P17234|CRBL_VESXA,
		255	sp|P17235|CRBL_VESLE,
		256	sp|P17237|PROTO_ICASP,
		257	sp|P17238|MAST_VESOR,
		258	sp|P21654|MAST_VESBA,
		259	sp|P41736|TX1A_PARCV,
		260	sp|P42716|MAST_PARID,
		261	sp|P42717|BRK_PARID,
		262	sp|P42718|CHEP_PARID,
		263	sp|P57672|BRK_VESMC,
		264	sp|P68407|MEL_APICC,
		265	sp|P69034|MAST1_PROEX,
		266	sp|P69035|MAST2_PROEX,
		267	sp|P69036|MAST3_PROEX,
		268	sp|P69392|PMTXB_BATMC,
		269	sp|P69436|MAST_AGEPP,
		270	sp|P69437|PROTO_AGEPP,
		271	sp|P82414|GTX3A_NEOGO,
		272	sp|P82415|GTX3B_NEOGO,
		273	sp|P82416|GTX3C_NEOGO,
		274	sp|P82417|GTX3D_NEOGO,
		275	sp|P82418|GTX3E_NEOGO,
		276	sp|P82419|GTX3F_NEOGO,
		277	sp|P82420|GTX3G_NEOGO,
		278	sp|P82421|LTX2A_NEOGO,
		279	sp|P82422|LTX2B_NEOGO,
		280	sp|P82423|WTX1A_NEOGO,
		281	sp|P82424|WTX1B_NEOGO,
		282	sp|P82425|WTX1C_NEOGO,
		283	sp|P82426|WTX1D_NEOGO,
		284	sp|P82427|WTX1E_NEOGO,
		285	sp|P82428|WTX1F_NEOGO,
		286	sp|P83659|BRKC_CYPDO,
		287	sp|P84388|PLYB1_POLPI,
		288	sp|P84389|PLYB2_POLPI,
		289	sp|P84914|VP13B_POLPI,
		290	sp|P84915|VP13A_POLPI,
		291	sp|P85870|DCRLN_OREDC,
		292	sp|P85873|BRK_POLMJ,
		293	sp|P85874|MAST2_POLMJ,
		294	sp|P85879|TLP1_POLLN,
		295	sp|P85880|TLP2_POLLN,
		296	sp|P86170|MEP_MELAF,
		297	sp|Q7M3T2|BRK_VESXA,
		298	sp|Q7M3T3|BRK_VESMA,
		299	sp|Q8LW54|MELS_APICE,
		300	sp|W8GNV3|B11A_TETBN,
		301	sp|P86146|MASOD_ORADR,
		302	sp|P86147|PROTO_ORADR;
	tree ConsensusExtendedMajorityRule = [&U] (13[&prob=1.000000000000000e+00,prob(percent)="100"]:4.752138979483235e-02[&length_mean=6.286719341546530e-02,length_median=4.752138979483235e-02,length_95%HDP={4.210271097040925e-03,1.815215152468089e-01}],1[&prob=1.000000000000000e+00,prob(percent)="100"]:1.082049742699522e-01[&length_mean=1.223695194292008e-01,length_median=1.082049742699522e-01,length…
end;
