# Supplementary material for: Prevalent bee venom genes evolved before the aculeate stinger and eusociality
Source: BMC Biol. 2023 Oct 23;21:229. doi: 10.1186/s12915-023-01656-5 (PMC10591384; doi:10.1186/s12915-023-01656-5)
Supplement: Supplementary file 46 — Additional file 46. All phylogenetic trees for all venom proteins (mature sequences) in ML approach. [file 12915_2023_1656_MOESM46_ESM.zip › PhylogeneticTrees_for_PBVPs_in ML_analysis/MEL_aln.phy]

 40 139
APIS_NODE_10403_length_1439_cov_3311.402493_g351_i3.p6     ---------- ---------- ---------- ---------- ----------
APIS_NODE_12118_length_1243_cov_10805.042088_g8373_i0.p9   ---------- ---------- ---------- ---------- ----------
APIS_NODE_39837_length_291_cov_0.983051_g34173_i0.p1       ---------- ---------- ---------- ------APET ETAPEPEAEE
APIS_NODE_49307_length_261_cov_541237.096774_g43546_i0.p1  ---------- ---------- ---------- ---------- ----------
APIS_NODE_50813_length_248_cov_1.051813_g45149_i0.p1       ---------- ---------- ---------- ------APEP EPSPEPEAES
APIS_NODE_51757_length_254_cov_0.849162_g45996_i0.p2       ---------- ---------- --MVV----Y ISNINAAPEP VPAPEPEAEA
APIS_NODE_53886_length_248_cov_1.017341_g48125_i0.p1       ---------- ---------- ---------- ------APEP DPAPEPEAES
APIS_NODE_54636_length_223_cov_8.095238_g48972_i0.p1       ---RKEAIGE IMKFLVNVAL VIMVV----Y ISYIYAATEP ETAPEPEADA
APIS_TRINITY_DN5_c2_g1_i1.p1                               ---------- ---------- ---------- ------APEP EPAPEPEAEA
APIS_TRINITY_DN350_c7_g1_i1.p1                             ---------- ---------- ---------- ---ASQLLKS RPAPEPEAEA
APIS_TRINITY_DN2882_c0_g1_i3.p3                            ---------- ---------- ---------- ---------- ----------
APIS_TRINITY_DN3177_c0_g1_i2.p4                            ---------- ---------- ---------- ---------- ----------
APIS_TRINITY_DN3221_c0_g1_i3.p1                            MIQTEVKLGP --NFLIFDDL IILKKKKENH IFNHHIQTEI KLGPNLIDFI
APIS_TRINITY_DN3849_c0_g2_i3.p9                            ---------- ---------- ---------- ---------- ----------
APIS_TRINITY_DN3929_c0_g1_i1.p3                            ---------- ---------- ---------- ---------- ----------
APIS_TRINITY_DN6995_c0_g2_i2.p4                            ---------- ---------- ---------- ---------- ----------
APIS_TRINITY_DN7492_c0_g1_i1.p8                            ---------- ---------- ---------- ---------- ----------
APIS_TRINITY_DN8492_c0_g1_i2.p5                            ---------- ---------- ---------- ---------- ------HGIK
APIS_TRINITY_DN12646_c3_g1_i1.p1                           ---------- ---------- ---------- ------APET EPAPEPEAEA
APIS_TRINITY_DN18396_c0_g1_i1.p5                           ---------- ---------- ---------- ---------- ----------
APIS_TRINITY_DN19171_c1_g1_i1.p1                           ---------- ---------- ---------- --------EP EPAPQPEAEA
Xac-1                                                      ---------- ---------- ---------- ---------- ----------
Xac-2                                                      ---------- ---------- ---------- ---------- ----------
Xylocopa_NODE_38821_length_260_cov_1.492683_g34557_i0.p1   ---------- ---------- ---------- ---------- ------EPEH
Xylocopa_TRINITY_DN2_c1_g1_i1.p2_transcriptomeOnly         ---------- ---------- ---------- ---------- ------EPEP
Apdo390MEL                                                 ---------- ---------- ---------- ------APEP EPAPEAEAEA
Apfl285MEL                                                 ---------- ---------- ---------- ------APEP EPAPEAEAEA
Bote765MEa                                                 ---------- ---------- ---------- ---------- ----------
Bovo935Mea                                                 ---------- ---------- ---------- ---------- ----NPEPNP
Bovo935Meb                                                 ---------- ---------- ---------- ---------- ----NPEPNP
Cogi001Meq                                                 ---------- ---------- ---------- ---------- ----------
Osbi656Os                                                  ---------- ---------- ---------- ---------- ----------
sp_P07495_BOL4_BOMPE_Bombolitin-4_Bombus_pensylvanicus     ---------- ---------- ---------- ---------- ----------
sp_P07493_BOL2_BOMPE_Bombolitin-2_Bombus_pensylvanicus     ---------- ---------- ---------- ---------- ----------
sp_P10521_BOL1_BOMPE_Bombolitin-1_Bombus_pensylvanicus     ---------- ---------- ---------- ---------- ----------
sp_P07494_BOL3_BOMPE_Bombolitin-3_Bombus_pensylvanicus     ---------- ---------- ---------- ---------- ----------
sp_P07496_BOL5_BOMPE_Bombolitin-5_Bombus_pensylvanicus     ---------- ---------- ---------- ---------- ----------
sp_P0CD69_BOL8_BOMLA_Bombolitin-8_Bombus_lapidarius        ---------- ---------- ---------- ---------- ----------
sp_P0CD67_BOL6_BOMLA_Bombolitin-6_Bombus_lapidarius        ---------- ---------- ---------- ---------- ----------
sp_P0CD68_BOL7_BOMLA_Bombolitin-7_Bombus_lapidarius        ---------- ---------- ---------- ---------- ----------

                                                           --------AG IGAVLKVLTT GLPALISWIK RKRRTIVD-- GIYD-----R
                                                           ---------- ----LKVLTT GLPALISWIK RKSYHLD--- ----------
                                                           DSEAEPE-AG IGAVLKLLTT GLPALISWII RKRQMG---- ----------
                                                           --EADPE-AG IGAVLKVLTT GLPALISWIK RKSAEADPDA GIGAVLKVLT
                                                           DAEAYPE-AG IGAVLMVLTK GLPALLSWIK RI-------- ----------
                                                           DAEADPE-AG IGSVLKVLST GLPALLSWIK RKRQQG---- ----------
                                                           VAEADPD-AG IGAVLMVLTT GLPALISWIK RK-------- ----------
                                                           DSEADQE-AG IGADLKVLTT GLPALISWIK RK-------- ----------
                                                           DAEADPE-AG IGAVLKVLTT GLPALISWIK RKRQQG---- ----------
                                                           DAEADPE-AG IGAVLKVLTT GLPALISWIK RKRQQG---- ----------
                                                           -----PE-AG IGAVLKVLTT GLPALISWIK RKRQCGSN-- GITFIS----
                                                           -----PE-AG IGAVLKVLTT GLPALTTF-- ---------- ----------
                                                           SFLQDPE-AG IGAVLKVLTT GLPALISWIK RKRQQ----- ----------
                                                           ---------- -GAVLKVLTT GLPALISWIK RNC------- ----------
                                                           ---------- -----MVLTT GLPALICWIK RKRQLG---- ----------
                                                           -----PE-AG IGAVLKVLTT GLPALISWIK RKRRGLYP-- ----------
                                                           ---------G IGAVLKVLTT GLPALISWIK RKRQQGL--- ----------
                                                           LNEADPE-AG IGAVLKVLTT GLPALISWIK RKSKHENNFN VLTLLF--IA
                                                           DAESDPE-AG IGAVLKVLTT GLHAIIS--- ---------- ----------
                                                           ---------- -----MVLTT GLPALISWIK RKMQHG---- ----------
                                                           HAEADPE-AG IGAVLKVLTT GLPALKSWIK RKRQQGYSDP ----------
                                                           ---------G FVALLKK--- -LPLILKHLH ---------- ----------
                                                           ---------G FVALLKK--- -LPLILKHLP ---------- ----------
                                                           DHEADTE-AG VLSLLKK--- -FTMILKHVH VN-------- ----------
                                                           DPEADPE-AG VLSLLKK--- -LPMILKHLH GK-------- ----------
                                                           DAEADPE-AG IGAILKVLST GLPALISWIK RKRQEG---- ----------
                                                           DADADPE-AG IGAILKVLAT GLPTLISWIK NKRKQG---- ----------
                                                           ----DPEALN LKKILGK--- -IGVMLSHLN ---------- ----------
                                                           SPEADPEAIN LKKILGK--- -LGVVLSHLA ---------- ----------
                                                           SPEADPKAIN IMKILGK--- -LGVALSHLK ---------- ----------
                                                           ----DPE-AN MASLLKKI-- -LPRVVKLIK G--------- ----------
                                                           ----DAE-AG FLSALKKY-- -LPIVLKHVG ---------- ----------
                                                           --------IN IKDILAK--- -LVKVLGHV- ---------- ----------
                                                           --------SK ITDILAK--- -LGKVLAHV- ---------- ----------
                                                           --------IK ITTMLAK--- -LGKVLAHV- ---------- ----------
                                                           --------IK IMDILAK--- -LGKVLAHV- ---------- ----------
                                                           --------IN VLGILGL--- -LGKALSHL- ---------- ----------
                                                           --------LK LKSILGK--- -LGVILSHL- ---------- ----------
                                                           --------LN LTKWLGK--- -LGVILSHL- ---------- ----------
                                                           --------LK LKDILGK--- -IKVILSHL- ---------- ----------

                                                           TG-------- RKRERERERE RARERERYEF ---------
                                                           ------LHLK ---------- ---------- ---------
                                                           ---------- ---------- ---------- ---------
                                                           TGLPALISWI KRKSAEADPE AGIGAVLKVL TTGLPALIS
                                                           ---------- ---------- ---------- ---------
                                                           ---------- ---------- ---------- ---------
                                                           ---------- ---------- ---------- ---------
                                                           ---------- ---------- ---------- ---------
                                                           ---------- ---------- ---------- ---------
                                                           ---------- ---------- ---------- ---------
                                                           ---------- RSTRSEYSTQ ---------- ---------
                                                           ---------- ---------- ---------- ---------
                                                           ---------- ---------- ---------- ---------
                                                           ---------- ---------- ---------- ---------
                                                           ---------- ---------- ---------- ---------
                                                           ------WSW- ---------- ---------- ---------
                                                           ---------- ---------- ---------- ---------
                                                           SSLYYRIHIV A--------- ---------- ---------
                                                           ---------- ---------- ---------- ---------
                                                           ---------- ---------- ---------- ---------
                                                           ---------- ---------- ---------- ---------
                                                           ---------- ---------- ---------- ---------
                                                           ---------- ---------- ---------- ---------
                                                           ---------- ---------- ---------- ---------
                                                           ---------- ---------- ---------- ---------
                                                           ---------- ---------- ---------- ---------
                                                           ---------- ---------- ---------- ---------
                                                           ---------- ---------- ---------- ---------
                                                           ---------- ---------- ---------- ---------
                                                           ---------- ---------- ---------- ---------
                                                           ---------- ---------- ---------- ---------
                                                           ---------- ---------- ---------- ---------
                                                           ---------- ---------- ---------- ---------
                                                           ---------- ---------- ---------- ---------
                                                           ---------- ---------- ---------- ---------
                                                           ---------- ---------- ---------- ---------
                                                           ---------- ---------- ---------- ---------
                                                           ---------- ---------- ---------- ---------
                                                           ---------- ---------- ---------- ---------
                                                           ---------- ---------- ---------- ---------
