# Supplementary material for: Prevalent bee venom genes evolved before the aculeate stinger and eusociality
Source: BMC Biol. 2023 Oct 23;21:229. doi: 10.1186/s12915-023-01656-5 (PMC10591384; doi:10.1186/s12915-023-01656-5)
Supplement: Supplementary file 46 — Additional file 46. All phylogenetic trees for all venom proteins (mature sequences) in ML approach. [file 12915_2023_1656_MOESM46_ESM.zip › PhylogeneticTrees_for_PBVPs_in ML_analysis/DPP4.nexus]

#NEXUS
begin taxa;
	dimensions ntax=97;
	taxlabels
		APIS_NODE_4090_length_2882_cov_402.678660_g2412_i0.p1
		DPP4_g1
		Halictus_NODE_48_length_4499_cov_302.285329_g37_i0.p1
		NP_001119715.2
		XP_003399213.1
		XP_003707763.1
		XP_006614167.2
		XP_011055616.1
		XP_011154777.2
		XP_011256937.1
		XP_011340468.1
		XP_011501631.1
		XP_011684932.1
		XP_011684935.1
		XP_011871066.1
		XP_012151165.1
		XP_012151166.1
		XP_012223653.1
		XP_012252193.1
		XP_012270204.1
		XP_012533995.1
		XP_012533997.1
		XP_014213445.1
		XP_014238401.1
		XP_014238402.1
		XP_014608944.1
		XP_015174445.1
		XP_015435502.1
		XP_015601080.1
		XP_017766967.1
		XP_017792860.1
		XP_018049589.1
		XP_018313668.1
		XP_018355747.1
		XP_018374861.1
		XP_018402470.1
		XP_020277835.1
		XP_020721340.1
		XP_025154798.1
		XP_025154834.1
		XP_025992386.1
		XP_028049201.1
		XP_028049203.1
		XP_028049204.1
		XP_028049205.1
		XP_029038326.1
		XP_029660603.1
		XP_029660604.1
		XP_031771202.1
		XP_031850173.1
		XP_033190002.1
		XP_033190003.1
		XP_033334525.1
		XP_033334526.1
		XP_034176529.1
		XP_034176530.1
		Apce567DPAP6
		Apme648DPAP6
		Bovo945DPAP6
		Cafl838DPAP6
		Ceci388DPP10
		Cogi003DPP4
		Eudi123DPP4
		Mebec94DPP4
		Mequ803DPP4
		Navi760DPP4
		Navi760DPP10
		Odbr472DPP4
		Poca725DPP10
		TecaR3_7DPP4
		ABG57265.1
		B1A4F7.1
		B2D0J4.1
		EFN67964.1
		EFN87861.1
		EGI64633.1
		EZA53369.1
		KAF3420675.1
		KOC62680.1
		KYM96356.1
		KYN10654.1
		KYN43954.1
		OAD60840.1
		OXU21775.1
		PBC32785.1
		XP_003487239.1
		XP_011629993.1
		XP_012054228.1
		XP_014479088.1
		XP_014479089.1
		XP_015515909.1
		XP_024221352.1
		XP_024869126.1
		XP_026299326.1
		XP_033301322.1
		XP_033301323.1
		XP_033348705.1
	;
end;
begin trees;
	translate
		1	APIS_NODE_4090_length_2882_cov_402.678660_g2412_i0.p1,
		2	DPP4_g1,
		3	Halictus_NODE_48_length_4499_cov_302.285329_g37_i0.p1,
		4	NP_001119715.2,
		5	XP_003399213.1,
		6	XP_003707763.1,
		7	XP_006614167.2,
		8	XP_011055616.1,
		9	XP_011154777.2,
		10	XP_011256937.1,
		11	XP_011340468.1,
		12	XP_011501631.1,
		13	XP_011684932.1,
		14	XP_011684935.1,
		15	XP_011871066.1,
		16	XP_012151165.1,
		17	XP_012151166.1,
		18	XP_012223653.1,
		19	XP_012252193.1,
		20	XP_012270204.1,
		21	XP_012533995.1,
		22	XP_012533997.1,
		23	XP_014213445.1,
		24	XP_014238401.1,
		25	XP_014238402.1,
		26	XP_014608944.1,
		27	XP_015174445.1,
		28	XP_015435502.1,
		29	XP_015601080.1,
		30	XP_017766967.1,
		31	XP_017792860.1,
		32	XP_018049589.1,
		33	XP_018313668.1,
		34	XP_018355747.1,
		35	XP_018374861.1,
		36	XP_018402470.1,
		37	XP_020277835.1,
		38	XP_020721340.1,
		39	XP_025154798.1,
		40	XP_025154834.1,
		41	XP_025992386.1,
		42	XP_028049201.1,
		43	XP_028049203.1,
		44	XP_028049204.1,
		45	XP_028049205.1,
		46	XP_029038326.1,
		47	XP_029660603.1,
		48	XP_029660604.1,
		49	XP_031771202.1,
		50	XP_031850173.1,
		51	XP_033190002.1,
		52	XP_033190003.1,
		53	XP_033334525.1,
		54	XP_033334526.1,
		55	XP_034176529.1,
		56	XP_034176530.1,
		57	Apce567DPAP6,
		58	Apme648DPAP6,
		59	Bovo945DPAP6,
		60	Cafl838DPAP6,
		61	Ceci388DPP10,
		62	Cogi003DPP4,
		63	Eudi123DPP4,
		64	Mebec94DPP4,
		65	Mequ803DPP4,
		66	Navi760DPP4,
		67	Navi760DPP10,
		68	Odbr472DPP4,
		69	Poca725DPP10,
		70	TecaR3_7DPP4,
		71	ABG57265.1,
		72	B1A4F7.1,
		73	B2D0J4.1,
		74	EFN67964.1,
		75	EFN87861.1,
		76	EGI64633.1,
		77	EZA53369.1,
		78	KAF3420675.1,
		79	KOC62680.1,
		80	KYM96356.1,
		81	KYN10654.1,
		82	KYN43954.1,
		83	OAD60840.1,
		84	OXU21775.1,
		85	PBC32785.1,
		86	XP_003487239.1,
		87	XP_011629993.1,
		88	XP_012054228.1,
		89	XP_014479088.1,
		90	XP_014479089.1,
		91	XP_015515909.1,
		92	XP_024221352.1,
		93	XP_024869126.1,
		94	XP_026299326.1,
		95	XP_033301322.1,
		96	XP_033301323.1,
		97	XP_033348705.1;
	tree ConsensusExtendedMajorityRule = [&U] (1[&prob=1.000000000000000e+00,prob(percent)="100"]:1.373051837704905e-03[&length_mean=1.960020207338810e-03,length_median=1.373051837704905e-03,length_95%HDP={1.420738605637391e-04,5.819670906024850e-03}],(73[&prob=1.000000000000000e+00,prob(percent)="100"]:3.908692180177865e-03[&length_mean=4.331027807715437e-03,length_median=3.908692180177865e-03,lengt…
end;
