# Supplementary material for: Prevalent bee venom genes evolved before the aculeate stinger and eusociality
Source: BMC Biol. 2023 Oct 23;21:229. doi: 10.1186/s12915-023-01656-5 (PMC10591384; doi:10.1186/s12915-023-01656-5)
Supplement: Supplementary file 46 — Additional file 46. All phylogenetic trees for all venom proteins (mature sequences) in ML approach. [file 12915_2023_1656_MOESM46_ESM.zip › PhylogeneticTrees_for_PBVPs_in ML_analysis/VA.nexus]

#NEXUS
begin taxa;
	dimensions ntax=193;
	taxlabels
		Lihu620_VA
		Soin529_VA
		Eudi193aU_VA
		Mebec60aU_VA
		APIS_N1833
		APIS_N5653
		APIS_S4748
		Apce208U
		Apce566VA3
		Apdo353U
		Apdo372VA3
		Apfl127Un
		Apfl393VA3
		Apme638V3a
		Apme638V3b
		Apme643
		Apme652Un
		Atro370aC2
		Atro373aV3
		Atro966V3b
		Atro966V5a
		Atro966dU
		Bote767a
		Bote767b
		Bote776Un
		Bote777V52
		Bovo131U
		Bovo953a
		Bovo953b
		Bovo985V52
		Cafl236U
		Cafl287a
		Cafl287b
		Cafl547V3
		Ceca227Gol
		Ceca342V3
		Ceca358V3
		Ceca565Ub
		Ceca565V3a
		Ceca565V3e
		Ceca565V5c
		Ceca565V5f
		Ceca565d
		Ceca567a
		Ceca567b
		Ceci403aV5
		Ceci832aC2
		Ceci865aV3
		Ceci865bU
		Cogi004aU
		Cogi004bU
		Cogi014
		Duno895b
		Duno917U
		Duno986V3
		Eudi508aU
		Eudi940aU
		Eume048
		Eume479V5
		Eume639U
		Eume878V5
		Frva326a
		Frva326b
		Frva326c
		Frva454
		Frva558
		Hala137b
		Hala140aU
		Hala140bV3
		Hala429V51
		Hal_D1973
		Hasa183a
		Hasa183b
		Hasa183c
		Hasa425V3
		Hasa700aV3
		Hasa700bV5
		Lihu699a
		Lihu699b
		Lihu699c
		Lihu777a
		Lihu777b
		Mebec23aU
		Mege668U
		Mege824V52
		Mequ243V5
		Mequ706U
		Mequ746aV5
		Mequ746b
		Mero109V5
		Mero210aU
		Mero210bV52
		Mero436a
		Mero436bV3
		Navi758CRo
		Navi758V3a
		Navi758V3b
		Navi759bV5
		Navi759cV51
		Navi760Ud
		Navi760Ue
		Navi760Ug
		Navi760V3c
		Navi760V5a
		Navi760V5b
		Navi760V5f
		Nome504V5
		Nome633V3
		Nome640U
		Nome755Ub
		Nome755V3a
		Odbr457Ub
		Odbr457V3a
		Odbr457V5c
		Odbr534V5a
		Odbr534V5b
		Oobi507Ud
		Oobi507V3b
		Oobi507V3c
		Oobi515CRa
		Oobi515CRb
		Oobi515V5c
		Osbi662
		Osbi697Ua
		Osbi697V3b
		Osbi753Ua
		Osbi753V3b
		Osbi753V3d
		Osbi753V3f
		Osbi753V3g
		Osbi753V3h
		Osbi753V3i
		Osbi753V5c
		Osbi753V5e
		Osbi788V5
		Osli250
		Osli257Ub
		Osli257Uc
		Osli257Ud
		Osli257Uf
		Osli257Ug
		Osli257V3a
		Osli257V5e
		Osli271V3
		Poca602V5
		Poca736
		Podo111V5
		Podo995Ua
		Soin570Ua
		Soin570V3b
		Soin570V3c
		Soin821U
		Tetac60aU
		Tetac70aUx
		Tetar14aO
		Waau459V3b
		Waau605V3b
		Waau605c
		Waau715V5
		Waau832V3
		Waau855a
		Waau855b
		Waau863b
		Waau894V3
		Xy_D1360
		Xy_N5000
		Xy_N6624
		Xy_R2735
		Xyvi049VAa
		Xyvi049VAb
		Xyvi049VAc
		Xyvi181VAa
		Xyvi181VAb
		Xyvi181VAc
		Xyvi181VAd
		Xyvi181VAe
		Xyvi298VAa
		Xyvi463VAa
		EAT39749
		KDR20657
		PNF42604
		sp_D4P2Y4
		sp_P0DMB9
		sp_P10736
		sp_P35759
		sp_P35783
		sp_P35784
		sp_P35787
		sp_P86686
		sp_P86870
		sp_Q05108
		sp_Q05110
		sp_Q7Z156
	;
end;
begin trees;
	translate
		1	Lihu620_VA,
		2	Soin529_VA,
		3	Eudi193aU_VA,
		4	Mebec60aU_VA,
		5	APIS_N1833,
		6	APIS_N5653,
		7	APIS_S4748,
		8	Apce208U,
		9	Apce566VA3,
		10	Apdo353U,
		11	Apdo372VA3,
		12	Apfl127Un,
		13	Apfl393VA3,
		14	Apme638V3a,
		15	Apme638V3b,
		16	Apme643,
		17	Apme652Un,
		18	Atro370aC2,
		19	Atro373aV3,
		20	Atro966V3b,
		21	Atro966V5a,
		22	Atro966dU,
		23	Bote767a,
		24	Bote767b,
		25	Bote776Un,
		26	Bote777V52,
		27	Bovo131U,
		28	Bovo953a,
		29	Bovo953b,
		30	Bovo985V52,
		31	Cafl236U,
		32	Cafl287a,
		33	Cafl287b,
		34	Cafl547V3,
		35	Ceca227Gol,
		36	Ceca342V3,
		37	Ceca358V3,
		38	Ceca565Ub,
		39	Ceca565V3a,
		40	Ceca565V3e,
		41	Ceca565V5c,
		42	Ceca565V5f,
		43	Ceca565d,
		44	Ceca567a,
		45	Ceca567b,
		46	Ceci403aV5,
		47	Ceci832aC2,
		48	Ceci865aV3,
		49	Ceci865bU,
		50	Cogi004aU,
		51	Cogi004bU,
		52	Cogi014,
		53	Duno895b,
		54	Duno917U,
		55	Duno986V3,
		56	Eudi508aU,
		57	Eudi940aU,
		58	Eume048,
		59	Eume479V5,
		60	Eume639U,
		61	Eume878V5,
		62	Frva326a,
		63	Frva326b,
		64	Frva326c,
		65	Frva454,
		66	Frva558,
		67	Hala137b,
		68	Hala140aU,
		69	Hala140bV3,
		70	Hala429V51,
		71	Hal_D1973,
		72	Hasa183a,
		73	Hasa183b,
		74	Hasa183c,
		75	Hasa425V3,
		76	Hasa700aV3,
		77	Hasa700bV5,
		78	Lihu699a,
		79	Lihu699b,
		80	Lihu699c,
		81	Lihu777a,
		82	Lihu777b,
		83	Mebec23aU,
		84	Mege668U,
		85	Mege824V52,
		86	Mequ243V5,
		87	Mequ706U,
		88	Mequ746aV5,
		89	Mequ746b,
		90	Mero109V5,
		91	Mero210aU,
		92	Mero210bV52,
		93	Mero436a,
		94	Mero436bV3,
		95	Navi758CRo,
		96	Navi758V3a,
		97	Navi758V3b,
		98	Navi759bV5,
		99	Navi759cV51,
		100	Navi760Ud,
		101	Navi760Ue,
		102	Navi760Ug,
		103	Navi760V3c,
		104	Navi760V5a,
		105	Navi760V5b,
		106	Navi760V5f,
		107	Nome504V5,
		108	Nome633V3,
		109	Nome640U,
		110	Nome755Ub,
		111	Nome755V3a,
		112	Odbr457Ub,
		113	Odbr457V3a,
		114	Odbr457V5c,
		115	Odbr534V5a,
		116	Odbr534V5b,
		117	Oobi507Ud,
		118	Oobi507V3b,
		119	Oobi507V3c,
		120	Oobi515CRa,
		121	Oobi515CRb,
		122	Oobi515V5c,
		123	Osbi662,
		124	Osbi697Ua,
		125	Osbi697V3b,
		126	Osbi753Ua,
		127	Osbi753V3b,
		128	Osbi753V3d,
		129	Osbi753V3f,
		130	Osbi753V3g,
		131	Osbi753V3h,
		132	Osbi753V3i,
		133	Osbi753V5c,
		134	Osbi753V5e,
		135	Osbi788V5,
		136	Osli250,
		137	Osli257Ub,
		138	Osli257Uc,
		139	Osli257Ud,
		140	Osli257Uf,
		141	Osli257Ug,
		142	Osli257V3a,
		143	Osli257V5e,
		144	Osli271V3,
		145	Poca602V5,
		146	Poca736,
		147	Podo111V5,
		148	Podo995Ua,
		149	Soin570Ua,
		150	Soin570V3b,
		151	Soin570V3c,
		152	Soin821U,
		153	Tetac60aU,
		154	Tetac70aUx,
		155	Tetar14aO,
		156	Waau459V3b,
		157	Waau605V3b,
		158	Waau605c,
		159	Waau715V5,
		160	Waau832V3,
		161	Waau855a,
		162	Waau855b,
		163	Waau863b,
		164	Waau894V3,
		165	Xy_D1360,
		166	Xy_N5000,
		167	Xy_N6624,
		168	Xy_R2735,
		169	Xyvi049VAa,
		170	Xyvi049VAb,
		171	Xyvi049VAc,
		172	Xyvi181VAa,
		173	Xyvi181VAb,
		174	Xyvi181VAc,
		175	Xyvi181VAd,
		176	Xyvi181VAe,
		177	Xyvi298VAa,
		178	Xyvi463VAa,
		179	EAT39749,
		180	KDR20657,
		181	PNF42604,
		182	sp_D4P2Y4,
		183	sp_P0DMB9,
		184	sp_P10736,
		185	sp_P35759,
		186	sp_P35783,
		187	sp_P35784,
		188	sp_P35787,
		189	sp_P86686,
		190	sp_P86870,
		191	sp_Q05108,
		192	sp_Q05110,
		193	sp_Q7Z156;
	tree ConsensusExtendedMajorityRule = [&U] (1[&prob=1.000000000000000e+00,prob(percent)="100"]:6.612839611663023e-02[&length_mean=6.889738315847692e-02,length_median=6.612839611663023e-02,length_95%HDP={3.437420033433573e-02,1.112451784939366e-01}],34[&prob=1.000000000000000e+00,prob(percent)="100"]:9.200917818249543e-02[&length_mean=9.381667781825405e-02,length_median=9.200917818249543e-02,length…
end;
