# Supplementary material for: Prevalent bee venom genes evolved before the aculeate stinger and eusociality
Source: BMC Biol. 2023 Oct 23;21:229. doi: 10.1186/s12915-023-01656-5 (PMC10591384; doi:10.1186/s12915-023-01656-5)
Supplement: Supplementary file 46 — Additional file 46. All phylogenetic trees for all venom proteins (mature sequences) in ML approach. [file 12915_2023_1656_MOESM46_ESM.zip › PhylogeneticTrees_for_PBVPs_in ML_analysis/HYAL.nexus]

#NEXUS
begin taxa;
	dimensions ntax=80;
	taxlabels
		1FCQ_A
		APIS_R1024725.p1
		Halictus_TRINITY_DN143_c0_g1_i1.p1
		NP_001011619.1
		XP_011058901.1
		XP_011301680.1
		XP_012139705.1
		XP_012527752.1
		XP_014217198.1
		XP_014299670.1
		XP_015114803.1
		XP_018303074.1
		XP_018351485.1
		XP_018364740.1
		XP_018402826.1
		XP_029680638.1
		XP_029680639.1
		XP_033186509.1
		XP_033186510.1
		XP_034951790.1
		Xylocopa_TRINITY_DN76_c0_g2_i1.p1
		Apce275
		Apdo380
		Apme651
		Atro321
		Bote775
		Cafl264
		Ceci138
		Ceca415
		Duno910
		Eume972
		Eudi098
		Frva333
		Hala187
		Hasa188
		Lihu615
		Mero166
		Mege562
		Mebec63
		Navi761
		Nome883
		Oobi509
		Osbi712
		Osli275
		Poca621
		Podo013
		Soin665
		TecaR2_4
		Waau917
		AAK51798.2
		ABK57057.1
		ACC93934.1
		ACD61711.1
		ACE75133.1
		ACZ37402.1
		ADL09135.1
		AFI40555.1
		ARK19841.1
		BAF93867.1
		C0HLL4.1
		C0HLL5.1
		CAL59818.1
		CCQ71107.1
		EFN68537.1
		EZA61502.1
		KOC68535.1
		KYM96002.1
		KYN18603.1
		KYQ55741.1
		P49370.1
		P49371.1
		P86875.2
		Q5D7H4.1
		XP_011635767.1
		XP_012060118.1
		XP_015514160.1
		XP_018050891.1
		XP_024877571.1
		XP_033177130.1
		XP_033177131.1
	;
end;
begin trees;
	translate
		1	1FCQ_A,
		2	APIS_R1024725.p1,
		3	Halictus_TRINITY_DN143_c0_g1_i1.p1,
		4	NP_001011619.1,
		5	XP_011058901.1,
		6	XP_011301680.1,
		7	XP_012139705.1,
		8	XP_012527752.1,
		9	XP_014217198.1,
		10	XP_014299670.1,
		11	XP_015114803.1,
		12	XP_018303074.1,
		13	XP_018351485.1,
		14	XP_018364740.1,
		15	XP_018402826.1,
		16	XP_029680638.1,
		17	XP_029680639.1,
		18	XP_033186509.1,
		19	XP_033186510.1,
		20	XP_034951790.1,
		21	Xylocopa_TRINITY_DN76_c0_g2_i1.p1,
		22	Apce275,
		23	Apdo380,
		24	Apme651,
		25	Atro321,
		26	Bote775,
		27	Cafl264,
		28	Ceci138,
		29	Ceca415,
		30	Duno910,
		31	Eume972,
		32	Eudi098,
		33	Frva333,
		34	Hala187,
		35	Hasa188,
		36	Lihu615,
		37	Mero166,
		38	Mege562,
		39	Mebec63,
		40	Navi761,
		41	Nome883,
		42	Oobi509,
		43	Osbi712,
		44	Osli275,
		45	Poca621,
		46	Podo013,
		47	Soin665,
		48	TecaR2_4,
		49	Waau917,
		50	AAK51798.2,
		51	ABK57057.1,
		52	ACC93934.1,
		53	ACD61711.1,
		54	ACE75133.1,
		55	ACZ37402.1,
		56	ADL09135.1,
		57	AFI40555.1,
		58	ARK19841.1,
		59	BAF93867.1,
		60	C0HLL4.1,
		61	C0HLL5.1,
		62	CAL59818.1,
		63	CCQ71107.1,
		64	EFN68537.1,
		65	EZA61502.1,
		66	KOC68535.1,
		67	KYM96002.1,
		68	KYN18603.1,
		69	KYQ55741.1,
		70	P49370.1,
		71	P49371.1,
		72	P86875.2,
		73	Q5D7H4.1,
		74	XP_011635767.1,
		75	XP_012060118.1,
		76	XP_015514160.1,
		77	XP_018050891.1,
		78	XP_024877571.1,
		79	XP_033177130.1,
		80	XP_033177131.1;
	tree ConsensusExtendedMajorityRule = [&U] (1[&prob=1.000000000000000e+00,prob(percent)="100"]:1.854797706837210e-03[&length_mean=2.802775464212161e-03,length_median=1.854797706837210e-03,length_95%HDP={1.542322064431206e-04,8.605326556176409e-03}],(2[&prob=1.000000000000000e+00,prob(percent)="100"]:2.234196231639091e-03[&length_mean=3.281138772493218e-03,length_median=2.234196231639091e-03,length…
end;
