# Supplementary material for: Prevalent bee venom genes evolved before the aculeate stinger and eusociality
Source: BMC Biol. 2023 Oct 23;21:229. doi: 10.1186/s12915-023-01656-5 (PMC10591384; doi:10.1186/s12915-023-01656-5)
Supplement: Supplementary file 46 — Additional file 46. All phylogenetic trees for all venom proteins (mature sequences) in ML approach. [file 12915_2023_1656_MOESM46_ESM.zip › PhylogeneticTrees_for_PBVPs_in ML_analysis/PLA2.nexus]

#NEXUS
begin taxa;
	dimensions ntax=42;
	taxlabels
		XP_011564355.2_phospholipase_A2-like_Plutella_xylostella
		XP_026755150.1_phospholipase_A2-like_Galleria_mellonella
		XP_022115032.1_phospholipase_A2-like_Pieris_rapae
		AZL90156.1_phospholipase_2_Spodoptera_exigua
		XP_028040050.1_phospholipase_A2-like_Bombyx_mandarina
		XP_004929036.2_phospholipase_A2_Bombyx_mori
		XP_026488072.1_phospholipase_A2-like_Vanessa_tameamea
		XP_013144206.1_phospholipase_A2-like_Papilio_polytes
		XP_021189466.1_phospholipase_A2-like_Helicoverpa_armigera
		XP_032527113.1_phospholipase_A2-like_Danaus_plexippus_plexippus
		APIS_NODE_11040_length_1349_cov_3010.901099_g4121_i3.p1
		Xylocopa_NODE_5216_length_2369_cov_28625.392328_g1_i12.p1
		Apce_NW_016019286.1
		Apdo_NW_006263599.1
		Apfl_301
		Bote_774_1
		Bote_774_2
		Bovo_931_2
		Cafl_570
		Cecu027
		Ceca_431
		Cogi_027
		Duno_011
		Eume_357
		Eudi273
		Frva_821
		Hala_229
		Hasa_648
		Laal_601
		Lihu_831
		Mege_371
		Mebe103
		Odbr_576
		Oobi_515
		Osbi_762
		Osli_256
		Podo_021
		Soin_697
		TecaR2_7
		Waau_704
		sp_I7GQA7_PA2_XYLAI_Phospholipase_A_2_Xylocopa_appendiculata_circumvolansPLA2
		sp_Q7M4I6_PA2_BOMPE_Phospholipase_A2_Bombus_pensylvanicus
	;
end;
begin trees;
	translate
		1	XP_011564355.2_phospholipase_A2-like_Plutella_xylostella,
		2	XP_026755150.1_phospholipase_A2-like_Galleria_mellonella,
		3	XP_022115032.1_phospholipase_A2-like_Pieris_rapae,
		4	AZL90156.1_phospholipase_2_Spodoptera_exigua,
		5	XP_028040050.1_phospholipase_A2-like_Bombyx_mandarina,
		6	XP_004929036.2_phospholipase_A2_Bombyx_mori,
		7	XP_026488072.1_phospholipase_A2-like_Vanessa_tameamea,
		8	XP_013144206.1_phospholipase_A2-like_Papilio_polytes,
		9	XP_021189466.1_phospholipase_A2-like_Helicoverpa_armigera,
		10	XP_032527113.1_phospholipase_A2-like_Danaus_plexippus_plexippus,
		11	APIS_NODE_11040_length_1349_cov_3010.901099_g4121_i3.p1,
		12	Xylocopa_NODE_5216_length_2369_cov_28625.392328_g1_i12.p1,
		13	Apce_NW_016019286.1,
		14	Apdo_NW_006263599.1,
		15	Apfl_301,
		16	Bote_774_1,
		17	Bote_774_2,
		18	Bovo_931_2,
		19	Cafl_570,
		20	Cecu027,
		21	Ceca_431,
		22	Cogi_027,
		23	Duno_011,
		24	Eume_357,
		25	Eudi273,
		26	Frva_821,
		27	Hala_229,
		28	Hasa_648,
		29	Laal_601,
		30	Lihu_831,
		31	Mege_371,
		32	Mebe103,
		33	Odbr_576,
		34	Oobi_515,
		35	Osbi_762,
		36	Osli_256,
		37	Podo_021,
		38	Soin_697,
		39	TecaR2_7,
		40	Waau_704,
		41	sp_I7GQA7_PA2_XYLAI_Phospholipase_A_2_Xylocopa_appendiculata_circumvolansPLA2,
		42	sp_Q7M4I6_PA2_BOMPE_Phospholipase_A2_Bombus_pensylvanicus;
	tree ConsensusExtendedMajorityRule = [&U] (1[&prob=1.000000000000000e+00,prob(percent)="100"]:4.634939908392997e-01[&length_mean=4.704531843388108e-01,length_median=4.634939908392997e-01,length_95%HDP={3.290334113478227e-01,6.396439943355667e-01}],(2[&prob=1.000000000000000e+00,prob(percent)="100"]:1.483353328698421e-01[&length_mean=1.511734968237871e-01,length_median=1.483353328698421e-01,length_95%HDP={7.898511668931843e-02,2.352985081464106e-01}],((5[&prob=1.000000000000000e+00,prob(percent)="100"]:1.076220681201221e-01[&length_mean=1.100252221773226e-01,length_median=1.076220681201221e-01,length_95%HDP={6.156497701807701e-02,1.675602605758195e-01}],6[&prob=1.000000000000000e+00,prob(percent)="100"]:2.081293720683002e-02[&length_mean=2.539638661750564e-02,length_median=2.081293720683002e-02,length_95%HDP={1.907778087426381e-03,6.464993720587302e-02}])[&prob=1.000000000000000e+00,prob(percent)="100"]:4.539196439619585e-01[&length_mean=4.607385708156460e-01,length_median=4.539196439619585e-01,length_95%HDP={3.364742584218646e-01,6.076652280625410e-01}],(8[&prob=1.000000000000000e+00,prob(percent)="100"]:3.969658031635638e-01[&length_mean=4.029082766648411e-01,length_median=3.969658031635638e-01,length_95%HDP={2.924196303633317e-01,5.344531097966444e-01}],((4[&prob=1.000000000000000e+00,prob(percent)="100"]:1.874536724270625e-01[&length_mean=1.909890277389839e-01,length_median=1.874536724270625e-01,length_95%HDP={1.164349290576868e-01,2.789131453523413e-01}],9[&prob=1.000000000000000e+00,prob(percent)="100"]:2.240653842298887e-01[&length_mean=2.264318211822007e-01,length_median=2.240653842298887e-01,length_95%HDP={1.494888474926054e-01,3.171267407949673e-01}])[&prob=1.000000000000000e+00,prob(percent)="100"]:1.765182173338236e-01[&length_mean=1.800768784050816e-01,length_median=1.765182173338236e-01,length_95%HDP={1.038670066366618e-01,2.676228862614106e-01}],(7[&prob=1.000000000000000e+00,prob(percent)="100"]:1.830865334112893e-01[&length_mean=1.854041112503436e-01,length_median=1.830865334112893e-01,length_95%HDP={1.198898713519310e-01,2.594600024852295e-01}],10[&prob=1.000000000000000e+00,prob(percent)="100"]:1.372639367263312e-01[&length_mean=1.395791293487078e-01,length_median=1.372639367263312e-01,length_95%HDP={7.849962108517575e-02,2.122909245015077e-01}])[&prob=1.000000000000000e+00,prob(percent)="100"]:1.574787394772875e-01[&length_mean=1.605865409823370e-01,length_median=1.574787394772875e-01,length_95%HDP={8.929536297694453e-02,2.481161868751617e-01}])[&prob=9.169407894736842e-01,prob(percent)="92"]:7.806151290384833e-02[&length_mean=8.240297601201083e-02,length_median=7.806151290384833e-02,length_95%HDP={2.280960075073596e-02,1.589130554848912e-01}])[&prob=7.598684210526315e-01,prob(percent)="76"]:6.848664768369417e-02[&length_mean=7.508442892084838e-02,length_median=6.848664768369417e-02,length_95%HDP={1.459229956486290e-02,1.591229072625693e-01}])[&prob=9.518914473684210e-01,prob(percent)="95"]:1.197710540202032e-01[&length_mean=1.246351303440849e-01,length_median=1.197710540202032e-01,length_95%HDP={4.635138985016735e-02,2.241047825587355e-01}])[&prob=8.314144736842105e-01,prob(percent)="83"]:1.064512227142068e-01[&length_mean=1.110361709661559e-01,length_median=1.064512227142068e-01,length_95%HDP={2.430538563030967e-02,2.156873035832598e-01}],(3[&prob=1.000000000000000e+00,prob(percent)="100"]:6.626574610148632e-01[&length_mean=6.707396875847863e-01,length_median=6.626574610148632e-01,length_95%HDP={4.939045803492962e-01,8.842086518471711e-01}],(((41[&prob=1.000000000000000e+00,prob(percent)="100"]:1.771879929907581e-01[&length_mean=1.811705014956222e-01,length_median=1.771879929907581e-01,length_95%HDP={1.130685177225659e-01,2.633827155539779e-01}],12[&prob=1.000000000000000e+00,prob(percent)="100"]:1.132342781924460e-01[&length_mean=1.163600902593545e-01,length_median=1.132342781924460e-01,length_95%HDP={5.882819506281615e-02,1.839044139070901e-01}])[&prob=1.000000000000000e+00,prob(percent)="100"]:1.589514881340238e-01[&length_mean=1.657958329073719e-01,length_median=1.589514881340238e-01,length_95%HDP={7.377737636744701e-02,2.800795286326273e-01}],((15[&prob=1.000000000000000e+00,prob(percent)="100"]:1.134949304937792e-01[&length_mean=1.161681795561215e-01,length_median=1.134949304937792e-01,length_95%HDP={6.814099105460779e-02,1.746094270590387e-01}],(13[&prob=1.000000000000000e+00,prob(percent)="100"]:2.514463713862089e-02[&length_mean=2.814034847606699e-02,length_median=2.514463713862089e-02,length_95%HDP={7.874433692293799e-03,5.782810822468799e-02}],(11[&prob=1.000000000000000e+00,prob(percent)="100"]:9.320877348586852e-03[&length_mean=1.191850772100161e-02,length_median=9.320877348586852e-03,length_95%HDP={1.006334199313000e-03,3.114153926334897e-02}],14[&prob=1.000000000000000e+00,prob(percent)="100"]:6.187057632489027e-02[&length_mean=6.365313984146687e-02,length_median=6.187057632489027e-02,length_95%HDP={2.661875245944105e-02,1.082332618937924e-01}])[&prob=7.927631578947368e-01,prob(percent)="79"]:1.772674224991789e-02[&length_mean=2.001960137440778e-02,length_median=1.772674224991789e-02,length_95%HDP={4.483061842577243e-03,4.311080591253071e-02}])[&prob=2.935855263157895e-01,prob(percent)="29"]:1.444185408098105e-02[&length_mean=1.930790670166442e-02,length_median=1.444185408098105e-02,length_95%HDP={9.287211676624571e-04,5.783793156623349e-02}])[&prob=1.000000000000000e+00,prob(percent)="100"]:5.259856267416484e-01[&length_mean=5.320329610006664e-01,length_median=5.259856267416484e-01,length_95%HDP={3.678882115906913e-01,7.139279235339326e-01}],(17[&prob=1.000000000000000e+00,prob(percent)="100"]:4.455351141757107e-01[&length_mean=4.498660519510126e-01,length_median=4.455351141757107e-01,length_95%HDP={3.232594201428525e-01,5.979687387783588e-01}],(18[&prob=1.000000000000000e+00,prob(percent)="100"]:6.662060749461060e-02[&length_mean=6.966315997962336e-02,length_median=6.662060749461060e-02,length_95%HDP={3.407240077061595e-02,1.169534991531158e-01}],(16[&prob=1.000000000000000e+00,prob(percent)="100"]:5.054117091508883e-02[&length_mean=5.219519040141044e-02,length_median=5.054117091508883e-02,length_95%HDP={1.696252796531253e-02,9.522058288581879e-02}],42[&prob=1.000000000000000e+00,prob(percent)="100"]:9.589651428488392e-02[&length_mean=9.861662743868284e-02,length_median=9.589651428488392e-02,length_95%HDP={4.843246571075261e-02,1.567256681213888e-01}])[&prob=1.537828947368421e-01,prob(percent)="15"]:9.524723844946091e-03[&length_mean=1.330588832360827e-02,length_median=9.524723844946091e-03,length_95%HDP={7.376603073243877e-04,3.959366780531202e-02}])[&prob=9.991776315789473e-01,prob(percent)="100"]:1.674603627971567e-01[&length_mean=1.721529706716840e-01,length_median=1.674603627971567e-01,length_95%HDP={8.855429757750935e-02,2.714305454275661e-01}])[&prob=1.000000000000000e+00,prob(percent)="100"]:1.778376045854340e-01[&length_mean=1.842951550914455e-01,length_median=1.778376045854340e-01,length_95%HDP={8.721614807660748e-02,3.035251057258918e-01}])[&prob=7.532894736842105e-01,prob(percent)="75"]:1.317492378746789e-01[&length_mean=1.377972391817531e-01,length_median=1.317492378746789e-01,length_95%HDP={5.517516549409374e-02,2.411665283281951e-01}])[&prob=8.425164473684210e-01,prob(percent)="84"]:1.329788911716499e-01[&length_mean=1.380494121223126e-01,length_median=1.329788911716499e-01,length_95%HDP={4.554377348527633e-02,2.489664024631414e-01}],(21[&prob=1.000000000000000e+00,prob(percent)="100"]:2.565664906609055e-01[&length_mean=2.638689528527124e-01,length_median=2.565664906609055e-01,length_95%HDP={1.685856656148643e-01,3.840198000895839e-01}],(((25[&prob=1.000000000000000e+00,prob(percent)="100"]:1.064331990958456e-01[&length_mean=1.103689467969887e-01,length_median=1.064331990958456e-01,length_95%HDP={5.158999624014200e-02,1.835717068912968e-01}],24[&prob=1.000000000000000e+00,prob(percent)="100"]:1.347302475625211e-01[&length_mean=1.397634343547131e-01,length_median=1.347302475625211e-01,length_95%HDP={7.152744453522457e-02,2.250400937717121e-01}])[&prob=1.000000000000000e+00,prob(percent)="100"]:2.252268808065283e-01[&length_mean=2.305726530804478e-01,length_median=2.252268808065283e-01,length_95%HDP={1.337426011612613e-01,3.485630758103905e-01}],(39[&prob=1.000000000000000e+00,prob(percent)="100"]:5.511442708299775e-02[&length_mean=5.768963511586175e-02,length_median=5.511442708299775e-02,length_95%HDP={2.335497900443627e-02,1.023950589421833e-01}],(26[&prob=1.000000000000000e+00,prob(percent)="100"]:3.480481122164018e-02[&length_mean=3.832817987423384e-02,length_median=3.480481122164018e-02,length_95%HDP={1.080235366143165e-02,7.704142820309565e-02}],32[&prob=1.000000000000000e+00,prob(percent)="100"]:7.311263831041973e-02[&length_mean=7.518056098829806e-02,length_median=7.311263831041973e-02,length_95%HDP={3.966859319374496e-02,1.192690165648915e-01}])[&prob=5.608552631578947e-01,prob(percent)="56"]:2.472113050969627e-02[&length_mean=2.834259592100918e-02,length_median=2.472113050969627e-02,length_95%HDP={4.744061135857171e-03,6.528353410664403e-02}])[&prob=1.000000000000000e+00,prob(percent)="100"]:2.583415683070429e-01[&length_mean=2.650285072935712e-01,length_median=2.583415683070429e-01,length_95%HDP={1.661415113239786e-01,3.842349929827824e-01}])[&prob=7.791940789473685e-01,prob(percent)="78"]:9.413243652704482e-02[&length_mean=9.971833606501281e-02,length_median=9.413243652704482e-02,length_95%HDP={2.842701864865846e-02,1.910674513190270e-01}],((35[&prob=1.000000000000000e+00,prob(percent)="100"]:2.361815262771591e-02[&length_mean=2.574730636737296e-02,length_median=2.361815262771591e-02,length_95%HDP={8.786938214100848e-03,5.111466716325121e-02}],36[&prob=1.000000000000000e+00,prob(percent)="100"]:6.141212957287951e-03[&length_mean=8.492475718313405e-03,length_median=6.141212957287951e-03,length_95%HDP={5.236645124111498e-04,2.392184040134928e-02}])[&prob=1.000000000000000e+00,prob(percent)="100"]:3.139514392647558e-01[&length_mean=3.195873966270099e-01,length_median=3.139514392647558e-01,length_95%HDP={2.157081554269202e-01,4.456872391476556e-01}],(31[&prob=1.000000000000000e+00,prob(percent)="100"]:1.604996972489984e-01[&length_mean=1.633247818963154e-01,length_median=1.604996972489984e-01,length_95%HDP={9.804047287701831e-02,2.381240101225870e-01}],((29[&prob=1.000000000000000e+00,prob(percent)="100"]:5.165901441205533e-02[&length_mean=5.493002810353408e-02,length_median=5.165901441205533e-02,length_95%HDP={2.082411059961828e-02,9.912177895473992e-02}],(23[&prob=1.000000000000000e+00,prob(percent)="100"]:5.580557735419239e-02[&length_mean=5.895925959994192e-02,length_median=5.580557735419239e-02,length_95%HDP={2.506322365648046e-02,1.020835778049302e-01}],(22[&prob=1.000000000000000e+00,prob(percent)="100"]:5.244328957624846e-02[&length_mean=5.607281514232043e-02,length_median=5.244328957624846e-02,length_95%HDP={2.167100687086586e-02,1.018303128539719e-01}],27[&prob=1.000000000000000e+00,prob(percent)="100"]:8.272131937610047e-02[&length_mean=8.509084007032977e-02,length_median=8.272131937610047e-02,length_95%HDP={4.374431290494529e-02,1.354999189102719e-01}])[&prob=9.375000000000000e-01,prob(percent)="94"]:6.691880301312776e-02[&length_mean=6.957609358808924e-02,length_median=6.691880301312776e-02,length_95%HDP={2.447912769121209e-02,1.223673603012609e-01}])[&prob=8.696546052631579e-01,prob(percent)="87"]:7.622744649773383e-02[&length_mean=7.854253579416508e-02,length_median=7.622744649773383e-02,length_95%HDP={3.730545430158084e-02,1.288413377678856e-01}])[&prob=8.449835526315790e-01,prob(percent)="84"]:6.445130061569027e-02[&length_mean=6.714531935123223e-02,length_median=6.445130061569027e-02,length_95%HDP={2.286769343676988e-02,1.209479296388550e-01}],((20[&prob=1.000000000000000e+00,prob(percent)="100"]:1.359379769576987e-01[&length_mean=1.394172255774968e-01,length_median=1.359379769576987e-01,length_95%HDP={7.767693258028577e-02,2.124691949768169e-01}],37[&prob=1.000000000000000e+00,prob(percent)="100"]:2.554543749012970e-01[&length_mean=2.614514905613080e-01,length_median=2.554543749012970e-01,length_95%HDP={1.689303927081299e-01,3.676991523741401e-01}])[&prob=9.827302631578947e-01,prob(percent)="98"]:7.655283693582393e-02[&length_mean=8.216306397761849e-02,length_median=7.655283693582393e-02,length_95%HDP={2.712105292292709e-02,1.553986700503339e-01}],((38[&prob=1.000000000000000e+00,prob(percent)="100"]:6.891705248379294e-02[&length_mean=7.116595561868969e-02,length_median=6.891705248379294e-02,length_95%HDP={4.047642737651032e-02,1.080534703016266e-01}],(34[&prob=1.000000000000000e+00,prob(percent)="100"]:6.573972849211046e-02[&length_mean=6.707145743746641e-02,length_median=6.573972849211046e-02,length_95%HDP={3.662203416091969e-02,1.032179384458287e-01}],30[&prob=1.000000000000000e+00,prob(percent)="100"]:6.766836981390276e-02[&length_mean=6.957691511818564e-02,length_median=6.766836981390276e-02,length_95%HDP={3.750954311765286e-02,1.087931364505681e-01}])[&prob=5.637335526315790e-01,prob(percent)="56"]:2.583597632991595e-02[&length_mean=2.830453918586127e-02,length_median=2.583597632991595e-02,length_95%HDP={4.001823538673920e-03,6.270600310250093e-02}])[&prob=9.699835526315790e-01,prob(percent)="97"]:3.217264367669461e-02[&length_mean=3.397421688026801e-02,length_median=3.217264367669461e-02,length_95%HDP={1.211505507926541e-02,6.238252870725659e-02}],(19[&prob=1.000000000000000e+00,prob(percent)="100"]:1.171313888184840e-01[&length_mean=1.195595965231629e-01,length_median=1.171313888184840e-01,length_95%HDP={7.503282354920375e-02,1.712818385983645e-01}],(40[&prob=1.000000000000000e+00,prob(percent)="100"]:4.189025649705835e-02[&length_mean=4.386491729542905e-02,length_median=4.189025649705835e-02,length_95%HDP={1.798176560978051e-02,7.763719918086015e-02}],(33[&prob=1.000000000000000e+00,prob(percent)="100"]:1.084093763091541e-01[&length_mean=1.101838899914416e-01,length_median=1.084093763091541e-01,length_95%HDP={6.715137654048194e-02,1.603459407533988e-01}],28[&prob=1.000000000000000e+00,prob(percent)="100"]:7.532002993575242e-02[&length_mean=7.681090624994748e-02,length_median=7.532002993575242e-02,length_95%HDP={3.931817261315299e-02,1.194766108256000e-01}])[&prob=9.967105263157895e-01,prob(percent)="100"]:8.809117128325690e-02[&length_mean=8.918199516420275e-02,length_median=8.809117128325690e-02,length_95%HDP={4.111977828626839e-02,1.406152830523237e-01}])[&prob=1.809210526315790e-02,prob(percent)="2"]:4.273754865087506e-03[&length_mean=7.183456481463465e-03,length_median=4.273754865087506e-03,length_95%HDP={4.293261599716420e-04,2.811394338952097e-02}])[&prob=5.386513157894737e-02,prob(percent)="5"]:8.841754092235705e-03[&length_mean=1.277242578225457e-02,length_median=8.841754092235705e-03,length_95%HDP={1.136330257750721e-03,4.104070693579691e-02}])[&prob=1.000000000000000e+00,prob(percent)="100"]:2.092210125040375e-01[&length_mean=2.137598524968270e-01,length_median=2.092210125040375e-01,length_95%HDP={1.334111762239788e-01,3.095131453072492e-01}])[&prob=9.942434210526315e-01,prob(percent)="99"]:2.338866194862278e-01[&length_mean=2.368947646482583e-01,length_median=2.338866194862278e-01,length_95%HDP={1.498837324527947e-01,3.346056543906069e-01}])[&prob=7.080592105263158e-01,prob(percent)="71"]:3.822649405387676e-02[&length_mean=4.414377880991071e-02,length_median=3.822649405387676e-02,length_95%HDP={6.694879045634531e-03,1.016429474448885e-01}])[&prob=9.753289473684210e-01,prob(percent)="98"]:1.260529880020062e-01[&length_mean=1.308268633988113e-01,length_median=1.260529880020062e-01,length_95%HDP={5.326720786237051e-02,2.274391137738079e-01}])[&prob=9.942434210526315e-01,prob(percent)="99"]:1.739499265195527e-01[&length_mean=1.787814449872828e-01,length_median=1.739499265195527e-01,length_95%HDP={8.468603665792455e-02,2.930649188986202e-01}])[&prob=9.276315789473685e-01,prob(percent)="93"]:9.456934121322742e-02[&length_mean=1.008597939827048e-01,length_median=9.456934121322742e-02,length_95%HDP={2.703905674958311e-02,1.934272703504859e-01}])[&prob=8.026315789473685e-01,prob(percent)="80"]:9.255527112444513e-02[&length_mean=9.784524521120817e-02,length_median=9.255527112444513e-02,length_95%HDP={2.638077102147392e-02,1.911248742973470e-01}])[&prob=1.000000000000000e+00,prob(percent)="100"]:3.347166722252913e-01[&length_mean=3.417224716161600e-01,length_median=3.347166722252913e-01,length_95%HDP={2.107047739838835e-01,5.013517532161298e-01}])[&prob=7.812500000000000e-01,prob(percent)="78"]:1.015946713096729e-01[&length_mean=1.113869922201308e-01,length_median=1.015946713096729e-01,length_95%HDP={2.529818641037860e-02,2.273467988099389e-01}]);
end;
