# Supplementary material for: Prevalent bee venom genes evolved before the aculeate stinger and eusociality
Source: BMC Biol. 2023 Oct 23;21:229. doi: 10.1186/s12915-023-01656-5 (PMC10591384; doi:10.1186/s12915-023-01656-5)
Supplement: Supplementary file 46 — Additional file 46. All phylogenetic trees for all venom proteins (mature sequences) in ML approach. [file 12915_2023_1656_MOESM46_ESM.zip › PhylogeneticTrees_for_PBVPs_in ML_analysis/APH.nexus]

#NEXUS
begin taxa;
	dimensions ntax=310;
	taxlabels
		AAY57281
		ACA60733
		XyACPHg1
		ApDN1533
		Apce364AH
		Apce397AH
		Apce453PR
		Apce508PR
		Apce656AH
		Apce863AHa
		Apce863AHc
		Apce863AHd
		Apdo058AH
		Apdo314AC
		Apdo375AH
		Apdo532AH
		Apdo547PR
		Apdo615LY
		Apdo813ACa
		Apdo813ACb
		Apdo813AHc
		Apfl143AHa
		Apfl143AHc
		Apfl296AH
		Apfl529AH
		Apfl640PR
		Apfl679LY
		Apfl993AH
		Apme642AHa
		Apme642AHc
		Apme642AHd
		Apme645AH
		Apme649AH
		Apme651LYb
		Apme651PRa
		Apme653AH
		Atro311aV
		Atro337aV
		Atro346aP
		Atro348aV
		Atro373aL
		Atro410aV
		Atro499aV
		Atro932aP
		Atro964aV
		Atro964bV
		Atro965aV
		Atro971aV
		Atro971bV
		Atro971cV
		Atro971eV
		Atro976aV
		Atro993aV
		Bote764AHa
		Bote764AHb
		Bote764AHc
		Bote764AHd
		Bote764AHe
		Bote766LY
		Bote773AHa
		Bote773AHb
		Bote775PRb
		Bovo057AHa
		Bovo057AHb
		Bovo348AH
		Bovo925PRa
		Bovo925PRb
		Bovo972AHa
		Bovo972AHc
		Bovo976AH
		Cafl223PR
		Cafl238AHa
		Cafl238AHh
		Cafl239PR
		Cafl281AHa
		Cafl281AHc
		Cafl281AHd
		Cafl359AHb
		Cafl359AHc
		Cafl692AH
		Cafl849AH
		Cafl9436LY
		Ceca119AHa
		Ceca119AHc
		Ceca225PRa
		Ceca225PRb
		Ceca497AH
		Ceca652AHa
		Ceca652AHb
		Ceca693AH
		Ceci756aV
		Ceci762aP
		Ceci857aP
		Ceci933aV
		Ceci933cV
		Ceci933dV
		Cogi006aU
		Cogi020aU
		Cogi033aU
		Cogi033bU
		Cogi033cU
		Cogi033dU
		Cogi033eU
		Duno046AH
		Duno053PR
		Duno070AHb
		Duno199AH
		Duno882AH
		Duno901AH
		Duno910PR
		Duno923LY
		Eudi013aU
		Eudi071aU
		Eudi098aU
		Eudi099aU
		Eudi136aU
		Eudi379aU
		Eudi379bU
		Eudi818aU
		Eume286AHa
		Eume286AHc
		Eume372AH
		Eume623PR
		Eume754AH
		Eume972PR
		Eume982AH
		Hala081AHa
		Hala177PR
		Hala187PR
		Hala279AH
		Hala342AH
		Hala384AH
		HaDN1533
		HaDN17772
		Hasa029AH
		Hasa161AH
		Hasa504LY
		Hasa872AHa
		Hasa872AHc
		Hasa955PR
		Hasa988AHa
		Hasa988AHb
		Hasa988AHc
		Lihu715PR
		Lihu796PR1
		Lihu796PR2
		Lihu815AH
		Lihu816AHa
		Lihu816AHb
		Lihu816AHc
		Lihu816AHd
		Lihu816AHe
		Lihu816AHf
		Lihu816AHg
		Lihu844AHa
		Lihu844AHb
		Lihu844AHc
		Mebec21aU
		Mebec21bU
		Mebec2aU
		Mebec62aU
		Mebes71aU
		Mebes71bU
		Mebes71cU
		Mege237AHa
		Mege366AH
		Mege539AH
		Mege562PRa
		Mege562PRb
		Mege685AHb
		Mege911AH
		Mequ699AHa
		Mequ699AHc
		Mequ711LY
		Mequ719LY
		Mequ759AH
		Mequ791PR
		Mequ886AHa
		Mequ886AHb
		Mero084AH
		Mero166PR
		Mero243AH
		Mero320PR
		Mero359AHa
		Mero359AHb
		Mero359AHd
		Mero521LY
		Navi617PR
		Navi623AH
		Navi641TE
		Navi757AHa
		Navi757AHb
		Navi757AHc
		Navi757AHd
		Navi757AHe
		Navi757AHg
		Navi757AHh
		Navi757TEf
		Navi758AHa
		Navi758AHb
		Navi758AHc
		Navi758AHd
		Navi758AHg
		Navi759AHb
		Navi759AHc
		Navi759AHd
		Navi759AHe
		Navi759AHf
		Navi759AHg
		Navi759TEa
		Navi760AHa
		Navi760AHc
		Navi760AHd
		Navi760AHe
		Navi760LYb
		Navi761AHa
		Navi761AHb
		Navi761AHc
		Navi761AHf
		Navi761PRe
		Navi761TEd
		Nome151AH
		Nome485PR
		Nome504AH
		Nome508AH
		Nome527AHb
		Nome884TE
		Odbr460PR
		Odbr469AHa
		Odbr469AHc
		Odbr476LY
		Odbr514AHa
		Odbr514AHb
		Odbr514AHc
		Odbr514AHd
		Odbr563AH
		Odbr592PR
		Oobi506PR
		Oobi508AHa
		Oobi508AHd
		Oobi508AHe
		Oobi509AH
		Oobi512PR
		Osbi695AH
		Osbi711AHa
		Osbi711AHc
		Osbi719AH
		Osbi744PR
		Osbi766TE
		Osbi836AH
		Osli258PRa
		Osli258PRb
		Osli266AHa
		Osli266AHc
		Osli266AHd
		Osli284AH
		Poca558PR
		Poca568AH
		Poca569AH
		Poca736LY
		Podo004AH
		Podo015AHb
		Podo039AH
		Podo040AH
		Podo075PR
		Soin535AH
		Soin537AH
		Soin538AHa
		Soin538AHb
		Soin538AHc
		Soin538AHd
		Soin539LY
		Soin599PR
		Soin819PR
		Soin879PR
		TecaR21aU
		TecaR21bU
		TecaR21cU
		TecaR21dU
		TecaR21eU
		TecaR24aU
		TecaR24bU
		Tecac40aU
		Tecac40bU
		Tecac40cU
		Waau149AH
		Waau295TE
		Waau562PR
		Waau691AH
		Waau789AH
		Waau833LY
		Waau857AHc
		Xyvi047AHa
		Xyvi073AHa
		Xyvi087AHa
		Xyvi127AHa
		Xyvi133AHa
		Xyvi175AHa
		Xyvi175AHb
		Xyvi175AHc
		Xyvi175AHd
		Xyvi691AHa
		AVZ66237
		EFN60591
		EZA53020
		KAF3423609
		KMQ85603
		KOX80575
		KYN43496
		PBC28124
	;
end;
begin trees;
	translate
		1	AAY57281,
		2	ACA60733,
		3	XyACPHg1,
		4	ApDN1533,
		5	Apce364AH,
		6	Apce397AH,
		7	Apce453PR,
		8	Apce508PR,
		9	Apce656AH,
		10	Apce863AHa,
		11	Apce863AHc,
		12	Apce863AHd,
		13	Apdo058AH,
		14	Apdo314AC,
		15	Apdo375AH,
		16	Apdo532AH,
		17	Apdo547PR,
		18	Apdo615LY,
		19	Apdo813ACa,
		20	Apdo813ACb,
		21	Apdo813AHc,
		22	Apfl143AHa,
		23	Apfl143AHc,
		24	Apfl296AH,
		25	Apfl529AH,
		26	Apfl640PR,
		27	Apfl679LY,
		28	Apfl993AH,
		29	Apme642AHa,
		30	Apme642AHc,
		31	Apme642AHd,
		32	Apme645AH,
		33	Apme649AH,
		34	Apme651LYb,
		35	Apme651PRa,
		36	Apme653AH,
		37	Atro311aV,
		38	Atro337aV,
		39	Atro346aP,
		40	Atro348aV,
		41	Atro373aL,
		42	Atro410aV,
		43	Atro499aV,
		44	Atro932aP,
		45	Atro964aV,
		46	Atro964bV,
		47	Atro965aV,
		48	Atro971aV,
		49	Atro971bV,
		50	Atro971cV,
		51	Atro971eV,
		52	Atro976aV,
		53	Atro993aV,
		54	Bote764AHa,
		55	Bote764AHb,
		56	Bote764AHc,
		57	Bote764AHd,
		58	Bote764AHe,
		59	Bote766LY,
		60	Bote773AHa,
		61	Bote773AHb,
		62	Bote775PRb,
		63	Bovo057AHa,
		64	Bovo057AHb,
		65	Bovo348AH,
		66	Bovo925PRa,
		67	Bovo925PRb,
		68	Bovo972AHa,
		69	Bovo972AHc,
		70	Bovo976AH,
		71	Cafl223PR,
		72	Cafl238AHa,
		73	Cafl238AHh,
		74	Cafl239PR,
		75	Cafl281AHa,
		76	Cafl281AHc,
		77	Cafl281AHd,
		78	Cafl359AHb,
		79	Cafl359AHc,
		80	Cafl692AH,
		81	Cafl849AH,
		82	Cafl9436LY,
		83	Ceca119AHa,
		84	Ceca119AHc,
		85	Ceca225PRa,
		86	Ceca225PRb,
		87	Ceca497AH,
		88	Ceca652AHa,
		89	Ceca652AHb,
		90	Ceca693AH,
		91	Ceci756aV,
		92	Ceci762aP,
		93	Ceci857aP,
		94	Ceci933aV,
		95	Ceci933cV,
		96	Ceci933dV,
		97	Cogi006aU,
		98	Cogi020aU,
		99	Cogi033aU,
		100	Cogi033bU,
		101	Cogi033cU,
		102	Cogi033dU,
		103	Cogi033eU,
		104	Duno046AH,
		105	Duno053PR,
		106	Duno070AHb,
		107	Duno199AH,
		108	Duno882AH,
		109	Duno901AH,
		110	Duno910PR,
		111	Duno923LY,
		112	Eudi013aU,
		113	Eudi071aU,
		114	Eudi098aU,
		115	Eudi099aU,
		116	Eudi136aU,
		117	Eudi379aU,
		118	Eudi379bU,
		119	Eudi818aU,
		120	Eume286AHa,
		121	Eume286AHc,
		122	Eume372AH,
		123	Eume623PR,
		124	Eume754AH,
		125	Eume972PR,
		126	Eume982AH,
		127	Hala081AHa,
		128	Hala177PR,
		129	Hala187PR,
		130	Hala279AH,
		131	Hala342AH,
		132	Hala384AH,
		133	HaDN1533,
		134	HaDN17772,
		135	Hasa029AH,
		136	Hasa161AH,
		137	Hasa504LY,
		138	Hasa872AHa,
		139	Hasa872AHc,
		140	Hasa955PR,
		141	Hasa988AHa,
		142	Hasa988AHb,
		143	Hasa988AHc,
		144	Lihu715PR,
		145	Lihu796PR1,
		146	Lihu796PR2,
		147	Lihu815AH,
		148	Lihu816AHa,
		149	Lihu816AHb,
		150	Lihu816AHc,
		151	Lihu816AHd,
		152	Lihu816AHe,
		153	Lihu816AHf,
		154	Lihu816AHg,
		155	Lihu844AHa,
		156	Lihu844AHb,
		157	Lihu844AHc,
		158	Mebec21aU,
		159	Mebec21bU,
		160	Mebec2aU,
		161	Mebec62aU,
		162	Mebes71aU,
		163	Mebes71bU,
		164	Mebes71cU,
		165	Mege237AHa,
		166	Mege366AH,
		167	Mege539AH,
		168	Mege562PRa,
		169	Mege562PRb,
		170	Mege685AHb,
		171	Mege911AH,
		172	Mequ699AHa,
		173	Mequ699AHc,
		174	Mequ711LY,
		175	Mequ719LY,
		176	Mequ759AH,
		177	Mequ791PR,
		178	Mequ886AHa,
		179	Mequ886AHb,
		180	Mero084AH,
		181	Mero166PR,
		182	Mero243AH,
		183	Mero320PR,
		184	Mero359AHa,
		185	Mero359AHb,
		186	Mero359AHd,
		187	Mero521LY,
		188	Navi617PR,
		189	Navi623AH,
		190	Navi641TE,
		191	Navi757AHa,
		192	Navi757AHb,
		193	Navi757AHc,
		194	Navi757AHd,
		195	Navi757AHe,
		196	Navi757AHg,
		197	Navi757AHh,
		198	Navi757TEf,
		199	Navi758AHa,
		200	Navi758AHb,
		201	Navi758AHc,
		202	Navi758AHd,
		203	Navi758AHg,
		204	Navi759AHb,
		205	Navi759AHc,
		206	Navi759AHd,
		207	Navi759AHe,
		208	Navi759AHf,
		209	Navi759AHg,
		210	Navi759TEa,
		211	Navi760AHa,
		212	Navi760AHc,
		213	Navi760AHd,
		214	Navi760AHe,
		215	Navi760LYb,
		216	Navi761AHa,
		217	Navi761AHb,
		218	Navi761AHc,
		219	Navi761AHf,
		220	Navi761PRe,
		221	Navi761TEd,
		222	Nome151AH,
		223	Nome485PR,
		224	Nome504AH,
		225	Nome508AH,
		226	Nome527AHb,
		227	Nome884TE,
		228	Odbr460PR,
		229	Odbr469AHa,
		230	Odbr469AHc,
		231	Odbr476LY,
		232	Odbr514AHa,
		233	Odbr514AHb,
		234	Odbr514AHc,
		235	Odbr514AHd,
		236	Odbr563AH,
		237	Odbr592PR,
		238	Oobi506PR,
		239	Oobi508AHa,
		240	Oobi508AHd,
		241	Oobi508AHe,
		242	Oobi509AH,
		243	Oobi512PR,
		244	Osbi695AH,
		245	Osbi711AHa,
		246	Osbi711AHc,
		247	Osbi719AH,
		248	Osbi744PR,
		249	Osbi766TE,
		250	Osbi836AH,
		251	Osli258PRa,
		252	Osli258PRb,
		253	Osli266AHa,
		254	Osli266AHc,
		255	Osli266AHd,
		256	Osli284AH,
		257	Poca558PR,
		258	Poca568AH,
		259	Poca569AH,
		260	Poca736LY,
		261	Podo004AH,
		262	Podo015AHb,
		263	Podo039AH,
		264	Podo040AH,
		265	Podo075PR,
		266	Soin535AH,
		267	Soin537AH,
		268	Soin538AHa,
		269	Soin538AHb,
		270	Soin538AHc,
		271	Soin538AHd,
		272	Soin539LY,
		273	Soin599PR,
		274	Soin819PR,
		275	Soin879PR,
		276	TecaR21aU,
		277	TecaR21bU,
		278	TecaR21cU,
		279	TecaR21dU,
		280	TecaR21eU,
		281	TecaR24aU,
		282	TecaR24bU,
		283	Tecac40aU,
		284	Tecac40bU,
		285	Tecac40cU,
		286	Waau149AH,
		287	Waau295TE,
		288	Waau562PR,
		289	Waau691AH,
		290	Waau789AH,
		291	Waau833LY,
		292	Waau857AHc,
		293	Xyvi047AHa,
		294	Xyvi073AHa,
		295	Xyvi087AHa,
		296	Xyvi127AHa,
		297	Xyvi133AHa,
		298	Xyvi175AHa,
		299	Xyvi175AHb,
		300	Xyvi175AHc,
		301	Xyvi175AHd,
		302	Xyvi691AHa,
		303	AVZ66237,
		304	EFN60591,
		305	EZA53020,
		306	KAF3423609,
		307	KMQ85603,
		308	KOX80575,
		309	KYN43496,
		310	PBC28124;
	tree ConsensusExtendedMajorityRule = [&U] (1[&prob=1.000000000000000e+00,prob(percent)="100"]:8.840221523513230e-03[&length_mean=9.804246878465366e-03,length_median=8.840221523513230e-03,length_95%HDP={3.389204907579089e-03,1.890650665879750e-02}],20[&prob=1.000000000000000e+00,prob(percent)="100"]:6.244417572225904e-03[&length_mean=7.064561315338412e-03,length_median=6.244417572225904e-03,length…
end;
