# Supplementary material for: Prevalent bee venom genes evolved before the aculeate stinger and eusociality
Source: BMC Biol. 2023 Oct 23;21:229. doi: 10.1186/s12915-023-01656-5 (PMC10591384; doi:10.1186/s12915-023-01656-5)
Supplement: Supplementary file 46 — Additional file 46. All phylogenetic trees for all venom proteins (mature sequences) in ML approach. [file 12915_2023_1656_MOESM46_ESM.zip › PhylogeneticTrees_for_PBVPs_in ML_analysis/SP.nexus]

#NEXUS
begin taxa;
	dimensions ntax=406;
	taxlabels
		ApNO10174
		ApNO10530
		ApR1025617
		ApR1027523
		Apce208SN
		Apce501VB
		Apce512PC
		Apce663SN
		Apce675SN
		Apdo349S4
		Apdo353SN
		Apdo390S4
		Apdo397VB
		Apdo483SN
		Apdo567SN
		Apfl058SN
		Apfl127SNa
		Apfl127SNb
		Apfl177VB
		Apfl285S4
		Apfl919S4
		Apme638SN
		Apme641S4b
		Apme650S4
		Apme652SNa
		Apme652SNb
		Apme652SNc
		Atro286aSx
		Atro286bSx
		Atro292aSN
		Atro304aSN
		Atro304bPE
		Atro311aPC
		Atro319aPC
		Atro948a34
		Atro950aSN
		Atro950bVP
		Atro950cSN
		Atro962aVP
		Atro994aPC
		Atro994bBi
		Bote557S4
		Bote762SN
		Bote765VPb
		Bote765VPc
		Bote765VSa
		Bote765d
		Bote765e
		Bote765f
		Bote765g
		Bote776SNb
		Bote776TAa
		Bovo046S4a
		Bovo046VBb
		Bovo046VBc
		Bovo130VPa
		Bovo131SN
		Bovo555VB
		Bovo924SN
		Bovo927TA
		Bovo934d
		Bovo934e
		Bovo991VBa
		Bovo991VPb
		Bovo991c
		Bovo994PC
		Cafl214PCd
		Cafl214PEb
		Cafl214SNa
		Cafl214SNc
		Cafl230SN
		Cafl303S4a
		Cafl303S4b
		Cafl314VPa
		Cafl314VPb
		Cafl844S4
		Cafl849SN
		Ceca041VBa
		Ceca041VBb
		Ceca072SN
		Ceca310SPb
		Ceca310SPc
		Ceca310VBd
		Ceca310VPa
		Ceca489VBa
		Ceca489Vbb
		Ceca496VP
		Ceca565SPa
		Ceca565SPb
		Ceca618S4
		Ceca743VPa
		Ceca946SN
		Ceci010aPC
		Ceci027aVP
		Ceci147a34
		Ceci291aSN
		Ceci291bSN
		Ceci737Oa
		Ceci737PCb
		Ceci737c
		Ceci737d
		Ceci737e
		Ceci762aPC
		Ceci838aF9
		Ceci865aPE
		Ceci933aVP
		Ceci933bPC
		Ceci941aSN
		Cogi001aU
		Cogi004
		Cogi013aU
		Cogi022aO
		Cogi024aO
		Cogi024bO
		Cogi024cO
		Cogi024dO
		Duno114VB
		Duno190VP
		Duno192S4
		Duno917VP
		Duno994Vb
		Eudi002aU
		Eudi006aU
		Eudi024aO
		Eudi024bO
		Eudi024cO
		Eudi048aO
		Eudi112aO
		Eudi193aU_SP
		Eudi193bU
		Eudi193cU
		Eume029VP
		Eume280VB
		Eume639SNc
		Eume639SPa
		Eume697VP
		Eume955PE
		Eume960S4
		Frva062SP
		Frva217b
		Frva217c
		Frva217e
		Frva254SP
		Frva558SP
		Hala161S4b
		Hala161VBa
		Hala218VP
		Hala293SN
		Hala504PEc
		Hala504PEe
		Hala504SNa
		Hala504SNf
		Hala504VPb
		Hala504VPg
		Hasa313S4
		Hasa327BV
		Hasa492SN
		Hasa547S4
		Hasa602SN
		Hasa964SN
		Lihu674S4
		Lihu675VP
		Lihu681PEb
		Lihu681SNa
		Lihu744SP
		Lihu768SNa
		Lihu768SNd
		Lihu768TRb
		Lihu768TRc
		Lihu815VP
		Lihu816PC
		Mebe011
		Mebe117aO
		Mebe140aU
		Mebe154aU
		Mebec20aO
		Mebec60aU_SP
		Mebec60bU
		Mege016VP
		Mege465SN
		Mege582VB
		Mege668SN
		Mege670PE
		Mege7185PC
		Mege765PCb
		Mege765S4a
		Mege909S9
		Mequ026SN
		Mequ694SN
		Mequ710PCa
		Mequ793F9
		Mequ812SN
		Mequ821SN
		Mequ824PC
		Mequ859PKc
		Mequ859SBb
		Mero072SPa
		Mero072SPb
		Mero100S4a
		Mero100S4b
		Mero102CTa
		Mero102CTb
		Mero102CTc
		Mero102CTf
		Mero102CTi
		Mero102CTj
		Mero114PEc
		Mero114S8d
		Mero138PC
		Mero169SPb
		Mero169SPc
		Mero169SPd
		Mero169VBa
		Mero169VBe
		Mero180VP
		Mero230SN
		Mero242TRb
		Mero242TRc
		Mero283TRa
		Mero283TRb
		Mero283TRc
		Mero353VP
		Mero428CT
		Mero436TR
		Navi601PE
		Navi617SP
		Navi623TR
		Navi624SP
		Navi757Oa
		Navi757Oaa
		Navi757Ob
		Navi757Od
		Navi757Oe
		Navi757Of
		Navi757Og
		Navi757Oh
		Navi757Oi
		Navi757Oj
		Navi757Ok
		Navi757Ol
		Navi757Om
		Navi757On
		Navi757Oo
		Navi757Oq
		Navi757Or
		Navi757Os
		Navi757Ot
		Navi757Ou
		Navi757Ov
		Navi757Ow
		Navi757Ox
		Navi757Oy
		Navi757Oz
		Navi757b
		Navi758Ob
		Navi758Oc
		Navi758Od
		Navi758Oe
		Navi758Of
		Navi758Og
		Navi758Oh
		Navi758Oi
		Navi758Oj
		Navi758Ol
		Navi758PCa
		Navi759Oa
		Navi759Ob
		Navi759Oc
		Navi759Od
		Navi759Oe
		Navi761Oa
		Navi761Ob
		Navi761Oc
		Navi761Od
		Navi761Oe
		Navi761Og
		Navi761Oh
		Navi761Oi
		Navi761Oj
		Navi761Ok
		Navi761Ol
		Navi761Om
		Navi761On
		Navi761a
		Nome141VP
		Nome213CTa
		Nome213CTb
		Nome213CTc
		Nome330S4a
		Nome330VBb
		Nome546Oa
		Nome546Ob
		Nome546Oc
		Nome546Od
		Nome546Oe
		Nome640SNb
		Odbr497a
		Odbr497b
		Odbr515
		Odbr598a
		Odbr598b
		Odbr619PE
		Odbr665
		Odbr679
		Odbr783
		Oobi506VS
		Oobi507PEa
		Oobi507SNb
		Oobi510VP
		Oobi511SN
		Osbi656S4
		Osbi662CTb
		Osbi662TRa
		Osbi662TRc
		Osbi680SN
		Osbi690VP
		Osbi697SN
		Osbi770SN
		Osli252VP
		Osli253S4
		Osli253VBa
		Osli281SNa
		Osli281SNb
		Poca554VPa
		Poca578VP
		Poca845SN
		Poca951VPa
		Podo008SNa
		Podo008VPb
		Podo988VP
		Podo994SN
		Soin538S4
		Soin547VPa
		Soin547VPb
		Soin553a
		Soin553c
		Soin553e
		Soin553f
		Soin570VP
		Soin618SN
		Soin677PEb
		Soin677PEj
		Soin677SNk
		Soin677SPd
		Soin677SPf
		Soin677SPg
		Soin677SPh
		Soin677VBa
		Soin677VBc
		Soin677VPi
		Soin757VP
		TecaR23aU
		TecaR31aU
		TecaR31bU
		Tecac60bx
		Waau024VP
		Waau376PEa
		Waau376SNb
		Waau404VP
		Waau862S4
		Waau892ACa
		Waau892SNb
		Waau914SN
		XyNO5118
		Xy662327_1
		Xy662327_2
		Xy665387_1
		XyDN758
		Xyvi014SPa
		Xyvi014SPb
		Xyvi014SPc
		Xyvi014SPd
		Xyvi014SPe
		Xyvi048SPa
		Xyvi048SPb
		Xyvi048SPc
		Xyvi049SPa
		Xyvi049SPb
		Xyvi062SPa
		Xyvi062SPb
		Xyvi062SPc
		Xyvi075SPa
		Xyvi075SPc
		Xyvi075SPd
		Xyvi087SPa
		Xyvi087SPb
		Xyvi121SPa
		Xyvi121SPb
		Xyvi127SPa
		Xyvi133SPa
		Xyvi133SPd
		Xyvi181SPa
		Xyvi181SPb
		Xyvi181SPc
		Xyvi181SPd
		Xyvi181SPe
		Xyvi369SPa
		Xyvi369SPb
		Xyvi463SPa
		Xyvi463SPb
		Xyvi463SPc
		AAR98920
		AAT09848
		AXY94763
		EDS35304
		KRT79322
	;
end;
begin trees;
	translate
		1	ApNO10174,
		2	ApNO10530,
		3	ApR1025617,
		4	ApR1027523,
		5	Apce208SN,
		6	Apce501VB,
		7	Apce512PC,
		8	Apce663SN,
		9	Apce675SN,
		10	Apdo349S4,
		11	Apdo353SN,
		12	Apdo390S4,
		13	Apdo397VB,
		14	Apdo483SN,
		15	Apdo567SN,
		16	Apfl058SN,
		17	Apfl127SNa,
		18	Apfl127SNb,
		19	Apfl177VB,
		20	Apfl285S4,
		21	Apfl919S4,
		22	Apme638SN,
		23	Apme641S4b,
		24	Apme650S4,
		25	Apme652SNa,
		26	Apme652SNb,
		27	Apme652SNc,
		28	Atro286aSx,
		29	Atro286bSx,
		30	Atro292aSN,
		31	Atro304aSN,
		32	Atro304bPE,
		33	Atro311aPC,
		34	Atro319aPC,
		35	Atro948a34,
		36	Atro950aSN,
		37	Atro950bVP,
		38	Atro950cSN,
		39	Atro962aVP,
		40	Atro994aPC,
		41	Atro994bBi,
		42	Bote557S4,
		43	Bote762SN,
		44	Bote765VPb,
		45	Bote765VPc,
		46	Bote765VSa,
		47	Bote765d,
		48	Bote765e,
		49	Bote765f,
		50	Bote765g,
		51	Bote776SNb,
		52	Bote776TAa,
		53	Bovo046S4a,
		54	Bovo046VBb,
		55	Bovo046VBc,
		56	Bovo130VPa,
		57	Bovo131SN,
		58	Bovo555VB,
		59	Bovo924SN,
		60	Bovo927TA,
		61	Bovo934d,
		62	Bovo934e,
		63	Bovo991VBa,
		64	Bovo991VPb,
		65	Bovo991c,
		66	Bovo994PC,
		67	Cafl214PCd,
		68	Cafl214PEb,
		69	Cafl214SNa,
		70	Cafl214SNc,
		71	Cafl230SN,
		72	Cafl303S4a,
		73	Cafl303S4b,
		74	Cafl314VPa,
		75	Cafl314VPb,
		76	Cafl844S4,
		77	Cafl849SN,
		78	Ceca041VBa,
		79	Ceca041VBb,
		80	Ceca072SN,
		81	Ceca310SPb,
		82	Ceca310SPc,
		83	Ceca310VBd,
		84	Ceca310VPa,
		85	Ceca489VBa,
		86	Ceca489Vbb,
		87	Ceca496VP,
		88	Ceca565SPa,
		89	Ceca565SPb,
		90	Ceca618S4,
		91	Ceca743VPa,
		92	Ceca946SN,
		93	Ceci010aPC,
		94	Ceci027aVP,
		95	Ceci147a34,
		96	Ceci291aSN,
		97	Ceci291bSN,
		98	Ceci737Oa,
		99	Ceci737PCb,
		100	Ceci737c,
		101	Ceci737d,
		102	Ceci737e,
		103	Ceci762aPC,
		104	Ceci838aF9,
		105	Ceci865aPE,
		106	Ceci933aVP,
		107	Ceci933bPC,
		108	Ceci941aSN,
		109	Cogi001aU,
		110	Cogi004,
		111	Cogi013aU,
		112	Cogi022aO,
		113	Cogi024aO,
		114	Cogi024bO,
		115	Cogi024cO,
		116	Cogi024dO,
		117	Duno114VB,
		118	Duno190VP,
		119	Duno192S4,
		120	Duno917VP,
		121	Duno994Vb,
		122	Eudi002aU,
		123	Eudi006aU,
		124	Eudi024aO,
		125	Eudi024bO,
		126	Eudi024cO,
		127	Eudi048aO,
		128	Eudi112aO,
		129	Eudi193aU_SP,
		130	Eudi193bU,
		131	Eudi193cU,
		132	Eume029VP,
		133	Eume280VB,
		134	Eume639SNc,
		135	Eume639SPa,
		136	Eume697VP,
		137	Eume955PE,
		138	Eume960S4,
		139	Frva062SP,
		140	Frva217b,
		141	Frva217c,
		142	Frva217e,
		143	Frva254SP,
		144	Frva558SP,
		145	Hala161S4b,
		146	Hala161VBa,
		147	Hala218VP,
		148	Hala293SN,
		149	Hala504PEc,
		150	Hala504PEe,
		151	Hala504SNa,
		152	Hala504SNf,
		153	Hala504VPb,
		154	Hala504VPg,
		155	Hasa313S4,
		156	Hasa327BV,
		157	Hasa492SN,
		158	Hasa547S4,
		159	Hasa602SN,
		160	Hasa964SN,
		161	Lihu674S4,
		162	Lihu675VP,
		163	Lihu681PEb,
		164	Lihu681SNa,
		165	Lihu744SP,
		166	Lihu768SNa,
		167	Lihu768SNd,
		168	Lihu768TRb,
		169	Lihu768TRc,
		170	Lihu815VP,
		171	Lihu816PC,
		172	Mebe011,
		173	Mebe117aO,
		174	Mebe140aU,
		175	Mebe154aU,
		176	Mebec20aO,
		177	Mebec60aU_SP,
		178	Mebec60bU,
		179	Mege016VP,
		180	Mege465SN,
		181	Mege582VB,
		182	Mege668SN,
		183	Mege670PE,
		184	Mege7185PC,
		185	Mege765PCb,
		186	Mege765S4a,
		187	Mege909S9,
		188	Mequ026SN,
		189	Mequ694SN,
		190	Mequ710PCa,
		191	Mequ793F9,
		192	Mequ812SN,
		193	Mequ821SN,
		194	Mequ824PC,
		195	Mequ859PKc,
		196	Mequ859SBb,
		197	Mero072SPa,
		198	Mero072SPb,
		199	Mero100S4a,
		200	Mero100S4b,
		201	Mero102CTa,
		202	Mero102CTb,
		203	Mero102CTc,
		204	Mero102CTf,
		205	Mero102CTi,
		206	Mero102CTj,
		207	Mero114PEc,
		208	Mero114S8d,
		209	Mero138PC,
		210	Mero169SPb,
		211	Mero169SPc,
		212	Mero169SPd,
		213	Mero169VBa,
		214	Mero169VBe,
		215	Mero180VP,
		216	Mero230SN,
		217	Mero242TRb,
		218	Mero242TRc,
		219	Mero283TRa,
		220	Mero283TRb,
		221	Mero283TRc,
		222	Mero353VP,
		223	Mero428CT,
		224	Mero436TR,
		225	Navi601PE,
		226	Navi617SP,
		227	Navi623TR,
		228	Navi624SP,
		229	Navi757Oa,
		230	Navi757Oaa,
		231	Navi757Ob,
		232	Navi757Od,
		233	Navi757Oe,
		234	Navi757Of,
		235	Navi757Og,
		236	Navi757Oh,
		237	Navi757Oi,
		238	Navi757Oj,
		239	Navi757Ok,
		240	Navi757Ol,
		241	Navi757Om,
		242	Navi757On,
		243	Navi757Oo,
		244	Navi757Oq,
		245	Navi757Or,
		246	Navi757Os,
		247	Navi757Ot,
		248	Navi757Ou,
		249	Navi757Ov,
		250	Navi757Ow,
		251	Navi757Ox,
		252	Navi757Oy,
		253	Navi757Oz,
		254	Navi757b,
		255	Navi758Ob,
		256	Navi758Oc,
		257	Navi758Od,
		258	Navi758Oe,
		259	Navi758Of,
		260	Navi758Og,
		261	Navi758Oh,
		262	Navi758Oi,
		263	Navi758Oj,
		264	Navi758Ol,
		265	Navi758PCa,
		266	Navi759Oa,
		267	Navi759Ob,
		268	Navi759Oc,
		269	Navi759Od,
		270	Navi759Oe,
		271	Navi761Oa,
		272	Navi761Ob,
		273	Navi761Oc,
		274	Navi761Od,
		275	Navi761Oe,
		276	Navi761Og,
		277	Navi761Oh,
		278	Navi761Oi,
		279	Navi761Oj,
		280	Navi761Ok,
		281	Navi761Ol,
		282	Navi761Om,
		283	Navi761On,
		284	Navi761a,
		285	Nome141VP,
		286	Nome213CTa,
		287	Nome213CTb,
		288	Nome213CTc,
		289	Nome330S4a,
		290	Nome330VBb,
		291	Nome546Oa,
		292	Nome546Ob,
		293	Nome546Oc,
		294	Nome546Od,
		295	Nome546Oe,
		296	Nome640SNb,
		297	Odbr497a,
		298	Odbr497b,
		299	Odbr515,
		300	Odbr598a,
		301	Odbr598b,
		302	Odbr619PE,
		303	Odbr665,
		304	Odbr679,
		305	Odbr783,
		306	Oobi506VS,
		307	Oobi507PEa,
		308	Oobi507SNb,
		309	Oobi510VP,
		310	Oobi511SN,
		311	Osbi656S4,
		312	Osbi662CTb,
		313	Osbi662TRa,
		314	Osbi662TRc,
		315	Osbi680SN,
		316	Osbi690VP,
		317	Osbi697SN,
		318	Osbi770SN,
		319	Osli252VP,
		320	Osli253S4,
		321	Osli253VBa,
		322	Osli281SNa,
		323	Osli281SNb,
		324	Poca554VPa,
		325	Poca578VP,
		326	Poca845SN,
		327	Poca951VPa,
		328	Podo008SNa,
		329	Podo008VPb,
		330	Podo988VP,
		331	Podo994SN,
		332	Soin538S4,
		333	Soin547VPa,
		334	Soin547VPb,
		335	Soin553a,
		336	Soin553c,
		337	Soin553e,
		338	Soin553f,
		339	Soin570VP,
		340	Soin618SN,
		341	Soin677PEb,
		342	Soin677PEj,
		343	Soin677SNk,
		344	Soin677SPd,
		345	Soin677SPf,
		346	Soin677SPg,
		347	Soin677SPh,
		348	Soin677VBa,
		349	Soin677VBc,
		350	Soin677VPi,
		351	Soin757VP,
		352	TecaR23aU,
		353	TecaR31aU,
		354	TecaR31bU,
		355	Tecac60bx,
		356	Waau024VP,
		357	Waau376PEa,
		358	Waau376SNb,
		359	Waau404VP,
		360	Waau862S4,
		361	Waau892ACa,
		362	Waau892SNb,
		363	Waau914SN,
		364	XyNO5118,
		365	Xy662327_1,
		366	Xy662327_2,
		367	Xy665387_1,
		368	XyDN758,
		369	Xyvi014SPa,
		370	Xyvi014SPb,
		371	Xyvi014SPc,
		372	Xyvi014SPd,
		373	Xyvi014SPe,
		374	Xyvi048SPa,
		375	Xyvi048SPb,
		376	Xyvi048SPc,
		377	Xyvi049SPa,
		378	Xyvi049SPb,
		379	Xyvi062SPa,
		380	Xyvi062SPb,
		381	Xyvi062SPc,
		382	Xyvi075SPa,
		383	Xyvi075SPc,
		384	Xyvi075SPd,
		385	Xyvi087SPa,
		386	Xyvi087SPb,
		387	Xyvi121SPa,
		388	Xyvi121SPb,
		389	Xyvi127SPa,
		390	Xyvi133SPa,
		391	Xyvi133SPd,
		392	Xyvi181SPa,
		393	Xyvi181SPb,
		394	Xyvi181SPc,
		395	Xyvi181SPd,
		396	Xyvi181SPe,
		397	Xyvi369SPa,
		398	Xyvi369SPb,
		399	Xyvi463SPa,
		400	Xyvi463SPb,
		401	Xyvi463SPc,
		402	AAR98920,
		403	AAT09848,
		404	AXY94763,
		405	EDS35304,
		406	KRT79322;
	tree ConsensusExtendedMajorityRule = [&U] (4[&prob=1.000000000000000e+00,prob(percent)="100"]:3.731142922625284e-03[&length_mean=5.458697488254872e-03,length_median=3.731142922625284e-03,length_95%HDP={2.369344863753488e-04,1.641278957867864e-02}],1[&prob=1.000000000000000e+00,prob(percent)="100"]:3.387953977429032e-03[&length_mean=4.668225046991199e-03,length_median=3.387953977429032e-03,length_…
end;
