# Supplementary material for: Prevalent bee venom genes evolved before the aculeate stinger and eusociality
Source: BMC Biol. 2023 Oct 23;21:229. doi: 10.1186/s12915-023-01656-5 (PMC10591384; doi:10.1186/s12915-023-01656-5)
Supplement: Supplementary file 46 — Additional file 46. All phylogenetic trees for all venom proteins (mature sequences) in ML approach. [file 12915_2023_1656_MOESM46_ESM.zip › PhylogeneticTrees_for_PBVPs_in ML_analysis/APH_aln.phy]

 310 1052
AAY57281    ---------- ---------- ---------- ---------- ----------
ACA60733    ---------- ---------- ---------- ---------- ----------
XyACPHg1    ---------- ---------- ---------- ---------- ----------
ApDN1533    ---------- ---------- ---------- ---------- ----------
Apce364AH   ---------- ---------- ---------- ---------- ----------
Apce397AH   ---------- ---------- ---------- ---------- ----------
Apce453PR   ---------- ---------- ---------- ---------- ----------
Apce508PR   ---------- ---------- ---------- ---------- ----------
Apce656AH   ---------- ---------- ---------- ---------- ----------
Apce863AHa  ---------- ---------- ---------- ---------- ----------
Apce863AHc  ---------- ---------- ---------- ---------- ----------
Apce863AHd  ---------- ---------- ---------- ---------- ----------
Apdo058AH   ---------- ---------- ---------- ---------- ----------
Apdo314AC   ---------- ---------- ---------- ---------- ----------
Apdo375AH   ---------- ---------- ---------- ---------- ----------
Apdo532AH   ---------- ---------- ---------- ---------- ----------
Apdo547PR   ---------- ---------- ---------- ---------- ----------
Apdo615LY   ---------- ---------- ---------- ---------- ----------
Apdo813ACa  ---------- ---------- ---------- ---------- ----------
Apdo813ACb  ---------- ---------- ---------- ---------- ----------
Apdo813AHc  ---------- ---------- ---------- ---------- ----------
Apfl143AHa  ---------- ---------- ---------- ---------- ----------
Apfl143AHc  ---------- ---------- ---------- ---------- ----------
Apfl296AH   ---------- ---------- ---------- ---------- ----------
Apfl529AH   ---------- ---------- ---------- ---------- ----------
Apfl640PR   ---------- ---------- ---------- ---------- ----------
Apfl679LY   ---------- ---------- ---------- ---------- ----------
Apfl993AH   ---------- ---------- ---------- ---------- ----------
Apme642AHa  ---------- ---------- ---------- ---------- ----------
Apme642AHc  ---------- ---------- ---------- ---------- ----------
Apme642AHd  ---------- ---------- ---------- ---------- ----------
Apme645AH   ---------- ---------- ---------- ---------- ----------
Apme649AH   ---------- ---------- ---------- ---------- ----------
Apme651LYb  ---------- ---------- ---------- ---------- ----------
Apme651PRa  ---------- ---------- ---------- ---------- ----------
Apme653AH   ---------- ---------- ---------- ---------- ----------
Atro311aV   ---------- ---------- ---------- ---------- ----------
Atro337aV   ---------- ---------- ---------- ---------- ----------
Atro346aP   ---------- ---------- ---------- ---------- ----------
Atro348aV   ---------- ---------- ---------- ---------- ----------
Atro373aL   ---------- ---------- ---------- --------ME SRGGFLRN--
Atro410aV   ---------- ---------- ---------- ---------- ----------
Atro499aV   ---------- ---------- ---------- ---------- ----------
Atro932aP   ---------- ---------- ---------- ---------- ----------
Atro964aV   ---------- ---------- ---------- ---------- ----------
Atro964bV   ---------- ---------- ---------- ---------- ----------
Atro965aV   ---------- ---------- ---------- ---------- ----------
Atro971aV   ---------- ---------- ---------- ---------- ----------
Atro971bV   ---------- ---------- ---------- ---------- ----------
Atro971cV   ---------- ---------- ---------- ---------- ----------
Atro971eV   ---------- ---------- ---------- ---------- ----------
Atro976aV   ---------- ---------- ---------- --------MS ITISKSVRPL
Atro993aV   ---------- ---------- ---------- ---------- ----------
Bote764AHa  ---------- ---------- ---------- ---------- ----------
Bote764AHb  ---------- ---------- ---------- ---------- ----------
Bote764AHc  ---------- ---------- ---------- ---------- ----------
Bote764AHd  ---------- ---------- ---------- ---------- ----------
Bote764AHe  ---------- ---------- ---------- ---------- ----------
Bote766LY   ---------- ---------- ---------- --------MQ QRGQEEKN--
Bote773AHa  ---------- ---------- ---------- ---------- ----------
Bote773AHb  ---------- ---------- ---------- ---------- ----------
Bote775PRb  ---------- ---------- ---------- ---------- ----------
Bovo057AHa  ---------- ---------- ---------- ---------- ----------
Bovo057AHb  ---------- ---------- ---------- ---------- ----------
Bovo348AH   ---------- ---------- ---------- ---------- ----------
Bovo925PRa  ---------- ---------- ---------- ---------- ----------
Bovo925PRb  ---------- ---------- ---------- ---------- ----------
Bovo972AHa  ---------- ---------- ---------- ---------- ----------
Bovo972AHc  ---------- ---------- ---------- ---------- ----------
Bovo976AH   ---------- ---------- ---------- ---------- ----------
Cafl223PR   ---------- ---------- ---------- ---------- ----------
Cafl238AHa  ---------- ---------- ---------- ---------- ----------
Cafl238AHh  ---------- ---------- ---------- --------MT QD--------
Cafl239PR   ---------- ---------- ---------- ---------- ----------
Cafl281AHa  ---------- ---------- ---------- ---------- ----------
Cafl281AHc  ---------- ---------- ---------- ---------- ----------
Cafl281AHd  ---------- ---------- ---------- ---------- ----------
Cafl359AHb  ---------- ---------- ---------- ---------- ----------
Cafl359AHc  ---------- ---------- ---------- ---------- ----------
Cafl692AH   ---------- ---------- ---------- ---------- ----------
Cafl849AH   ---------- ---------- ---------- ---------- ----------
Cafl9436LY  ---------- ---------- ---------- --------MD RVRRRTSM--
Ceca119AHa  ---------- ---------- ---------- ---------- ----------
Ceca119AHc  ---------- ---------- ---------- ---------- ----------
Ceca225PRa  ---------- ---------- ---------- ---------- ----------
Ceca225PRb  ---------- ---------- ---------- ---------- ----------
Ceca497AH   ---------- ---------- ---------- ---------- ----------
Ceca652AHa  ---------- ---------- ---------- ---------- ----------
Ceca652AHb  ---------- ---------- ---------- ---------- ----------
Ceca693AH   ---------- ---------- ---------- ---------- ----------
Ceci756aV   ---------- ---------- ---------- ---------- ----------
Ceci762aP   ---------- ---------- ---------- --------MD RAKGFLA---
Ceci857aP   ---------- ---------- ---------- ---------- ----------
Ceci933aV   ---------- ---------- ---------- --------M- ----------
Ceci933cV   ---------- ---------- ---------- ---------- ----------
Ceci933dV   ---------- ---------- ---------- ---------- ----------
Cogi006aU   ---------- ---------- ---------- ---------- ----------
Cogi020aU   ---------- ---------- ---------- ---------- ----------
Cogi033aU   ---------- ---------- ---------- ---------- ----------
Cogi033bU   ---------- ---------- ---------- ---------- ----------
Cogi033cU   ---------- ---------- ---------- ---------- ----------
Cogi033dU   ---------- ---------- ---------- ---------- ----------
Cogi033eU   ---------- ---------- ---------- ---------- ----------
Duno046AH   ---------- ---------- ---------- ---------- ----------
Duno053PR   ---------- ---------- ---------- ---------- ----------
Duno070AHb  ---------- ---------- ---------- ---------- ----------
Duno199AH   ---------- ---------- ---------- ---------- ----------
Duno882AH   ---------- ---------- ---------- ---------- ----------
Duno901AH   ---------- ---------- ---------- ---------- ----------
Duno910PR   ---------- ---------- ---------- --------MV NGRRSSKIFL
Duno923LY   ---------- ---------- ---------- --------MY NGTEHRSS--
Eudi013aU   ---------- ---------- ---------- ---------- ----------
Eudi071aU   ---------- ---------- ---------- ---------- ----------
Eudi098aU   ---------- ---------- ---------- ---------- ----------
Eudi099aU   ---------- ---------- ---------- ---------- ----------
Eudi136aU   ---------- ---------- ---------- --------MS GEHSLKS---
Eudi379aU   ---------- ---------- ---------- ---------- ----------
Eudi379bU   MP-------- ---------- ---------- -------MID SKYHESKQ--
Eudi818aU   ---------- ---------- ---------- --------M- ----------
Eume286AHa  ---------- ---------- ---------- ---------- ----------
Eume286AHc  ---------- ---------- ---------- ---------- ----------
Eume372AH   ---------- ---------- ---------- ---------- ----------
Eume623PR   ---------- ---------- ---------- ---------- ----------
Eume754AH   ---------- ---------- ---------- ---------- ----------
Eume972PR   ---------- ---------- ---------- ---------- ----------
Eume982AH   ---------- ---------- ---------- ---------- ----------
Hala081AHa  ---------- ---------- ---------- ---------- ----------
Hala177PR   ---------- ---------- ---------- ---------- ----------
Hala187PR   ---------- ---------- ---------- ---------- ----------
Hala279AH   ---------- ---------- ---------- ---------- ----------
Hala342AH   ---------- ---------- ---------- ---------- ----------
Hala384AH   ---------- ---------- ---------- ---------- ----------
HaDN1533    ---------- ---------- ---------- ---------- ----------
HaDN17772   ---------- ---------- ---------- ---------- ----------
Hasa029AH   ---------- ---------- ---------- ---------- ----------
Hasa161AH   ---------- ---------- ---------- ---------- ----------
Hasa504LY   ---------- ---------- ---------- --------MD LLRRQ-----
Hasa872AHa  ---------- ---------- ---------- --------MV RS--------
Hasa872AHc  ---------- ---------- ---------- ---------- ----------
Hasa955PR   ---------- ---------- ---------- ---------- ----------
Hasa988AHa  ---------- ---------- ---------- ---------- ----------
Hasa988AHb  ---------- ---------- ---------- ---------- ----------
Hasa988AHc  ---------- ---------- ---------- ---------- ----------
Lihu715PR   ---------- ---------- ---------- ---------- ----------
Lihu796PR1  ---------- ---------- ---------- ---------- ----------
Lihu796PR2  ---------- ---------- ---------- ---------- ----------
Lihu815AH   ---------- ---------- ---------- ---------- ----------
Lihu816AHa  ---------- ---------- ---------- ---------- ----------
Lihu816AHb  ---------- ---------- ---------- --------MR KTLVFNKSLR
Lihu816AHc  ---------- ---------- ---------- ---------- ----------
Lihu816AHd  ---------- ---------- ---------- ---------- ----------
Lihu816AHe  ---------- ---------- ---------- ---------- ----------
Lihu816AHf  ---------- ---------- ---------- ---------- ----------
Lihu816AHg  ---------- ---------- ---------- ---------- ----------
Lihu844AHa  ---------- ---------- ---------- --------MT ELQYYLNIVL
Lihu844AHb  ---------- ---------- ---------- ---------- ----------
Lihu844AHc  ---------- ---------- ---------- ---------- ----------
Mebec21aU   ---------- ---------- ---------- ---------- ----------
Mebec21bU   ---------- ---------- ---------- ---------- ----------
Mebec2aU    ---------- ---------- ---------- ---------- ----------
Mebec62aU   ---------- ---------- ---------- ---------- ----------
Mebes71aU   ---------- ---------- ---------- ---------- ----------
Mebes71bU   ---------- ---------- ---------- ---------- ----------
Mebes71cU   ---------- ---------- ---------- ---------- ----------
Mege237AHa  ---------- ---------- ---------- ---------- ----------
Mege366AH   ---------- ---------- ---------- ---------- ----------
Mege539AH   ---------- ---------- ---------- ---------- ----------
Mege562PRa  ---------- ---------- ---------- ---------- ----------
Mege562PRb  MYCIIQLFAW WGHGIYLLAV LKTPVRGCSA RVAVRGSRMV NGRRSLNTCL
Mege685AHb  ---------- ---------- ---------- ---------- ----------
Mege911AH   ---------- ---------- ---------- ---------- ----------
Mequ699AHa  ---------- ---------- ---------- ---------- ----------
Mequ699AHc  ---------- ---------- ---------- ---------- ----------
Mequ711LY   ---------- ---------- ---------- ---------- ----------
Mequ719LY   ---------- ---------- ---------- ---------- ----------
Mequ759AH   ---------- ---------- ---------- --------M- ----------
Mequ791PR   ---------- ---------- ---------- ---------- ----------
Mequ886AHa  ---------- ---------- ---------- ---------- ----------
Mequ886AHb  ---------- ---------- ---------- --------MP IT--VLGDF-
Mero084AH   ---------- ---------- ---------- ---------- ----------
Mero166PR   MLT------- ---------- ---------- --------MI RATHRSQ---
Mero243AH   ---------- ---------- ---------- ---------- ----------
Mero320PR   ---------- ---------- ---------- ---------- ----------
Mero359AHa  ---------- ---------- ---------- --------MR YHQQ------
Mero359AHb  ---------- ---------- ---------- ---------- ----------
Mero359AHd  ---------- ---------- ---------- ---------- ----------
Mero521LY   ---------- ---------- ---------- --------MD RKIQKRPR--
Navi617PR   ---------- ---------- ---------- ---------- ----------
Navi623AH   ---------- ---------- ---------- ---------- ----------
Navi641TE   ---------- ---------- ---------- ---------- ----------
Navi757AHa  ---------- ---------- ---------- ---------- ----------
Navi757AHb  ---------- ---------- ---------- ---------- ----------
Navi757AHc  Q--------- ---------- ---------- ---------- ----------
Navi757AHd  ---------- ---------- ---------- ---------- ----------
Navi757AHe  ---------- ---------- ---------- ---------- ----------
Navi757AHg  ---------- ---------- ---------- ---------- ----------
Navi757AHh  ---------- ---------- ---------- ---------- ----------
Navi757TEf  ---------- ---------- ---------- ---------- ----------
Navi758AHa  ---------- ---------- ---------- ---------- ----------
Navi758AHb  ---------- ---------- ---------- ---------- ----------
Navi758AHc  ---------- ---------- ---------- ---------- ----------
Navi758AHd  ---------- ---------- ---------- ---------- ----------
Navi758AHg  ---------- ---------- ---------- ---------- ----------
Navi759AHb  ---------- ---------- ---------- ---------- ----------
Navi759AHc  ---------- ---------- ---------- ---------- ----------
Navi759AHd  ---------- ---------- ---------- ---------- ----------
Navi759AHe  ---------- ---------- ---------- ---------- ----------
Navi759AHf  ---------- ---------- ---------- ---------- ----------
Navi759AHg  ---------- ---------- ---------- ---------- ----------
Navi759TEa  ---------- ---------- ---------- ---------- ----------
Navi760AHa  ---------- ---------- ---------- --------MP RREQERER--
Navi760AHc  ---------- ---------- ---------- ---------- ----------
Navi760AHd  ---------- ---------- ---------- ---------- ----------
Navi760AHe  ---------- ---------- ---------- ---------- ----------
Navi760LYb  ---------- ---------- ---------- --------ME SRSALRRG--
Navi761AHa  ---------- ---------- ---------- ---------- ----------
Navi761AHb  ---------- ---------- ---------- ---------- ----------
Navi761AHc  ---------- ---------- ---------- ---------- ----------
Navi761AHf  ---------- ---------- ---------- ---------- ----------
Navi761PRe  ---------- ---------- ---------- ---------- ----------
Navi761TEd  ---------- ---------- ---------- ---------- ----------
Nome151AH   ---------- ---------- ---------- ---------- ----------
Nome485PR   ---------- ---------- ---------- ---------- ----------
Nome504AH   ---------- ---------- ---------- ---------- ----------
Nome508AH   ---------- ---------- ---------- ---------- ----------
Nome527AHb  ---------- ---------- ---------- ---------- ----------
Nome884TE   ---------- ---------- ---------- ---------- ----------
Odbr460PR   ---------- ---------- ---------- ---------- ----------
Odbr469AHa  ---------- ---------- ---------- --------MG RT--------
Odbr469AHc  ---------- ---------- ---------- ---------- ----------
Odbr476LY   ---------- ---------- ---------- ---------- ----------
Odbr514AHa  ---------- ---------- ---------- ---------- ----------
Odbr514AHb  EDE------- ---------- ---------- -------Y-- ----------
Odbr514AHc  ET-------- ---------- ---------- ---------- ----------
Odbr514AHd  ---------- ---------- ---------- ---------- ----------
Odbr563AH   ---------- ---------- ---------- ---------- ----------
Odbr592PR   ---------- ---------- ---------- ---------- ----------
Oobi506PR   ---------- ---------- ---------- ---------- ----------
Oobi508AHa  ---------- ---------- ---------- ---------- ----------
Oobi508AHd  ---------- ---------- ---------- ---------- ----------
Oobi508AHe  ---------- ---------- ---------- ---------- ----------
Oobi509AH   ---------- ---------- ---------- ---------- ----------
Oobi512PR   ---------- ---------- ---------- ---------- ----------
Osbi695AH   ---------- ---------- ---------- ---------- ----------
Osbi711AHa  ---------- ---------- ---------- ---------- ----------
Osbi711AHc  ---------- ---------- ---------- ---------- ----------
Osbi719AH   ---------- ---------- ---------- ---------- ----------
Osbi744PR   ---------- ---------- ---------- ---------- ----------
Osbi766TE   ---------- ---------- ---------- ---------- ----------
Osbi836AH   ---------- ---------- ---------- --------M- ----------
Osli258PRa  ---------- ---------- ---------- ---------- ----------
Osli258PRb  ---------- ---------- ---------- ---------- ----------
Osli266AHa  ---------- ---------- ---------- ---------- ----------
Osli266AHc  ---------- ---------- ---------- ---------- ----------
Osli266AHd  ---------- ---------- ---------- ---------- ----------
Osli284AH   ---------- ---------- ---------- --------M- ----------
Poca558PR   ---------- ---------- ---------- ---------- ----------
Poca568AH   ---------- ---------- ---------- ---------- ----------
Poca569AH   ---------- ---------- ---------- ---------- ----------
Poca736LY   ---------- ---------- ---------- ---------- ----------
Podo004AH   ---------- ---------- ---------- ---------- ----------
Podo015AHb  ---------- ---------- ---------- ---------- ----------
Podo039AH   ---------- ---------- ---------- ---------- ----------
Podo040AH   ---------- ---------- ---------- ---------- ----------
Podo075PR   ---------- ---------- ---------- ---------- ----------
Soin535AH   ---------- ---------- ---------- ---------- ----------
Soin537AH   ---------- ---------- ---------- ---------- ----------
Soin538AHa  ---------- ---------- ---------- ---------- ----------
Soin538AHb  ---------- ---------- ---------- ---------- ----------
Soin538AHc  ---------- ---------- ---------- ---------- ----------
Soin538AHd  ---------- ---------- ---------- ---------- ----------
Soin539LY   ---------- ---------- ---------- --------MD RARGRISM--
Soin599PR   ---------- ---------- ---------- ---------- ----------
Soin819PR   ---------- ---------- ---------- ---------- ----------
Soin879PR   ---------- ---------- ---------- ---------- ----------
TecaR21aU   ---------- ---------- ---------- ---------- ----------
TecaR21bU   ---------- ---------- ---------- ---------- ----------
TecaR21cU   ---------- ---------- ---------- ---------- ----------
TecaR21dU   ---------- ---------- ---------- ---------- ----------
TecaR21eU   ---------- ---------- ---------- ---------- ----------
TecaR24aU   ---------- ---------- ---------- ---------- ----------
TecaR24bU   ---------- ---------- ---------- ---------- ----------
Tecac40aU   ---------- ---------- ---------- ---------- ----------
Tecac40bU   ---------- ---------- ---------- ---------- ----------
Tecac40cU   ---------- ---------- ---------- ---------- ----------
Waau149AH   ---------- ---------- ---------- ---------- ----------
Waau295TE   ---------- ---------- ---------- ---------- ----------
Waau562PR   ---------- ---------- ---------- ---------- ----------
Waau691AH   ---------- ---------- ---------- ---------- ----------
Waau789AH   ---------- ---------- ---------- ---------- ----------
Waau833LY   ---------- ---------- ---------- --------MD WARGRTST--
Waau857AHc  ---------- ---------- ---------- ---------- ----------
Xyvi047AHa  ---------- ---------- ---------- ---------- ----------
Xyvi073AHa  ---------- ---------- ---------- ---------- ----------
Xyvi087AHa  ---------- ---------- ---------- ---------- ----------
Xyvi127AHa  ---------- ---------- ---------- ---------- ----------
Xyvi133AHa  ---------- ---------- ---------- --------ME VV--------
Xyvi175AHa  ---------- ---------- ---------- ---------- ----------
Xyvi175AHb  ---------- ---------- ---------- ---------- ----------
Xyvi175AHc  ---------- ---------- ---------- ---------- ----------
Xyvi175AHd  ---------- ---------- ---------- ---------- ----------
Xyvi691AHa  ---------- ---------- ---------- ---------- ----------
AVZ66237    ---------- ---------- ---------- ---------- ----------
EFN60591    ---------- ---------- ---------- ---------- ----------
EZA53020    ---------- ---------- ---------- ---------- ----------
KAF3423609  ---------- ---------- ---------- ---------- ----------
KMQ85603    ---------- ---------- ---------- ---------- ----------
KOX80575    ---------- ---------- ---------- ---------- ----------
KYN43496    ---------- ---------- ---------- ---------- ----------
PBC28124    ---------- ---------- ---------- ---------- ----------

            ---------- ---------- ---------- ---------- ----------
            ---------- ---------- ---------- ---------- ----------
            ---------- ---------- ---------- ---------- ----------
            ---------- ---------- ---------- ---------- ----------
            ---------- ---------- ---------- ---------- ----------
            ---------- ---------- ---------- ---------- ----------
            ---------- ---------- ---------- ---------- ----------
            ----MIVFKL IFFM------ ---------- -NFIYSTL-- ----------
            ---------- ---------- ---------- ---------- ----------
            ---------- ---------- ---------- ---------- ----------
            ---------- ---------- ---------- ---------- ----------
            ---------- ---------- ---------- ---------- ----------
            ---------- ---------- ---------- ---------- ----------
            ---------- ---------- ---------- ---------- ----------
            ---------- ---------- ---------- ---------- ----------
            ---------- ---------- ---------- ---------- ----------
            ---------- ---------- ---------- ---------- ----------
            ----MIVFKL IFFM------ ---------- -NFIYSTL-- ----------
            ---------- ---------- ---------- ---------- ----------
            ---------- ---------- ---------- ---------- ----------
            ---------- ---------- ---------- ---------- ----------
            ---------- ---------- ---------- ---------- ----------
            ---------- ---------- ---------- ---------- ----------
            ---------- ---------- ---------- ---------- ----------
            ---------- ---------- ---------- ---------- ----------
            ---------- ---------- ---------- ---------- ----------
            ---------- ---------- ---------- ---------- ----------
            ---------- ---------- ---------- ---------- ----------
            ---------- ---------- ---------- ---------- ----------
            ---------- ---------- ---------- ---------- ----------
            ---------- ---------- ---------- ---------- ----------
            ---------- ---------- ---------- ---------- ----------
            ---------- ---------- ---------- ---------- ----------
            ----MIVFKF IFFM------ ---------- -NFIYSTL-- ----------
            ---------- ---------- ---------- ---------- ----------
            ---------- ---------- ---------- ---------- ----------
            ---------- ---------- ---------- ---------- ----------
            ---------- ---------- ---------- ---------- ----------
            ---------- ---------- ---------- ---------- ----------
            ---------- ---------- ---------- ---------- ----------
            ---------- ---------- ---------- ------S--- ----------
            ---------- ---------- ---------- ---------- ----------
            ---------- ---------- ---------- ---------- ----------
            ---------- ---------- ---------- ---------- -------SR-
            ---------- ---------- ---------- ---------- ----------
            ---------- ---------- ---------- ---------- ----------
            ---------- ---------- ---------- ---------- ----------
            ---------- ---------- ---------- ---------- ----------
            ---------- ---------- ---------- ---------- ----------
            ---------- ---------- ---------- ---------- ----------
            ---------- ---------- ---------- ---------- ----------
            S-------PL VFFSS----- ---------- ---------- ----------
            ---------- ---------- ---------- ---------- ----------
            ---------- ---------- ---------- ---------- ----------
            ---------- ---------- ---------- ---------- ----------
            ---------- ---------- ---------- ---------- ----------
            ---------- ---------- ---------- ---------- ----------
            ---------- ---------- ---------- ---------- ----------
            ---------- ---------- ---------- ---IYRANDN NK--------
            ---------- ---------- ---------- ---------- ----------
            ---------- ---------- ---------- ---------- ----------
            ---------- ---------- ---------- ---------- ----------
            ---------- ---------- ---------- ---------- ----------
            ---------- ---------- ---------- ---------- ----------
            ---------- ---------- ---------- ---------- ----------
            ---------- ---------- ---------- ---------- ----------
            ---------- ---------- ---------- ---------- ----------
            ---------- ---------- ---------- ---------- ----------
            ---------- ---------- ---------- ---------- ----------
            ---------- ---------- ---------- ---------- ----------
            ---------- ---------- ---------- ---------- ----------
            ---------- ---------- ---------- ---------- ----------
            ---------- ---------- ---------- ---------- ----------
            ---------- ---------- ---------- ---------- ----------
            ---------- ---------- ---------- ---------- ----------
            ---------- ---------- ---------- ---------- ----------
            ---------- ---------- ---------- ---------- ----------
            ---------- ---------- ---------- ---------- ----------
            ---------- ---------- ---------- ---------- ----------
            ---------- ---------- ---------- ---------- ----------
            ---------- ---------- ---------- ---------- ----------
            ---------- ---------- ---------- ------GN-- ----------
            ---------- ---------- ---------- ---------- ----------
            ---------- ---------- ---------- ---------- ----------
            ---------- ---------- ---------- ---------- ----------
            ---------- ---------- ---------- ---MYTYIQ- ----------
            ---------- ---------- ---------- ---------- ----------
            ---------- ---------- ---------- ---------- ----------
            ---------- ---------- ---------- ---------- ----------
            ---------- ---------- ---------- ---------- ----------
            ---------- ---------- ---------- ---------- ----------
            ---------- ---------- ---------- ------DN-- ----------
            ---------- ---------- ---------- ---------- ----------
            ---------- ---------- ---------- ---------- ----------
            ---------- ---------- ---------- ---------- ----------
            ---------- ---------- ---------- ---------- ----------
            ---------- ---------- ---------- ---------- ----------
            ---------- ---------- ---------- ---------- ----------
            ---------- ---------- ---------- ---------- ----------
            ---------- ---------- ---------- ---------- ----------
            ---------- ---------- ---------- ---------- ----------
            ---------- ---------- ---------- ---------- ----------
            ---------- ---------- ---------- ---------- ----------
            ---------- ---------- ---------- ---------- ----------
            ---------- ---------- ---------- ---------- ----------
            ---------- ---------- ---------- ---------- ----------
            ---------- ---------- ---------- ---------- ----------
            ---------- ---------- ---------- ---------- ----------
            ---------- ---------- ---------- ---------- ----------
            IVSIMLACKL VIFA------ ---------- -VVVCSSS-- ----------
            ---------- ---------- ---------- ------ARD- ----------
            ---------- ---------- ---------- ---------- ----------
            ---------- ---------- ---------- ---------- ----------
            ---------- ---------- ---------- ---------- ----------
            ---------- ---------- ---------- ---------- ----------
            ---------- ---------- ---------- ---------- ----------
            ---------- ---------- ---------- ---------- ----------
            ---------- ---------- ---------- ------SRQ- --CTLSFYKI
            ---------- ---------- ---------- ---------- ----------
            ---------- ---------- ---------- ---------- ----------
            ---------- ---------- ---------- ---------- ----------
            ---------- ---------- ---------- ---------- ----------
            ---------- ---------- ---------- ---------- ----------
            ---------- ---------- ---------- ---------- ----------
            ---------- ---------- ---------- ---------- ----------
            ---------- ---------- ---------- ---------- ----------
            ---------- ---------- ---------- ---------- ----------
            ---------- ---------- ---------- ---------- ----------
            ---------- ---------- ---------- ---------- ----------
            ---------- ---------- ---------- ---------- ----------
            ---------- ---------- ---------- ---------- ----------
            ---------- ---------- ---------- ---------- ----------
            ---------- ---------- ---------- ---------- ----------
            ---------- ---------- ---------- ---------- ----------
            ---------- ---------- ---------- ---------- ----------
            ---------- ---------- ---------- ---------- ----------
            ---------- ---------- ---------- -----GSN-- ----------
            ---------- ---------- ---------- ---------- ----------
            ---------- ---------- ---------- ---------- ----------
            ---------- ---------- ---------- ---------- ----------
            ---------- ---------- ---------- ---------- ----------
            ---------- ---------- ---------- ---------- ----------
            ---------- ---------- ---------- ---------- ----------
            ---------- ---------- ---------- ---------- ----------
            ---------- ---------- ---------- ---------- ----------
            ---------- ---------- ---------- ---------- ----------
            ---------- ---------- ---------- ---------- ----------
            ---------- ---------- ---------- ---------- ----------
            ---------L LFQDSLL--- ---------- RFKCEPDKHR SQ--------
            ---------- ---------- ---------- ---------- ----------
            ---------- ---------- ---------- ---------- ----------
            ---------- ---------- ---------- ---------- ----------
            ---------- ---------- ---------- ---------- ----------
            ---------- ---------- ---------- ---------- ----------
            ---------I IFYSN----- ---------- -LLITEQNEK E---------
            ---------- ---------- ---------- -----TNN-- ----------
            ---------- ---------- ---------- -----TDN-- ----------
            ---------- ---------- ---------- ---------- ----------
            ---------- ---------- ---------- ---------- ----------
            ---------- ---------- ---------- ---------- ----------
            ---------- ---------- ---------- ---------- ----------
            ---------- ---------- ---------- ---------- ----------
            ---------- ---------- ---------- ---------- ----------
            ---------- ---------- ---------- ---------- ----------
            ---------- ---------- ---------- ---------- ----------
            ---------- ---------- ---------- ---------- ----------
            ---------- ---------- ---------- ---------- ----------
            ---------- ---------- ---------- ---------- ----------
            TYVKMFAVKL LFFT------ ---------- -IIIYLSS-- ----------
            ---------- ---------- ---------- ---------- ----------
            ---------- ---------- ---------- ---------- ----------
            ---------- ---------- ---------- ---------- ----------
            ---------- ---------- ---------- ---------- ----------
            ----MIVFKL SLFL------ ---------- -GVICLTL-- ----------
            ---------- ---------- ---------- ---------- ----------
            ---------- ---------- ---------- ---------- ----------
            ---------- ---------- ---------- ---------- ----------
            ---------- ---------- ---------- ---------- ----------
            ---------- ---------- ---------- ---------- ----------
            ---------- ---------- ---------- ---------- ----------
            ---KLIYLQR VYLLFSSGST ININGINLGH LSIQYIALLQ DL-----STD
            ---------- ---------- ---------- ---------- ----------
            ---------- ---------- ---------- ---------- ----------
            ---------- ---------- ---------- ---------- ----------
            ---------- ---------- ---------- ---------- ----------
            ---------- ---------- ---------- ---------- ----------
            ---------- ---------- ---------- ------SN-- ----------
            ---------- ---------- ---------- ---------- ----------
            ---------- ---------- ---------- ---------- ----------
            ---------- ---------- ---------- ---------- ----------
            ---------- ---------- ---------- ---------- ----------
            ---------- ---------- ---------- ---------- ----------
            ---------- ---------- ---------- ---------- ----------
            ---------- ---------- ---------- ---------- ----------
            ---------- ---------- ---------- ---------- ----------
            ---------- ---------- ---------- ---------- ----------
            ---------- ---------- ---------- ---------- ----------
            ---------- ---------- ---------- ---------- ----------
            ---------- ---------- ---------- ---------- ----------
            ---------- ---------- ---------- ---------- ----------
            ---------- ---------- ---------- ---------- ----------
            ---------- ---------- ---------- ---------- ----------
            ---------- ---------- ---------- ---------- ----------
            ---------- ---------- ---------- ---------- ----------
            ---------- ---------- ---------- ---------- ----------
            ---------- ---------- ---------- ---------- ----------
            ---------- ---------- ---------- ---------- ----------
            ---------- ---------- ---------- ---------- ----------
            ---------- ---------- ---------- ---------- ----------
            ---------- ---------- ---------- ---------- ----------
            ---------- ---------- ---------- ------ERER ER-----ERE
            ---------- ---------- ---------- ---------- ----------
            ---------- ---------- ---------- ---------- ----------
            ---------- ---------- ---------- ---------- ----------
            ---------- ---------- ---------- ---------- ----------
            ---------- ---------- ---------- ---------- ----------
            ---------- ---------- ---------- ---------- ----------
            ---------- ---------- ---------- ---------- ----------
            ---------- ---------- ---------- ---------- ----------
            ---------- ---------- ---------- ---------- ----------
            ---------- ---------- ---------- ---------- ----------
            ---------- ---------- ---------- ---------- ----------
            ---------- ---------- ---------- ---------- ----------
            ---------- ---------- ---------- ---------- ----------
            ---------- ---------- ---------- ---------- ----------
            ---------- ---------- ---------- ---------- ----------
            ---------- ---------- ---------- ---------- ----------
            ---------- ---------- ---------- ---------- ----------
            ---------- ---------- ---------- ---------- ----------
            ---------- ---------- ---------- ---------- ----------
            ---------- ---------- ---------- ---------- ----------
            ---------- ---------- ---------- ---------- ----------
            ---------- ---------- ---------- ---------- ----------
            ---------- ---------- ---------- ---------- ----------
            ---------- ---------- ---------- ---------- ----------
            ---------- ---------- ---------- ---------- ----------
            ---------- ---------- ---------- ---------- ----------
            ---------- ---------- ---------- ---------- ----------
            ---------- ---------- ---------- ---------- ----------
            ---------- ---------- ---------- ---------- ----------
            ---------- ---------- ---------- ---------- ----------
            ---------- ---------- ---------- ---------- ----------
            ---------- ---------- ---------- ---------- ----------
            ---------- ---------- ---------- ---------- ----------
            ---------- ---------- ---------- ---------- ----------
            ---------- ---------- ---------- ---------- ----------
            ---------- ---------- ---------- ---------- ----------
            ---------- ---------- ---------- ---------- ----------
            ---------- ---------- ---------- ---------- ----------
            ---------- ---------- ---------- ---------- ----------
            ---------- ---------- ---------- ---------- ----------
            ---------- ---------- ---------- ---------- ----------
            ---------- ---------- ---------- ---------- ----------
            ---------- ---------- ---------- ---------- ----------
            ---------- ---------- ---------- ---------- ----------
            ---------- ---------- ---------- ---------- ----------
            ---------- ---------- ---------- ---------- ----------
            ---------- ---------- ---------- ---------- ----------
            ---------- ---------- ---------- ---------- ----------
            ---------- ---------- ---------- ---------- ----------
            ---------- ---------- ---------- ---------- ----------
            ---------- ---------- ---------- ---------- ----------
            ---------- ---------- ---------- ---------- ----------
            ---------- ---------- ---------- ---------- ----------
            ---------- ---------- ---------- ---------- ----------
            ---------- ---------- ---------- ---------- ----------
            ---------- ---------- ---------- ---------- ----------
            ---------- ---------- ---------- ---------- ----------
            ---------- ---------- ---------- ---------- ----------
            ---------- ---------- ---------- ---------- ----------
            ---------- ---------- ---------- ---------- ----------
            ---------- ---------- ---------- ------GN-- ----------
            ---------- ---------- ---------- ---------- ----------
            ---------- ---------- ---------- ---------- ----------
            ---------- ---------- ---------- ---------- ----------
            ---------- ---------- ---------- ---------- ----------
            ---------- ---------- ---------- ---------- ----------
            ---------- ---------- ---------- ---------- ----------
            ---------- ---------- ---------- ---------- ----------
            ---------- ---------- ---------- ---------- ----------
            ---------- ---------- ---------- ---------- ----------
            ---------- ---------- ---------- ---------- ----------
            ---------- ---------- ---------- ---------- ----------
            ---------- ---------- ---------- ---------- ----------
            ---------- ---------- ---------- ---------- ----------
            ---------- ---------- ---------- ---------- ----------
            ---------- ---------- ---------- ---------- ----------
            ---------- ---------- ---------- ---------- ----------
            ---------- ---------- ---------- ---------- ----------
            ---------- ---------- ---------- ---------- ----------
            ---------- ---------- ---------- ------GN-- ----------
            ---------- ---------- ---------- ---------- ----------
            ---------- ---------- ---------- ---------- ----------
            ---------- ---------- ---------- ---------- ----------
            ---------- ---------- ---------- ---------- ----------
            ---------- ---------- ---------- ---------- ----------
            ---------- ---------- ---------- ---------- ----------
            ---------- ---------- ---------- ---------- ----------
            ---------- ---------- ---------- ---------- ----------
            ---------- ---------- ---------- ---------- ----------
            ---------- ---------- ---------- ---------- ----------
            ---------- ---------- ---------- ---------- ----------
            ---------- ---------- ---------- ---------- ----------
            ---------- ---------- ---------- ---------- ----------
            ---------- ---------- ---------- ---------- ----------
            ---------- ---------- ---------- ---------- ----------
            ---------- ---------- ---------- ---------- ----------
            ---------- ---------- ---------- ---------- ----------
            ---------- ---------- ---------- ---------- ----------
            ---------- ---------- ---------- ---------- ----------

            ---------- ---------- ---------- ---------- ----------
            ---------- ---------- ---------- ---------- ----------
            ---------- ---------- ---------- ---------- ----------
            ---------- ---------- ---------- ---------- ----------
            ---------- ---------- ---------- ---------- ----------
            ---------- ---------- ---------- ---------- ----------
            ---------- ---------- ---------- ---------- ----------
            ---------- ---------- ---------- ---------- ----------
            ---------- ---------- ---------- ---------- ----------
            ---------- ---------- ---------- ---------- ----------
            ---------- ---------- ---------- ---------- ----------
            ---------- ---------- ---------- ---------- ----------
            ---------- ---------- ---------- ---------- ----------
            ---------- ---------- ---------- ---------- ----------
            ---------- ---------- ---------- ---------- ----------
            ---------- ---------- ---------- ---------- ----------
            ---------- ---------- ---------- ---------- ----------
            ---------- ---------- ---------- ---------- ----------
            ---------- ---------- ---------- ---------- ----------
            ---------- ---------- ---------- ---------- ----------
            ---------- ---------- ---------- ---------- ----------
            ---------- ---------- ---------- ---------- ----------
            ---------- ---------- ---------- ---------- ----------
            ---------- ---------- ---------- ---------- ----------
            ---------- ---------- ---------- ---------- ----------
            ---------- ---------- ---------- ---------- ----------
            ---------- ---------- ---------- ---------- ----------
            ---------- ---------- ---------- ---------- ----------
            ---------- ---------- ---------- ---------- ----------
            ---------- ---------- ---------- ---------- ----------
            ---------- ---------- ---------- ---------- ----------
            ---------- ---------- ---------- ---------- ----------
            ---------- ---------- ---------- ---------- ----------
            ---------- ---------- ---------- ---------- ----------
            ---------- ---------- ---------- ---------- ----------
            ---------- ---------- ---------- ---------- ----------
            ---------- ---------- ---------- ---------- ----------
            ---------- ---------- ---------- ---------- ----------
            ---------- ---------- ---------- ---------- ----------
            ---------- ---------- ---------- ---------- ----------
            ---------- ---------- ---------- ---------- ----------
            ---------- ---------- ---------- ---------- ----------
            ---------- ---------- ---------- ---------- ----------
            ---------- ---------- ---------- ---------- ----------
            ---------- ---------- ---------- ---------- ----------
            ---------- ---------- ---------- ---------- ----------
            ---------- ---------- ---------- ---------- ----------
            ---------- ---------- ---------- ---------- ----------
            ---------- ---------- ---------- ---------- ----------
            ---------- ---------- ---------- ---------- ----------
            ---------- ---------- ---------- ---------- ----------
            ---------- ---------- -------FSP YL----SC-- ----------
            ---------- ---------- ---------- ---------- ----------
            ---------- ---------- ---------- ---------- ----------
            ---------- ---------- ---------- ---------- ----------
            ---------- ---------- ---------- ---------- ----------
            ---------- ---------- ---------- ---------- ----------
            ---------- ---------- ---------- ---------- ----------
            ---------- ---------- ---------- ---------- ----------
            ---------- ---------- ---------- ---------- ----------
            ---------- ---------- ---------- ---------- ----------
            ---------- ---------- ---------- ---------- ----------
            ---------- ---------- ---------- ---------- ----------
            ---------- ---------- ---------- ---------- ----------
            ---------- ---------- ---------- ---------- ----------
            ---------- ---------- ---------- ---------- ----------
            ---------- ---------- ---------- ---------- ----------
            ---------- ---------- ---------- ---------- ----------
            ---------- ---------- ---------- ---------- ----------
            ---------- ---------- ---------- ---------- ----------
            ---------- ---------- ---------- ---------- ----------
            ---------- ---------- ---------- ---------- ----------
            ---------- ---------- ---------- ---------- ----------
            ---------- ---------- ---------- ---------- ----------
            ---------- ---------- ---------- ---------- ----------
            ---------- ---------- ---------- ---------- ----------
            ---------- ---------- ---------- ---------- ----------
            ---------- ---------- ---------- ---------- ----------
            ---------- ---------- ---------- ---------- ----------
            ---------- ---------- ---------- ---------- ----------
            ---------- ---------- ---------- ---------- ----------
            ---------- ---------- ---------- ---------- ----------
            ---------- ---------- ---------- ---------- ----------
            ---------- ---------- ---------- ---------- ----------
            ---------- ---------- ---------- ---------- ----------
            ---------- ---------- ---------- ---------- ----------
            ---------- ---------- ---------- ---------- ----------
            ---------- ---------- ---------- ---------- ----------
            ---------- ---------- ---------- ---------- ----------
            ---------- ---------- ---------- ---------- ----------
            ---------- ---------- ---------- ---------- ----------
            ---------- ---------- ---------- ---------- ----------
            ---------- ---------- ---------- ---------- ----------
            ---------- ---------- ---------- ---------- ----------
            ---------- ---------- ---------- ---------- ----------
            ---------- ---------- ---------- ---------- ----------
            ---------- ---------- ---------- ---------- ----------
            ---------- ---------- ---------- ---------- ----------
            ---------- ---------- ---------- ---------- ----------
            ---------- ---------- ---------- ---------- ----------
            ---------- ---------- ---------- ---------- ----------
            ---------- ---------- ---------- ---------- ----------
            ---------- ---------- ---------- ---------- ----------
            ---------- ---------- ---------- ---------- ----------
            ---------- ---------- ---------- ---------- ----------
            ---------- ---------- ---------- ---------- ----------
            ---------- ---------- ---------- ---------- ----------
            ---------- ---------- ---------- ---------- ----------
            ---------- ---------- ---------- ---------- ----------
            ---------- ---------- ---------- ---------- ----------
            ---------- ---------- ---------- ---------- ----------
            ---------- ---------- ---------- ---------- ----------
            ---------- ---------- ---------- ---------- ----------
            ---------- ---------- ---------- ---------- ----------
            ---------- ---------- ---------- ---------- ----------
            ---------- ---------- ---------- ---------- ----------
            ---------- ---------- ---------- ---------- ----------
            RD-------- LLIAKLY--- ---------- ---------- ----------
            ---------- ---------- ---------- ---------- ----------
            ---------- ---------- ---------- ---------- ----------
            ---------- ---------- ---------- ---------- ----------
            ---------- ---------- ---------- ---------- ----------
            ---------- ---------- ---------- ---------- ----------
            ---------- ---------- ---------- ---------- ----------
            ---------- ---------- ---------- ---------- ----------
            ---------- ---------- ---------- ---------- ----------
            ---------- ---------- ---------- ---------- ----------
            ---------- ---------- ---------- ---------- ----------
            ---------- ---------- ---------- ---------- ----------
            ---------- ---------- ---------- ---------- ----------
            ---------- ---------- ---------- ---------- ----------
            ---------- ---------- ---------- ---------- ----------
            ---------- ---------- ---------- ---------- ----------
            ---------- ---------- ---------- ---------- ----------
            ---------- ---------- ---------- ---------- ----------
            ---------- ---------- ---------- ---------- ----------
            ---------- ---------- ---------- ---------- ----------
            ---------- ---------- ---------- ---------- ----------
            ---------- ---------- ---------- ---------- ----------
            ---------- ---------- ---------- ---------- ----------
            ---------- ---------- ---------- ---------- ----------
            ---------- ---------- ---------- ---------- ----------
            ---------- ---------- ---------- ---------- ----------
            ---------- ---------- ---------- ---------- ----------
            ---------- ---------- ---------- ---------- ----------
            ---------- ---------- ---------- ---------- ----------
            ---------- ---------- ---------- ---------- ----------
            ---------- ---------- ---------- ---------- ----------
            ---------- ---------V NVEEFDSF-- ---------- ----------
            ---------- ---------- ---------- ---------- ----------
            ---------- ---------- ---------- ---------- ----------
            ---------- ---------- ---------- ---------- ----------
            ---------- ---------- ---------- ---------- ----------
            ---------- ---------- ---------- ---------- ----------
            ---------- ---------- ---------- FL-------- ----------
            ---------- ---------- ---------- ---------- ----------
            ---------- ---------- ---------- ---------- ----------
            ---------- ---------- ---------- ---------- ----------
            ---------- ---------- ---------- ---------- ----------
            ---------- ---------- ---------- ---------- ----------
            ---------- ---------- ---------- ---------- ----------
            ---------- ---------- ---------- ---------- ----------
            ---------- ---------- ---------- ---------- ----------
            ---------- ---------- ---------- ---------- ----------
            ---------- ---------- ---------- ---------- ----------
            ---------- ---------- ---------- ---------- ----------
            ---------- ---------- ---------- ---------- ----------
            ---------- ---------- ---------- ---------- ----------
            ---------- ---------- ---------- ---------- ----------
            ---------- ---------- ---------- ---------- ----------
            ---------- ---------- ---------- ---------- ----------
            ---------- ---------- ---------- ---------- ----------
            ---------- ---------- ---------- ---------- ----------
            ---------- ---------- ---------- ---------- ----------
            ---------- ---------- ---------- ---------- ----------
            ---------- ---------- ---------- ---------- ----------
            ---------- ---------- ---------- ---------- ----------
            ---------- ---------- ---------- ---------- ----------
            ---------- ---------- ---------- ---------- ----------
            ---------- ---------- ---------- ---------- ----------
            SSSSPSTCSF CTCNNSW--- ------EF-- ---------- ----------
            ---------- ---------- ---------- ---------- ----------
            ---------- ---------- ---------- ---------- ----------
            ---------- ---------- ---------- ---------- ----------
            ---------- ---------- ---------- ---------- ----------
            ---------- ---------- ---------- ---------- ----------
            ---------- ---------- ---------- ---------- ----------
            ---------- ---------- ---------- ---------- ----------
            ---------- ---------- ---------- ---------- ----------
            ---------- ---------- ---------- ---------- ----------
            ---------- ---------- ---------- ---------- ----------
            ---------- ---------- ---------- ---------- ----------
            ---------- ---------- ---------- ---------- ----------
            ---------- ---------- ---------- ---------- ----------
            ---------- ---------- ---------- ---------- ----------
            ---------- ---------- ---------- ---------- ----------
            ---------- ---------- ---------- ---------- ----------
            ---------- ---------- ---------- ---------- ----------
            ---------- ---------- ---------- ---------- ----------
            ---------- ---------- ---------- ---------- ----------
            ---------- ---------- ---------- ---------- ----------
            ---------- ---------- ---------- ---------- ----------
            ---------- ---------- ---------- ---------- ----------
            ---------- ---------- ---------- ---------- ----------
            ---------- ---------- ---------- ---------- ----------
            ---------- ---------- ---------- ---------- ----------
            ---------- ---------- ---------- ---------- ----------
            ---------- ---------- ---------- ---------- ----------
            ---------- ---------- ---------- ---------- ----------
            ---------- ---------- ---------- ---------- ----------
            RESAASSSAN LTLAPSYRAA RVGIEAEFGL LLRAVATCPQ RPLAQLCDVD
            ---------- ---------- ---------- ---------- ----------
            ---------- ---------- ---------- ---------- ----------
            ---------- ---------- ---------- ---------- ----------
            ---------- ---------- ---------- ---------- ----------
            ---------- ---------- ---------- ---------- ----------
            ---------- ---------- ---------- ---------- ----------
            ---------- ---------- ---------- ---------- ----------
            ---------- ---------- ---------- ---------- ----------
            ---------- ---------- ---------- ---------- ----------
            ---------- ---------- ---------- ---------- -----MIDVN
            ---------- ---------- ---------- ---------- ----------
            ---------- ---------- ---------- ---------- ----------
            ---------- ---------- ---------- ---------- ----------
            ---------- ---------- ---------- ---------- ----------
            ---------- ---------- ---------- ---------- ----------
            ---------- ---------- ---------- ---------- ----------
            ---------- ---------- ---------- ---------- ----------
            ---------- ---------- ---------- ---------- ----------
            ---------- ---------- ---------- ---------- ----------
            ---------- ---------- ---------- ---------- ----------
            ---------- ---------- ---------- ---------- ----------
            ---------- ---------- ---------- ---------- ----------
            ---------- ---------- ---------- ---------- ----------
            ---------- ---------- ---------- ---------- ----------
            ---------- ---------- ---------- ---------- ----------
            ---------- ---------- ---------- ---------- ----------
            ---------- ---------- ---------- ---------- ----------
            ---------- ---------- ---------- ---------- ----------
            ---------- ---------- ---------- ---------- ----------
            ---------- ---------- ---------- ---------- ----------
            ---------- ---------- ---------- ---------- ----------
            ---------- ---------- ---------- ---------- ----------
            ---------- ---------- ---------- ---------- ----------
            ---------- ---------- ---------- ---------- ----------
            ---------- ---------- ---------- ---------- ----------
            ---------- ---------- ---------- ---------- ----------
            ---------- ---------- ---------- ---------- ----------
            ---------- ---------- ---------- ---------- ----------
            ---------- ---------- ---------- ---------- ----------
            ---------- ---------- ---------- ---------- ----------
            ---------- ---------- ---------- ---------- ----------
            ---------- ---------- ---------- ---------- ----------
            ---------- ---------- ---------- ---------- ----------
            ---------- ---------- ---------- ---------- ----------
            ---------- ---------- ---------- ---------- ----------
            ---------- ---------- ---------- ---------- ----------
            ---------- ---------- ---------- ---------- ----------
            ---------- ---------- ---------- ---------- ----------
            ---------- ---------- ---------- ---------- ----------
            ---------- ---------- ---------- ---------- ----------
            ---------- ---------- ---------- ---------- ----------
            ---------- ---------- ---------- ---------- ----------
            ---------- ---------- ---------- ---------- ----------
            ---------- ---------- ---------- ---------- ----------
            ---------- ---------- ---------- ---------- ----------
            ---------- ---------- ---------- ---------- ----------
            ---------- ---------- ---------- ---------- ----------
            ---------- ---------- ---------- ---------- ----------
            ---------- ---------- ---------- ---------- ----------
            ---------- ---------- ---------- ---------- ----------
            ---------- ---------- ---------- ---------- ----------
            ---------- ---------- ---------- ---------- ----------
            ---------- ---------- ---------- ---------- ----------
            ---------- ---------- ---------- ---------- ----------
            ---------- ---------- ---------- ---------- ----------
            ---------- ---------- ---------- ---------- ----------
            ---------- ---------- ---------- ---------- ----------
            ---------- ---------- ---------- ---------- ----------
            ---------- ---------- ---------- ---------- ----------
            ---------- ---------- ---------- ---------- ----------
            ---------- ---------- ---------- ---------- ----------
            ---------- ---------- ---------- ---------- ----------
            ---------- ---------- ---------- ---------- ----------
            ---------- ---------- ---------- ---------- ----------
            ---------- ---------- ---------- ---------- ----------
            ---------- ---------- ---------- ---------- ----------
            ---------- ---------- ---------- ---------- ----------
            ---------- ---------- ---------- ---------- ----------
            ---------- ---------- ---------- ---------- ----------
            ---------- ---------- ---------- ---------- ----------
            ---------- ---------- ---------- ---------- ----------
            ---------- ---------- ---------- ---------- ----------
            ---------- ---------- ---------- ---------- ----------
            ---------- ---------- ---------- ---------- ----------
            ---------- ---------- ---------- ---------- ----------
            ---------- ---------- ---------- ---------- ----------
            ---------- ---------- ---------- ---------- ----------
            ---------- ---------- ---------- ---------- ----------
            ---------- ---------- ---------- ---------- ----------
            ---------- ---------- ---------- ---------- ----------
            ---------- ---------- ---------- ---------- ----------
            ---------- ---------- ---------- ---------- ----------
            ---------- ---------- ---------- ---------- ----------
            ---------- ---------- ---------- ---------- ----------
            ---------- ---------- ---------- ---------- ----------
            ---------- ---------- ---------- ---------- ----------
            ---------- ---------- ---------- ---------- ----------
            ---------- ---------- ---------- ---------- ----------
            ---------- ---------- ---------- ---------- ----------

            ---------- ---------- ---------- ---------- ----------
            ---------- ---------- ---------- ---------- ----------
            ---------- ---------- ---------- ---------- ----------
            ---------- ---------- ---------- ---------- ----------
            ---------- ---------- ---------- ---------- ----------
            ---------- ---------- ---------- ---------- ----------
            ---------- ---------- ---------- ---------- ----------
            ----ELL--- ---------- ---------- ---------- -------MLI
            ---------- ---------- ---------- ---------- ----------
            ---------- ---------- ---------- ---------- ----------
            ---------- ---------- ---------- ---------- ----------
            ---------- ---------- ---------- ---------- ----------
            ---------- ---------- ---------- ---------- ----------
            ---------- ---------- ---------- ---------- ----------
            ---------- ---------- ---------- ---------- ----------
            ---------- ---------- ---------- ---------- ----------
            ---------- ---------- ---------- ---------- ----------
            ----ELL--- ---------- ---------- ---------- -------MLI
            ---------- ---------- ---------- ---------- ----------
            ---------- ---------- ---------- ---------- ----------
            ---------- ---------- ---------- ---------- ----------
            ---------- ---------- ---------- ---------- ----------
            ---------- ---------- ---------- ---------- ----------
            ---------- ---------- ---------- ---------- ----------
            ---------- ---------- ---------- ---------- ----------
            ---------- ---------- ---------- ---------- ----------
            ---------- ---------- ---------- ---------- ----------
            ---------- ---------- ---------- ---------- ----------
            ---------- ---------- ---------- ---------- ----------
            ---------- ---------- ---------- ---------- ----------
            ---------- ---------- ---------- ---------- ----------
            ---------- ---------- ---------- ---------- ----------
            ---------- ---------- ---------- ---------- ----------
            ----ELL--- ---------- ---------- ---------- -------MLI
            ---------- ---------- ---------- ---------- ----------
            ---------- ---------- ---------- ---------- ----------
            ---------- ---------- ---------- ---------- ----------
            ---------- ---------- ---------- ---------- ----------
            ---------- ---------- ---------- ---------- ----------
            ---------- ---------- ---------- ---------- ----------
            ---------- ---------- ---------- ---------- ---------C
            ---------- ---------- ---------- ---------- ----------
            ---------- ---------- ---------- ---------- ----------
            ----GGPG-- ---------- ---------- ---------- ----------
            ---------- ---------- ---------- ---------- ----------
            ---------- ---------- ---------- ---------- ----------
            ---------- ---------- ---------- ---------- ----------
            ---------- ---------- ---------- ---------- ----------
            ---------- ---------- ---------- ---------- ----------
            ---------- ---------- ---------- ---------- ----------
            ---------- ---------- ---------- ---------- ----------
            ---------- ---------- -TSAIP---- ------RNER RAD-TSTFGS
            ---------- ---------- ---------- ---------- ----------
            ---------- ---------- ---------- ---------- ----------
            ---------- ---------- ---------- ---------- ----------
            ---------- ---------- ---------- ---------- ----------
            ---------- ---------- ---------- ---------- ----------
            ---------- ---------- ---------- ---------- ----------
            ---------- ---------- ---------- ---------- ------RDKC
            ---------- ---------- ---------- ---------- ----------
            ---------- ---------- ---------- ---------- ----------
            ---------- ---------- ---------- ---------- ----------
            ---------- ---------- ---------- ---------- ----------
            ---------- ---------- ---------- ---------- ----------
            ---------- ---------- ---------- ---------- ----------
            -----LP--- ---------- ---------- ---------- -------TLV
            ---------- ---------- ---------- ---------- ----------
            ---------- ---------- ---------- ---------- ----------
            ---------- ---------- ---------- ---------- ----------
            ---------- ---------- ---------- ---------- ----------
            ---------- ---------- ---------- ---------- --------MI
            ---------- ---------- ---------- ---------- ----------
            ---------- ---------- ---------- ---------- ----------
            ---------- ---------- ---------- ---------- ----------
            ---------- ---------- ---------- ---------- ----------
            ---------- ---------- ---------- ---------- ----------
            ---------- ---------- ---------- ---------- ----------
            ---------- ---------- ---------- ---------- ----------
            ---------- ---------- ---------- ---------- ----------
            ---------- ---------- ---------- ---------- ----------
            ---------- ---------- ---------- ---------- ----------
            ---------- ---------- ---------- ---------- ---------C
            ---------- ---------- ---------- ---------- ----------
            ---------- ---------- ---------- ---------- ----------
            ---------- ---------- ---------- ---------- ----------
            ----RSP--- ---------- ---------- ---------- -------V--
            ---------- ---------- ---------- ---------- ----------
            ---------- ---------- ---------- ---------- ----------
            ---------- ---------- ---------- ---------- ----------
            ---------- ---------- ---------- ---------- ----------
            ---------- ---------- ---------- ---------- ----------
            ---------- ---------- ---------- ---------- ---------C
            ---------- ---------- ---------- ---------- ----------
            ---------- -------FF- ---------- ---------- ----------
            ---------- ---------- ---------- ---------- ----------
            ---------- ---------- ---------- ---------- ----------
            ---------- ---------- ---------- ---------- ----------
            ---------- ---------- ---------- ---------- ----------
            ---------- ---------- ---------- ---------- ----------
            ---------- ---------- ---------- ---------- ----------
            ---------- ---------- ---------- ---------- ----------
            ---------- ---------- ---------- ---------- ----------
            ---------- ---------- ---------- ---------- ----------
            ---------- ---------- ---------- ---------- ----------
            ---------- ---------- ---------- ---------- ----------
            ---------- ---------- ---------- ---------- ----------
            ---------- ---------- ---------- ---------- ----------
            ---------- ---------- ---------- ---------- ----------
            ---------- ---------- ---------- ---------- ----------
            ----GSP--- ---------- ---------- ---------- -------VTI
            ---------- ---------- ---------- ---------- -------LPK
            ---------- ---------- ---------- ---------- ----------
            ---------- ---------- ---------- ---------- ----------
            ---------- ---------- ---------- ---------- ----------
            ---------- ---------- ---------- ---------- ----------
            ---------- ---------- ---------- ---------- ---------K
            ---------- ---------- ---------- ---------- ----------
            ---------- -----SC--R ---------- RTDC------ ------RELY
            ---------- ---------- ---------- ---------- -------KDL
            ---------- ---------- ---------- ---------- ----------
            ---------- ---------- ---------- ---------- ----------
            ---------- ---------- ---------- ---------- ----------
            ---------- ---------- ---------- ---------- ----------
            ---------- ---------- ---------- ---------- ----------
            -----LP--- ---------- ---------- ---------- -------TPV
            ---------- ---------- ---------- ---------- ----------
            ---------- ---------- ---------- ---------- ----------
            ---------- ---------- ---------- ---------- ----------
            -----SP--- ---------- ---------- ---------- -------APV
            ---------- ---------- ---------- ---------- ----------
            ---------- ---------- ---------- ---------- ----------
            ---------- ---------- ---------- ---------- ----------
            ---------- ---------- ---------- ---------- ----------
            ---------- ---------- ---------- ---------- ----------
            -----TP--- ---------- ---------- ---------- --------LF
            ---------- ---------- ---------- ---------- ----------
            ---------- ---------- ---------- ---------- ---------Y
            ---------- ---------- ---------- ---------- -----LIA--
            ---------- ---------- ---------- ---------- ----------
            ---------- ---------- ---------- ---------- ----------
            ---------- ---------- ---------- ---------- ---------A
            ---------- ---------- ---------- -------NQE T-----GFNS
            ---------- ---------- ---------- ---------- ----------
            -----VP--- ---------- ----LP---- ---------- ----------
            ---------- ---------- ---------- ---------- ----------
            ---------- ---------- ---------- ---------- ----------
            ---------- ---------- ---------- ---------- ----------
            ---------- ---------- ---------- ---------- ----------
            ---------- -KIAQTRFYK ---MVS---- ----FCNLVN SLSIILVISL
            ---------- ---------- ---------- ---------- ----------
            ---------- ---------- ---------- ---------- ----------
            ---------- ---------- ---------- ---------- ----------
            ---------- ---------- ---------- ---------- ----------
            ---------- ---------- ---------- ---------- ----------
            ---------- -ITNNISLYQ AA-------- -------DEY ----------
            ---------- --TGNTRLYH GANLVP---- -------NEY ----------
            ---------- --ADNTGLYQ -VDPIP---- -------DED ----------
            ---------- ---------- ---------- ---------- ----------
            ---------- ---------- ---------- ---------- ----------
            ---------- ---------- ---------- ---------- ----------
            ---------- ---------- ---------- ---------- ----------
            ---------- ---------- ---------- ---------- ----------
            ---------- ---------- ---------- ---------- ----------
            ---------- ---------- ---------- ---------- ----------
            ---------- ---------- ---------- ---------- ----------
            ---------- ---------- ---------- ---------- ----------
            ---------- ---------- ---------- ---------- ----------
            ---------- ---------- ---------- ---------- ----------
            ----GSP--- ---------- ---------- ---------- -------VTL
            ---------- ---------- ---------- ---------- ----------
            ---------- ---------- ---------- ---------- ----------
            ---------- ---------- ---------- ---------- ----------
            ---------- ---------- ---------- ---------- ----------
            ----ECL--- ---------- ---------- ---------- -------TLV
            ---------- ---------- ---------- ---------- ----------
            ---------- ---------- ---------- ---------- ----------
            ---------- ---------- ---------- ---------- ----------
            ---------- ---------- ---------- ---------- ----------
            ----AGP--- ---------- ---------- ---------- ----C-----
            ---------- ---------- ---------- ---------- ----------
            ---IESP--- ---------- ---------- ---------- -------AQT
            ---------- ---------- ---------- ---------- ----------
            ---------- ---------- ---------- ---------- ----------
            ---------- ---------- ---------- ---------- -----CIQRT
            ---------- ---------- ---------- ---------- ----------
            ---------- ---------- ---------- ---------- ----------
            ---------- ---------- ---------- ---------- ---------S
            ---------- ---------- ---------- ---------- ----------
            ---------- ---------- ---------- ---------- ---------M
            ---------- ---------- ---------- ---------- ----------
            ---------- ---------- ---------- ---------- ----------
            ---------- ---------- ---------- ---------- ----------
            ---------- ---------- ---------- ---------- ----------
            ---------- ---------- ---------- ---------- ----------
            ---------- ---------- ---------- ---------- ----------
            ---------- ---------- ---------- ---------- ----------
            ---------- ---------- ---------- ---------- ----------
            ---------- ---------- ---------- ---------- ----------
            ---------- ---------- ---------- ---------- ----------
            ---------- ---------- ---------- ---------- ----------
            ---------- ---------- ---------- ---------- ----------
            ---------- ---------- ---------- ---------- ----------
            ---------- ---------- ---------- ---------- ----------
            ---------- ---------- ---------- ---------- ----------
            ---------- ---------- ---------- ---------- ----------
            ---------- ---------- ---------- ---------- ----------
            ---------- ---------- ---------- ---------- ----------
            ---------- ---------- ---------- ---------- ----------
            ---------- ---------- ---------- ---------- ----------
            ---------- ---------- ---------- ---------- ----------
            LPESGAPGRR VRSAEIEIF- -----PKGAT ATE----TKM ----------
            ---------- ---------- ---------- ----F----- ----------
            ---------- ---------- ---------- ----F----- ----------
            ---------- ---------- ---------- ---------- ----------
            ---------- ---------- ---------- ---------- ---------C
            ---------- ---------- ---------- ---------- ----------
            ---------- ---------- ---------- ---------- ----------
            ---------- ---------- ---------- ---------- ----------
            ---------- ---------- ---------- ---------- ----------
            ---------- ---------- ---------- ---------- -------RIT
            L--------- ---------- ----I----- --------AQ ----------
            ---------- ---------- ---------- ---------- ----------
            ---------- ---------- ---------- ---------- ----------
            ---------- ---------- ---------- ---------- ----------
            ---------- ---------- ---------- ---------- ----------
            ---------- ---------- ---------- ---------- ----------
            -----SP--- ---------- ---------- ---------- -------VTL
            -----MP--- ---------- ---------- ---------- --------LS
            ---------- ---------- ---------- ---------- -----VIART
            ---------- ---------- ---------- ---------- ----------
            ---------- ---------- ---------- ---------- ----------
            ---------- ---------- ---------- ----F--SEK T---------
            ---------- ---------- ---------- ---C---IEQ FAE----RLC
            ---------- ---------- ---------- ---------- -------KVC
            ---------- ---------- ---------- ---------- ----------
            ---------- ---------- ---------- ---------- ----------
            ---------- ---------- ---------- ---------- ----------
            ---------- ---------- ---------- ---------- ----------
            ---------- ---------- ---------- ---------- ----------
            ---------- ---------- ---------- ---------- ----------
            ---------- ---------- ---------- ---------- ----------
            ---------- ---------- ---------- ---------- ----------
            ---------- ---------- ---------- ---------- ----------
            ---------- ---------- ---------- ---------- ----------
            ---------- ---------- ---------- ---------- ----------
            ---------- ---------- ---------- ---------- ----------
            ---------- ---------- ---------- ---------- ----------
            ---------- ---------- ---------- ---------- ----------
            -----SP--- ---------- ---------- ---------- -------VQI
            ---------- ---------- ---------- ---------- ----------
            ---------- ---------- ---------- ---------- ----------
            -----SP--- ---------- ---------- ---------- -------VQI
            ---------- ---------- ---------- ---------- ----------
            ---------- ---------- ---------- ---------- ----------
            ---------- ---------- ---------- ---------- ----------
            ---------- ---------- ---------- ---------- ----------
            ---------- ---------- ---------- ---------- ----------
            ---------- ---------- ---------- ---------- ------MQET
            ---------- ---------- ---------- ---------- ----------
            -----SP--- ---------- ---------- ---------- -------ITS
            ---------- ---------- ---------- ---------- ----------
            ---------- ---------- ---------- ---------- ----------
            ---------- ---------- ---------- ---------- ------MQET
            -----SP--- ---------- ---------- ---------- -------ITS
            ---------- ---------- ---------- ---------- ----------
            ---------- ---------- ---------- ---------- ----------
            ---------- ---------- ---------- ---------- ---------A
            ---------- ---------- ---------- ---------- ----------
            ---------- ---------- ---------- ---------- ----------
            ---------- ---------- ---------- ---------- ----------
            ---------- ---------- ---------- ---------- ----------
            ---------- ---------- ---------- ---------- ---------C
            ---------- ---------- ---------- ---------- ----------
            -----IP--- ---------- ---------- ---------- --------MS
            ---------- ---------- ---------- ---------- ----------
            ---------- ---------- ---------- ---------- ----------
            ---------- ---------- ---------- ---------- ----------
            ---------- ---------- ---------- ---------- ----------
            ---------- ---------- ---------- ---------- ----------
            ---------- ---------- ---------- ---------- ----------
            ---------- ---------- ---------- ---------- ----------
            ---------- ---------- ---------- ---------- ----------
            ---------- ---------- ---------- ---------- ----------
            ---------- ---------- ---------- ---------- ----------
            ---------- ---------- ---------- ---------- ----------
            ---------- ---------- ---------- ---------- ----------
            ---------- ---------- ---------- ---------- ----------
            ---------- ---------- ---------- ---------- ----------
            ---------- ---------- ---------- -------SEV ----------
            ---------- ---------- ---------- ---------- -------MRC
            ---------- ---------- ---------- ---------- ---------C
            ---------- ---------- ---------- ---------- ----------
            ---------- ---------- ---------- ---------- ----------
            ---------- ---------- ---------- ---------- ----------
            ---------- ---------- ---------- ---------- ----------
            ---------- ---------- ---------- ---------- ----------
            ---------- ---------- ---------- ---------- ---------C
            ---------- ---------- ---------- ---------- ----------
            ---------- ---------- ---------- ---------- ----------
            ---------- ---------- ---------- ---------- ----------
            ---------- ---------- ---------- ---------- ----------
            ---------- ---------- ---------- ---------- ----------
            ---------- ---------- ---------- ---------- ----------
            ---------- ---------- ---------- ---------- ----------
            ---------- ---------- ---------- ---------- ----------
            ---------- ---------- ---------- ---------- ----------
            ---------- ---------- ---MMS---- ----FCILEN YLSIALVIGL
            ---------- ---------- ---------- ---------- ----------
            ---------- ---------- ---------- ---------- ----------
            ---------- ---------- ---------- ---------- ----------

            ---------- ---------- ---------- ---------- ----------
            ---------- ---------- ---------- ---------- ----------
            ---------- ---------- ---------- ---------- ----------
            ---------- ---------- ---------- ---------- ----------
            ---MSLNT-- --------NK A--------- ---------- ----------
            ---------- ---------- ---------- ---------- ----------
            ---------- ---------- ---------- ---------- ----------
            E--------- ---------- ---------- ---------- ----------
            ---------- ---------- ---------- ---------- ----------
            ---------- ---------- ---------- ---------- ----------
            ---------- ---------- ---------- ---------- ----------
            ---------- ---------- ---------- ---------- ----------
            ---------- ---------- ---------- ---------- ----------
            ---------- ---------- ---------- ---------- ----------
            ---MSLNT-- --------YK E--------- ---------- ----------
            ---------- ---------- ---------- ---------- ----------
            ---------- ---------- ---------- ---------- ----------
            E--------- ---------- ---------- ---------- ----------
            ---------- ---------- ---------- ---------- ----------
            ---------- ---------- ---------- ---------- ----------
            ---------- ---------- ---------- ---------- ----------
            ---------- ---------- ---------- ---------- ----------
            ---------- ---------- ---------- ---------- ----------
            ---MSLNT-- --------YK P--------- ---------- ----------
            ---------- ---------- ---------- ---------- ----------
            ---------- ---------- ---------- ---------- ----------
            ---------- ---------- ---------- ---------- ----------
            ---------- ---------- ---------- ---------- ----------
            ---------- ---------- ---------- ---------- ----------
            ---------- ---------- ---------- ---------- ----------
            ---------- ---------- ---------- ---------- ----------
            ---------- ---------- ---------- ---------- ----------
            ---------- ---------- ---------- ---------- ----------
            E--------- ---------- ---------- ---------- ----------
            ---------- ---------- ---------- ---------- ----------
            ---MSLNT-- --------YK A--------- ---------- ----------
            ---------- ---------- ---------- ---------- ----------
            ---------- ---------- ---------- ---------- ----------
            ---------- ---------- ---------- ---------- ----------
            ---------- ---------- ---------- ---------- ----------
            RSG-RRGI-- ---------- ---------- ---------- ----------
            ---------- ---------- ---------- ---------- ----------
            ---------- ---------- ---------- ---------- ----------
            ----RRGGGH ---------- ---------S RN-------- ----------
            ---------- ---------- ---------- ---------- ----------
            ---------- ---------- ---------- ---------- ----------
            ---------- ---------- ---------- ---------- ----------
            ---------- ---------- ---------- ---------- ----------
            ---------- ---------- ---------- ---------- ----------
            ---------- ---------- ---------- ---------- ----------
            ---------- ---------- ---------- ---------- ----------
            KELKKKGHQ- PLSGD----- ---------- ---------- ----------
            ---------- ---------- ---------- ---------- ----------
            ---------- ---------- ---------- ---------- ----------
            ---------- ---------- ---------- ---------- ----------
            ---------- ---------- ---------- ---------- ----------
            ---------- ---------- ---------- ---------- ----------
            ---------- ---------- ---------- ---------- ----------
            QRN-KMSVR- ---------- ---------- ---------- ----------
            ---------- ---------- ---------- ---------- ----------
            ---------- ---------- ---------- ---------- ----------
            ---------- ---------- ---------- ---------- ----------
            ---------- ---------- ---------- ---------- ----------
            ---------- ---------- ---------- ---------- ----------
            ---MSS---- ---------- ---------- ---------- ----------
            ENV------- ---------- ---------- ---------- ----------
            ---------- ---------- ---------- ---------- ----------
            ---------- ---------- ---------- ---------- ----------
            ---------- ---------- ---------- ---------- ----------
            ---------- ---------- ---------- ---------- ----------
            VGV------- ---------- ---------- ---------- ----------
            ---------- ---------- ---------- ---------- ----------
            YDLSRHRSVL L-------FF L--------- ---------- ----------
            ---------- ---------- ---------- ---------- ----------
            ---------- ---------- ---------- ---------- ----------
            ---------- ---------- ---------- ---------- ----------
            ---------- ---------- ---------- ---------- ----------
            ---------- ---------- ---------- ---------- ----------
            ---------- ---------- ---------- ---------- ----------
            ---------- ---------- ---------- ---------- ----------
            -ML-AY---- ---------- ---------- ---------- ----------
            RSR-KLAV-- ---------- ---------- ---------- ----------
            ---------- ---------- ---------- ---------- ----------
            ---------- ---------- ---------- ---------- ----------
            ---------- ---------- ---------- ---------- ----------
            -SI------- ---------- ---------- ---------- ----------
            ---------- ---------- ---------- ---------- ----------
            ---------- ---------- ---------- ---------- ----------
            ---------- ---------- ---------- ---------- ----------
            MLRTKV---- ---------- ---------- ---------- ----------
            ---------- ---------- ---------- ---------- ----------
            RKG-KRGI-- ---------- ---------- ---------- ----------
            ---------- ---------- ---------- ---------- ----------
            ----KVGI-- ---------- ---------- ---------- ----------
            ---------- ---------- ---------- ---------- ----------
            ---------- ---------- ---------- ---------- ----------
            ---------- ---------- ---------- ---------- ----------
            ---------- ---------- ---------- ---------- ----------
            ---------- ---------- ---------- ---------- ----------
            ---------- ---------- ---------- ---------- ----------
            ---------- ---------- ---------- ---------- ----------
            MNIKQL---- ---------- ---------- ---------- ----------
            ---------- ---------- ---------- ---------- ----------
            ---------- ---------- ---------- ---------- ----------
            ---------- ---------- ---------- ---------- ----------
            ---------- ---------- ---------- ---------- ----------
            ---MSL---- ---------- ---------- ---------- ----------
            ---------- ---------- ---------- ---------- ----------
            ---------- ---------- ---------- ---------- ----------
            DEG------- ---------- ---------- ---------- ----------
            RKR-KMGV-- ---------- ---------- ---------- ----------
            ---------- ---------- ---------- ---------- ----------
            ---------- ---------- ---------- ---------- ----------
            --G------- ---------- ---------- ---------- ----------
            ---------- ---------- ---------- ---------- ----------
            RDS-HLLT-- ---------- ---------- ---------- ----------
            ---------- ---------- ---------- ---------- ----------
            KAQ-KIATFD NLTISREGYR LNLRRSGDTS RNTLSDRYHH TRGGRHTAMR
            QGN------- ---------- ---------- ---------- ----------
            ---------- ---------- ---------- ---------- ----------
            ---------- ---------- ---------- ---------- ----------
            ---MSL---- ---------- ---------- ---------- ----------
            ---------- ---------- ---------- ---------- ----------
            ---------- ---------- ---------- ---------- ----------
            ENG------- ---------- ---------- ---------- ----------
            ---------- ---------- ---------- ---------- ----------
            ---------- ---------- ---------- ---------- ----------
            ---------- ---------- ---------- ---------- ----------
            ENV------- ---------- ---------- ---------- ----------
            ---------- ---------- ---------- ---------- ----------
            ---MSL---- ---------- ---------- ---------- ----------
            ---------- ---------- ---------- ---------- ----------
            ---------- ---------- ---------- ---------- ----------
            ---------- ---------- ---------- ---------- ----------
            SKV------- ---------- ---------- ---------- ----------
            ---------- ---------- ---------- ---------- ----------
            HSG-KCGV-- ---------- ---------- ---------- ----------
            QDLLRAYLLI VLRRITAGFL L--------- ---------- ----------
            ---------- ---------- ---------- ---------- ----------
            ---------- ---------- ---------- ---------- ----------
            HYS-K----- ---------- ---------- ---------- ----------
            KYN------- ---------- ---------- ---------- ----------
            ----KQPI-- ---------- ---------- ---------- ----------
            ---------- ---------- ---------- ---------- ----------
            ---------- ---------- ---------- ---------- ----------
            ---------- ---------- ---------- ---------- ----------
            ---------- ---------- ---------- ---------- ----------
            ---------- ---------- ---------- ---------- ----------
            NAI------- ---------- ---------- ---------- ----------
            ---------- ---------- ---------- ---------- ----------
            ---------- ---------- ---------- ---------- ----------
            ---------- ---------- ---------- ---------- ----------
            ---------- ---------- ---------- ---------- ----------
            ---------- ---------- ---------- ---------- ----------
            QDF------- ---------- ---------- ---------- ----------
            QD-------- ---------- ---------- ---------- ----------
            QD-------- ---------- ---------- ---------- ----------
            ---------- ---------- ---------- ---------- ----------
            ---------- ---------- ---------- ---------- ----------
            --V------- ---------- ---------- ---------- ----------
            ---------- ---------- ---------- ---------- ----------
            ---------- ---------- ---------- ---------- ----------
            ---------- ---------- ---------- ---------- ----------
            ---------- ---------- ---------- ---------- ----------
            ---------- ---------- ---------- ---------- ----------
            ---------- ---------- ---------- ---------- ----------
            ---------- ---------- ---------- ---------- ----------
            ---------- ---------- ---------- ---------- ----------
            EEG------- ---------- ---------- ---------- ----------
            ---------- ---------- ---------- ---------- ----------
            ---------- ---------- ---------- ---------- ----------
            ---------- -MGINRI--- ---------- ---------- ---TRH----
            ---------- ---------- ---------- ---------- ----------
            RNV------- ---------- ---------- ---------- ----------
            ---------- ---------- ---------- ---------- ----------
            ---------- ---------- ---------- ---------- ----------
            ---------- ---------- ---------- ---------- ----------
            ---------- ---------- ---------- ---------- ----------
            ---------- --------FA ---------- ---------- ----------
            ---------- ---------- ---------- ---------- ----------
            ED-------- ---------- ---------- ---------- ----------
            ---------- ---------- ---------- ---------- ----------
            ---------- ---------- ---------- ---------- ----------
            VNRLRFRR-- --------FF ---------- ---------- ----------
            ---------- ---------- ---------- ---------- ----------
            -----MKTVL HMT------- ---------- ---------- ----------
            QQS-KLTI-- ---------- ---------- ---------- ----------
            ---------- ---------- ---------- ---------- ----------
            RDI-QTG--- ---------- ---------- ---------- ----------
            ---------- ---------- ---------- ---------- ----------
            ---------- ---------- ---------- ---------- ----------
            ---------- ---------- ---------- ---------- ----------
            ---------- ---------- ---------- ---------- ----------
            ---------- ---------- ---------- ---------- ----------
            ---------- ---------- ---------- ---------- ----------
            ---------- ---------- ---------- ---------- ----------
            ---------- ---------- ---------- ---------- ----------
            ---------- ---------- ---------- ---------- ----------
            ---------- ---------- ---------- ---------- ----------
            ---------- ---------- ---------- ---------- ----------
            ---------- ---------- ---------- ---------- ----------
            ---------- ---------- ---------- ---------- ----------
            ---------- ---------- ---------- ---------- ----------
            ---------- ---------- ---------- ---------- ----------
            ---------- ---------- ---------- ---------- ----------
            ---------- ---------- ---------- ---------- ----------
            ----QYHHY- ---------- ---------- ---------- ----------
            ----EVGV-- ---------- ---------- ---------- ----------
            ---------- ---------- ---------- ---------- ----------
            ---------- ---------- ---------- ---------- ----------
            QTS-KIILW- PLAF------ ---------- ---------- ----------
            ---------- ---------- ---------- ---------- ----------
            ---------- ---------- ---------- ---------- ----------
            ---------- ---------- ---------- ---------- ----------
            QPE-RRKT-- ---------- ---------- ---------- ----------
            ----MRGVKF P--------- ---------- ---------- ----------
            ---------- ---------- ---------- ---------- ----------
            ---------- ---------- ---------- ---------- ----------
            ---------- ---------- ---------- ---------- ----------
            RDA------- ---------- ---------- ---------- ----------
            ---------- ---------- ---------- ---------- ----------
            ---------- ---------- ---------- ---------- ----------
            ---------- ---------- ---------- ---------- ----------
            ---------- ---------- ---------- ---------- ----------
            ---MSS---- ---------- ---------- ---------- ----------
            ---------- ---------- ---------- ---------- ----------
            EEG------- ---------- ---------- ---------- ----------
            CEI------- ---------- ---------- ---------- ----------
            QDLSRAYLFI VLCYTTVGFL L--------- ---------- ----------
            ---------- ---------- ---------- ---------- ----------
            ---------- ---------- ---------- ---------- ----------
            ----RANY-- ---------- ---------- ---------- ----------
            QPQ------- ---------- ---------- ---------- ----------
            QVS-KNQ--- ---------- ---------- ---------- ----------
            HYP-K----- ---------- ---------- ---------- ----------
            ---------- ---------- ---------- ---------- ----------
            ---------- ---------- ---------- ---------- ----------
            ---------- ---------- ---------- ---------- ----------
            ---------- ---------- ---------- ---------- ----------
            ---------- ---------- ---------- ---------- ----------
            ---------- ---------- ---------- ---------- ----------
            ---------- ---------- ---------- ---------- ----------
            ---------- ---------- ---------- ---------- ----------
            ---------- ---------- ---------- ---------- ----------
            ---------- ---------- ---------- ---------- ----------
            ---------- ---------- ---------- ---------- ----------
            ---------- ---------- ---------- ---------- ----------
            ---------- ---------- ---------- ---------- ----------
            KSP------- ---------- ---------- ---------- ----------
            LHILRL---- ---------- ---------- ---------- ----------
            ---------- ---------- ---------- ---------- ----------
            KSP------- ---------- ---------- ---------- ----------
            ---------- ---------- ---------- ---------- ----------
            ---------- ---------- ---------- ---------- ----------
            ---------- ---------- ---------- ---------- ----------
            LHILRL---- ---------- ---------- ---------- ----------
            ---------- ---------- ---------- ---------- ----------
            RSRSRFDTRT ALIVLILSTL L--------- ---------- ----------
            ---------- ---------- ---------- ---------- ----------
            DHV------- ---------- ---------- ---------- ----------
            ---------- ---------- ---------- ---------- ----------
            ---------- ---------- ---------- ---------- ----------
            RSRSRLDTRT ALIVLILATL L--------- ---------- ----------
            DHV------- ---------- ---------- ---------- ----------
            ---------- ---------- ---------- ---------- ----------
            ---------- ---------- ---------- ---------- ----------
            KVI-PSE--- ---------- ---------- ---------- ----------
            ---------- ---------- ---------- ---------- ----------
            ---------- ---------- ---------- ---------- ----------
            ---------- ---------- ---------- ---------- ----------
            ---------- ---------- ---------- ---------- ----------
            RTR-KLGV-- ---------- ---------- ---------- ----------
            ---------- ---------- ---------- ---------- ----------
            SKV------- ---------- ---------- ---------- ----------
            ---------- ---------- ---------- ---------- ----------
            ---------- ---------- ---------- ---------- ----------
            ---------- ---------- ---------- ---------- ----------
            ---------- ---------- ---------- ---------- ----------
            ---------- ---------- ---------- ---------- ----------
            ---------- ---------- ---------- ---------- ----------
            --V------- ---------- ---------- ---------- ----------
            ---------- ---------- ---------- ---------- ----------
            ---------- ---------- ---------- ---------- ----------
            ---------- ---------- ---------- ---------- ----------
            ---------- ---------M ---------- ---------- ----------
            ---------- ---------- ---------- ---------- ----------
            ---------- ---------- ---------- ---------- ----------
            ---------- ---------- ---------- ---------- ----------
            ---------- ---------- ---------- ---------- ----------
            KKT-RRALA- ---------- ---------- ---------- ----------
            RTR-KLGV-- ---------- ---------- ---------- ----------
            ---------- ---------- ---------- ---------- ----------
            ---------- ---------- ---------- ---------- ----------
            ---------- ---------- ---------- ---------- ----------
            ---------- ---------- ---------- ---------- ----------
            ---------- ---------- ---------- ---------- ----------
            RLIPNI---- ---------- ---------- ---------- ----------
            ---------- ---------- ---------- ---------- ----------
            ---------- ---------- ---------- ---------- ----------
            ---------- ---------- ---------- ---------- ----------
            ---------- ---------- ---------- ---------- ----------
            ---------- ---------- ---------- ---------- ----------
            ----QPQIP- ---------- ---------- ---------- ----------
            ---------- ---------- ---------- ---------- ----------
            ---------- ---------- ---------- ---------- ----------
            ---------- ---------- ---------- ---------- ----------
            NAI------- ---------- ---------- ---------- ----------
            ---------- ---------- ---------- ---------- ----------
            ---------- ---------- ---------- ---------- ----------
            ---------- ---------- ---------- ---------- ----------

            ---------- ---------- ---------- ---------- ----------
            ---------- ---------- ---------- ---------- ----------
            ---------- ---------- ---------- ---------- ----------
            ---------- ---------- ---------- ---------- ----------
            -NQCTLLI-- -AAIC----Y -TKN-RNFF- --QM-T-R-- ------K---
            ---------- ---------- ---------- ---------- ----------
            ---------- ---------- ---------- ---Q-D-M-- ------D---
            ---------- ---------- -NV-KTSKH- --NK-E-I-- ------E---
            ---------- ---------- ---------- ---------- ----------
            ---------- ---------- ---------- ---------- ----------
            ---------- ---------- ---------- ---------- ----------
            ---------- ---------- ---------- ---------- ----------
            ---------- ---------- ---------- --TN-D-N-- ------D---
            ---------- ---------- ---------- ---------- ----------
            -NQWTLLI-- -AAIC----Y -TKK-RNFF- --QM-T-R-- ------K---
            ---------- ---------- ---------- ---------- ----------
            ---------- ---------- ---------- ---Q-D-I-- ------D---
            ---------- ---------- -NV-KTSKH- --NK-E-I-- ------E---
            ---------- ---------- ---------- ---------- ----------
            ---------- ---------- ---------- ---------- ----------
            ---------- ---------- ---------- ---------- ----------
            ---------- ---------- ---------- ---------- ----------
            ---------- ---------- ---------- ---------- ----------
            -HQCTLLI-- -SAIC----Y -TKN-RNFF- --QM-T-R-- ------K---
            ---------- ---------- ---------- ---------- ----------
            ---------- ---------- ---------- ---Q-D-I-- ------D---
            ---------- ---------- ------SKH- --NK------ ------E---
            ---------- ---------- ---------- -----T-N-- ------D---
            ---------- ---------- ---------- ---------- ----------
            ---------- ---------- ---------- ---------- ----------
            ---------- ---------- ---------- ---------- ----------
            ---------- ---------- ---------- ---T-N-N-- ------N---
            ---------- ---------- ---------- ---------- ----------
            ---------- ---------- -NV-KTSKH- --NK-E-I-- ------E---
            ---------- ---------- ---------- ---Q-D-I-- ------D---
            -NQCTLLI-- -AAIC----Y -TRN-RNFF- --QM-T-R-- ------K---
            ---------- ---------- ---------- ---M-V-E-- ------H---
            ---------- ---------- ---------- --DT-V-E-- ------N---
            ---------- ---------- ---------- ---E-H-I-- ------D---
            ---------- ---------- ---------- -----V-D-- ------N---
            --CVSVAITA AIIGCVLLAY -T----AFA- -NSA-A-E-- ------T---
            ---------- ---------- ---------- ---------- ------E---
            ---------- ---------- ---------- ---------- ----------
            ---------- ---------- -PN-RNEES- --EA-A-L-- ------R---
            ---------- ---------- ---------- --DE-V-G-- ------D---
            ---------- ---------- ---------- ---S-V-E-- ------D---
            ---------- ---------- ---------- -----E-N-- ------E---
            ---------- ---------- ---------- ---------- ----------
            ---------- ---------- ---------- ---------- ----------
            ---------- ---------- ---------- ---------- ----------
            ---------- ---------- ---------- ---------- ------E---
            --STNVMNKE ---------V -TF-CKAAE- --AR-A-E-- ------D---
            ---------- ---------M -SY-EESKF- --GD-G-A-- ------P---
            ---------- ---------- ---------- ---------- ----------
            ---------- ---------- ---------- -----N-E-- ------E---
            ---------- ---------- ---------- ---------- ----------
            ---------- ---------- ---------- ---------- ----------
            ---------- ---------- ---------- ---------- ----------
            -VSIFILILT LSISFILLA- ---------- ---------- ------P---
            ---------- ---------- ---------- ---------- ----------
            ---------- ---------- ---------- ---------- ----------
            ---------- ---------- ---------- ---Q-N-T-- ------D---
            ---------- ---------- ---------- ---------- ----------
            ---------- ---------- ---------- -----K-K-- ------E---
            ---------- ---------F -CQ------- ---V-T-D-- ------G---
            ---------- ---------- -ET-SNDED- --NK-D-I-- ------E---
            ---------- ---------- ---------- ---Q-N-T-- ------D---
            ---------- ---------- ---------- ---------- ----------
            ---------- ---------- ---------- ---------- ----------
            ---------- ---------- ---------- ---------- ----------
            ---------- ---------- -IG-EEDEA- --NY-E-I-- ------K---
            ---------- ---------- ---------- ---------- ----------
            -CYAALSI-T IAQYC----V -EKDVNPIC- --DE-K-Q-- ------P---
            ---------- ---------- ---------- --TD-D-L-- ------D---
            ---------- ---------- ---------- ---------- ----------
            ---------- ---------- ---------- ---------- ----------
            ---------- ---------- ---------- ---------- ----------
            ---------- ---------- ---------- ---M-Q-S-- ------Q---
            ---------- ---------- ---------- ---I-Q-S-- ------Q---
            ---------- ---------- ---------- -----A-D-- ------P---
            ---------- ---------- ---------- ---I-K-S-- ------R---
            --CVSVTILG IFIGCTLLAY -T----AFA- --SS-T-T-- ------K---
            ---------- ---------- ---------- ---------- ----------
            ---------- ---------- ---------- ---------- ----------
            ---------- ---------- ---------- ---Q-D-A-- ------D---
            ---------- ---------- -ET-TEERS- --NN-R-D-- ------K---
            ---------- ---------- ---------- ---------- ----------
            ---------- ---------- ---------- ---------- ----------
            ---------- ---------- ---------- ---------- ----------
            ---------- ---------F PLH-AHTGS- --LM-A-N-- ------T---
            ---------- ---------- ---------- ---------- ----------
            --CVTVVVLG IFIGCALLGY -T----AFA- --ST-S-H-- ------R---
            ---------- ---------- ---------- ---Q-D-I-- ------D---
            ---VLIISLT ---------- ---------- -----TIL-- ------A---
            ---------- ---------- ---------- ---------- ----------
            ---------- ---------- ---------- ---------- ----------
            ---------- ---------- ---------- ---------- ----------
            ---------- ---------- ---------- ---E-D-T-- ------D---
            ---------- ---------- ---------- ---------- ----------
            ---------- ---------- ---------- ---------- ----------
            ---------- ---------- ---------- ---------- ----------
            ---------- ---------L -REQHKSLP- --NE-C-A-- ------L---
            ---------- ---------- ---------- ---------- ----------
            ---------- ---------- ---------- ---------- ----------
            ---------- ---------- ---------- ---A-H-V-- ------Y---
            ---------- ---------- ---------- ---------- ----------
            ---------- ---------F -QH------- ---S-T-K-- ------A---
            ---------- ---------- ---------- ---------- ----------
            ---------- ---------- ---------- ---------- ----------
            ---------- ---------- -AT-NDKNN- --EK-K-T-- ------G---
            --QATVVILG IGIGSIMFAY -VA-FAAST- --DA-N-D-- ------K---
            ---------- ---------- ---------- ---------- ----------
            ---------- ---------- ---------- ---------- ----------
            ---------- ---------- -SI-SNDKI- --DK-E-I-- ------G---
            ---------- ---------- ---------- ---------- ----------
            --NVIMLLFA SSVVTLYTYC -LI-YVSMA- --HA-T-S-- ------D---
            ---------- ---------- ---------- ---------- ----------
            LPWKLFVRPA IVQPC----- ---------- --EE-Q---- ------RHVT
            ---------- ---------- --S-VHVFS- --SVLT--R- ------KL--
            ---------- ---------- ---------- ---------- ----------
            ---------- ---------- ---------- ---------- ----------
            ---------- ---------Y -LQ------- ---L-A-N-- ------T---
            ---------- ---------- ---------- ---Q-D-I-- ------D---
            ---------- ---------- ---------- ---------- ----------
            ---------- ---------- -SI-SNDKI- --DK-E-I-- ------G---
            ---------- ---------- ---------- ---------- ----------
            ---------- ---------- ---------- ---------- ----------
            ---------- ---------- ---------- ---Q-D-T-- ------D---
            ---------- ---------- -ET-NNDKD- --GK-K-I-- ------E---
            ---------- ---------- ---------- ---------- ----------
            ---------- ---------Y -FQ------- ---V-A-N-- ------T---
            ---------- ---------- ---------- ---------- ----------
            ---------- ---------- ---------- ---------- ----------
            ---------- ---------- ---------- ---------- ----------
            ---------- ---------- -TE-KKDSA- --EP-E-M-- ------K---
            ---------- ---------- ---------- -----A-N-- ------S---
            --CVSVIVLG TFIGCMLLAY -T----TFA- --SP-T-S-- ------K---
            -FCAILCV-T IAQYC----T -EERLDVVC- --DE-R-Q-- ------S---
            ---------- ---------- ---------- ---------- ----------
            ---------- ---------- ---------- ---E-D-L-- ------D---
            ---------- ---------- ---------- --QH-G-R-- ------D---
            ---------- ---------- ---------- --EAGGYG-- ------R---
            ---------- ---------- ------SLSE HGAK-E-C-- ------K---
            ---------- ---------- -SK-VAEEG- --AT-I-H-- ------E---
            ---------- ---------- ---------- --NE-N-L-- ------D---
            ---------- ---------- ---------- --NE-N-L-- ------D---
            ---------- ---------- ---------- -----A-N-- ------L---
            ---------- ---------- ---------- ---------- ----------
            -----LI--- ---------- ---------- -----A-A-- ------V---
            ---------- ---------- ---------- ---------- ----------
            ---------- ---------- ---------- ---------- ----------
            ---------- --QHC----T -KNELDAVC- --DE-R-R-- ------S---
            ---------- ---------- ---------- ---------- ----------
            ---------- ---------- ---------- ---------- ----------
            ---------- ---------- --H-NFTFV- --EA-K-A-- ------S---
            ---------- ---------- ------TFT- --EA-K-A-- ------N---
            ---------- ---------- ------NFT- --ET-K-V-- ------N---
            ---------- ---------- ---------- ---------- ----------
            ---------- ---------- ---------- ---------- ----------
            ---------- ---------- -KI-NNDED- --NK-E-I-- ------E---
            ---------- ---------- ---------- ---Q-D-T-- ------D---
            ---------- ---------- ---------- ---------- ----------
            ---------- ---------- ---------- ---------- ----------
            ---------- ---------- ---------- ---------- ----------
            ---------- ---------- ---------- ---------- ----------
            ---------- ---------- ---------- ---------- ----------
            ---------- ---------- ---------- ---------- ----------
            ---------- ---------- ---------- ---E-D-K-- ------D---
            ---------- ---------- -AT-INKKN- --EK-E-R-- ------G---
            ---------- ---------- ---------- ---------- ----------
            ---------- ---------- ---------- ---------- ----------
            ---------- ---------- ---------- --DK-K---- ------KH--
            ---------- ---------- ---------- ---------- ----------
            ---------- ---------- -KI-SNDED- --NK-E-I-- ------E---
            ---------- ---------- ------STV- --DT-T-D-- ------D---
            ---------- ----L---GF PFQ------- ---L-A-N-- ------T---
            ---------- ---------- ---------- ---Q-D-T-- ------D---
            ---------- ---------- ---------- ---------- ----------
            ---------- ---------- ---------- --RV-R-E-- ---SSIL---
            ---------- ---------- ---------- ---------- ----------
            ---------- ---------- ----TERND- --DK-H-E-- ------K---
            ---------- ---------- ---------- ---------- ----------
            ---------- ---------- ---------- ---L-D-A-- ------N---
            ---------- -VNYC---SY -LQLAKTVT- --ND-D-N-- ------H---
            ---------- ---------- ---------- ---------- ----------
            ---NVFCALT VVEC------ ---------- ---------- ----------
            --GIIVAMLG IGIASALFAY -AA-FAVAT- --DA-S-N-- ------D---
            ---------- ---------- ---------- --SS-D-E-- ------A---
            ---------- ---------- ------AEG- --NM---R-- ------H---
            ---------- ---------- ---------- ---------- ----------
            ---------- ---------- ---------- --SP-I-E-- ------K---
            ---------- ---------- ---------- ---------- ----------
            ---------- ---------- ---------- -------P-- ------T---
            ---------- ---------- ---------- ---------- ----------
            ---------- ---------- ---------A -NFT-S-P-- ------S---
            ---------- ---------- ---------- ---------- ----------
            ---------- ---------- ---------- ---------- ----------
            ---------- ---------- -----TIC-- ---------- ----------
            ---------- ---------- ---------- ---------- ------D---
            ---------- ---------- ---------- ---------- ------D---
            ---------- ---------- ---------- ---------- ----------
            ---------- ---------- ---------- ---------- ----------
            ---------- ---------- ---------- --DP-V-N-- ------A---
            ---------- ---------- ----MLACN- --MA-L-A-- ------S---
            ---------- ---------- ---------- ---------- ----------
            ---------- ---------- ---------- --MA-L-E-- ------G---
            ---------- ---------- ---------- -----E---- ------QL--
            ---------- ---------- ---------- -----K-H-- ------T---
            ---------- ---------- --------N- --R--P-G-- ------R---
            ---------- ---------- ---------- -----T-M-- ------S---
            -------LLL ---------- ------GIV- --FV-G-A-- ------K---
            ---------- ---------- ---------- -------D-- ------R---
            ---------- ---------- ---------- -------D-- ------R---
            ---------- ---------- ---------- ---------- ----------
            --CTAVVVLA VIIGCVFLAY -T----AFG- --DK---P-- ------K---
            --AITILI-- ---------- ----ECAIR- --SA-G---- -----FS---
            ---------- ---------- ---------- -----T-P-- ------R---
            ---------- ---------- ---------- --SPVI-R-- ------E---
            ---------- ---------- ---------- ---------- ------E---
            ---------- ---------- -KK-ENILV- --EA-D-N-- ------T---
            --WCNFLTGK RF-------- -----HLCN- --AI-N-T-- ------D---
            ---------- ---------- ---------- ---------- ----------
            ---------- ---------- ---------- ---E-D-T-- ------D---
            ---------- ---------- ---------- ---------- ----------
            ---------- ---------L -QY------- ---S-A-K-- ------A---
            ---------- ---------- ---------- ---------- ----------
            ---------- ---------- -GT-NNKKN- --ER-K-T-- ------G---
            ---------- ---------- -TE-KKDPT- --KS-E-M-- ------K---
            -SCAVLHADA IAQYC----T -EKDLDAVC- --DQ-R-Q-- ------S---
            ---------- ---------- ---------- ---------- ----------
            ---------- ---------- ---------- --DQ-T-S-- ------K---
            ---------- ---------- ---------- --EV-N-V-- ------E---
            ---------- ---------- ---------- --YE-I-Y-- ------K---
            ---------- ---------- ---------- --ST-E-Y-- ------Q---
            ---------- ---------- ---------- --EQ-E-S-- ------D---
            ---------- ---------- ---------- -----A-N-- ------S---
            ---------- ---------- --------T- --TK-D-L-- ------D---
            ---------- ---------- ---------- --TE-D-L-- ------D---
            ---------- ---------- ---------- ---------- ----------
            ---------- ---------- ---------- ---------- ----------
            ---------- ---------- ----REVIV- --TR-N-S-- -------I--
            ---------- ---------- ---------- --AS-T-N-- ------P---
            ---------- ---------- ----TSEEC- --KT-V-H-- ------K---
            ---------- ---------- ---------- ---------- ----------
            ---------- ---------- ---------- ---------- ----------
            ---------- ---------- ---------- ---------- ----------
            ---------- ---------- ---------- ---------- ----------
            ---------- ---------- ---------- ---R-D-T-- ------I---
            ---------- ---------- -ES-SDDKD- --HE-K-A-- ------K---
            ---------- ---------Y -LQLARTVT- --NK-N-N-- ------H---
            ---------- ---------- ---------- ---R-D-T-- ------I---
            ---------- ---------- -ER-SDDKD- --HE-K-A-- ------K---
            ---------- ---------- ---------- ---------- ----------
            ---------- ---------- ---------- ---------- ----------
            ---------- ---------- ---------- ---------- ----------
            ---------- ---------Y -LQLARTVT- --NK-N-N-- ------N---
            ---------- ---------- ---------- --NN-S-V-- ------D---
            -YHSYYFI-- ---------- ---------- ---Y-K-P-- ------N---
            ---------- ---------- ---------- ---------- ----------
            ---------- ---------H -KT-NDALH- --NY-E-S-- ------N---
            ---------- ---------- ---------- ---------- ----------
            ---------- ---------- ---------- ---------- ----------
            -YHSYYFI-- ---------- ---------- ---S-K-P-- ------N---
            ---------- ---------H -KA-NDALH- --NY-K-S-- ------N---
            ---------- ---------- ---------- --NN-S-V-- ------D---
            ---------- ---------- ---------- -----V-D-- ------P---
            ---------- ---------- ------SKV- --IH-A-E-- ------D---
            ---------- --QYC----E -EREHDGTS- --DKTR-Q-- ------S---
            ---------- ---------- ---------- ---------- ----------
            ---------- ---------- ---------- ---------- ------S---
            ---------- ---------- ---------- ---------- ----------
            --CVSVVVLG TIIACTMLAY -T----AFA- --SP-V-A-- ------E---
            ---------- ---------- ---------- ---E-D-L-- ------D---
            ---------- ---------- -TDTEEDTAH IRHH-E-A-- ------K---
            ---------- ---------- ---------- ---------- ----------
            ---------- ---------- ---------- ---------- ----------
            ---------- ---------- ---------- ---------- ----------
            ---------- ---------- ---------- ---------- ----------
            ---------- ---------- ---------- ---------- ----------
            ---------- ---------- ---------- ---------- ----------
            ---------- ---------- -KI-SNDED- --NK-E-I-- ------E---
            ---------- ---------- ---------- ---E-D-I-- ------D---
            ---------- ---------- ------STV- --DP-T-D-- ------D---
            ---------- ---------- ---------- ---------- ----------
            ---------- ---------- ---------- --RI-K-EIH KIIRIIL---
            ---------- ---------- ---------- ---------- ----------
            ---------- ---------- ---------- ---------- ----------
            ---------- ---------- ---------- --AG-D-L-- ------D---
            ---------- ---------- -----SVIK- --PT-K-Q-- ------K---
            ---ARVIRRC GIR-CREKF- -SR-EIKKL- --RE-S-D-- ------P---
            --CVSVVMLG TFIACMMLAY -T----AFA- --SPVT-G-- ------E---
            ---------- ---------- ---------- ---------- ------D---
            ---------- ---------- ---------- ---------- ----------
            ---------- ---------- ---------- ---------- ----------
            ---------- ---------- ---------- ---Q-D-T-- ------D---
            -------MLG IGIGTTLFAY -AA-FATIT- --GT-A-N-- ------D---
            ---------- ---------- ---------- -----K-EEY ------E---
            ---------- ---------- ---------- ---------- ----------
            ---------- ---------- ---------- ---------- ----------
            ---------- ---------- ---------- ---------- ----------
            ---------- ---------- ---------- ---------- ----------
            ---------- ---------- ---------- ---------- ----------
            ---------- ---------- ---------- -----A-S-- ------R---
            ---------- ---------- ---------- ---------- ------V---
            ---------- ---------- ---------- ---------- ------A---
            ---------- ---------- ---------- ---------- ----------
            -----LI--- ---------- ---------- -----A-C-- ------I---
            ---------- ---------- ---------- ---------- ----------
            ---------- ---------- ---------- ---------- ------V---
            ---------- ---------- ---------- ---------- ----------

            ----EL---- ---------- -------K-- ---------- ----------
            ----VL---- ---------- -------K-- ---------- ----------
            ----EL---- ---------- -------K-- ---------- ----------
            ----EL---- ---------- -------K-- ---------- ----------
            --EFSI---- ---------- -------D-- ---------- ----------
            ---------- ---------- ---------- ---------- ----------
            --LGTI---- ---------- -------V-- ---------- ----------
            --NDSL---- ---------- -------R-- ---------- ----------
            --DLDL---- ---------- -------Q-- ---------- ----------
            ----EL---- ---------- -------K-- ---------- ----------
            --IPEL---- ---------- -------E-- ---------- ----------
            ----EL---- ---------- -------K-- ---------- ----------
            --KYTL---- ---------- -------E-- ---------- ----------
            ----EL---- ---------- -------K-- ---------- ----------
            --EFNV---- ---------- -------D-- ---------- ----------
            --DLDL---- ---------- -------Q-- ---------- ----------
            --LGII---- ---------- -------V-- ---------- ----------
            --NDSL---- ---------- -------R-- ---------- ----------
            ----EL---- ---------- -------K-- ---------- ----------
            ----EL---- ---------- -------K-- ---------- ----------
            --IPEL---- ---------- -------E-- ---------- ----------
            ----EL---- ---------- -------K-- ---------- ----------
            ----EL---- ---------- -------K-- ---------- ----------
            --EFSI---- ---------- -------D-- ---------- ----------
            --DLDL---- ---------- -------Q-- ---------- ----------
            --LGTI---- ---------- -------V-- ---------- ----------
            --NDSL---- ---------- -------R-- ---------- ----------
            --QYTL---- ---------- -------E-- ---------- ----------
            ----EL---- ---------- -------K-- ---------- ----------
            --IPEL---- ---------- -------E-- ---------- ----------
            ----EL---- ---------- -------K-- ---------- ----------
            --KYTL---- ---------- -------E-- ---------- ----------
            --DFDL---- ---------- -------Q-- ---------- ----------
            --NDSL---- ---------- -------R-- ---------- ----------
            --LGTI---- ---------- -------V-- ---------- ----------
            --EFSI---- ---------- -------D-- ---------- ----------
            --SGQV---- ---------- -------K-- ---------- ----------
            --EAKV---- ---------- -------K-- ---------- ----------
            --LGSV---- ---------- -------I-- ---------- ----------
            --EPQV---- ---------- -------K-- ---------- ----------
            --VNNL---- ---------- -------Q-- ---------- ----------
            ----DL---- ---------- -------K-- ---------- ----------
            --EPEL---- ---------- -------K-- ---------- ----------
            --AASL---- ---------- -------R-- ---------- ----------
            --TARL---- ---------- -------K-- ---------- ----------
            --QAQL---- ---------- -------K-- ---------- ----------
            --TVVL---- ---------- -------E-- ---------- ----------
            --NPEL---- ---------- -------K-- ---------- ----------
            --KVTV---- ---------- -------T-- ---------- ----------
            ----EL---- ---------- -------K-- ---------- ----------
            ----EL---- ---------- -------K-- ---------- ----------
            --KAQV---- ---------- -------K-- ---------- ----------
            --RAQL---- ---------- -------K-- ---------- ----------
            --NYEL---- ---------- -------E-- ---------- ----------
            --DYEV---- ---------- -------E-- ---------- ----------
            --VPEL---- ---------- -------Q-- ---------- ----------
            ----EL---- ---------- -------K-- ---------- ----------
            ----EL---- ---------- -------K-- ---------- ----------
            --QNSA---- ---------- -------R-- ---------- ----------
            --NLDL---- ---------- -------Q-- ---------- ----------
            --EFSL---- ---------- -------E-- ---------- ----------
            --FGTI---- ---------- -------V-- ---------- ----------
            --NYEL---- ---------- -------E-- ---------- ----------
            --DYEV---- ---------- -------E-- ---------- ----------
            --DFSL---- ---------- -------E-- ---------- ----------
            --SDTL---- ---------- -------R-- ---------- ----------
            --FGTI---- ---------- -------V-- ---------- ----------
            ----EL---- ---------- -------K-- ---------- ----------
            --VPEL---- ---------- -------Q-- ---------- ----------
            --NLDL---- ---------- -------Q-- ---------- ----------
            --KDTL---- ---------- -------R-- ---------- ----------
            --VPEL---- ---------- -------K-- ---------- ----------
            --VLQL---- ---------- -------E-- ---------- ----------
            --LGTI---- ---------- -------V-- ---------- ----------
            ---TKL---- ---------- -------R-- ---------- ----------
            ---TKL---- ---------- -------R-- ---------- ----------
            ---TKL---- ---------- -------R-- ---------- ----------
            --GTKL---- ---------- -------R-- ---------- ----------
            --GTKL---- ---------- -------R-- ---------- ----------
            --DVEL---- ---------- -------Q-- ---------- ----------
            --MISLLYIR SKAINIFTLI IYIKNIRR-- ---------- ----------
            --HNTL---- ---------- -------Q-- ---------- ----------
            --VQEL---- ---------- -------Q-- ---------- ----------
            ----EL---- ---------- -------K-- ---------- ----------
            --QGTI---- ---------- -------V-- ---------- ----------
            --GPTL---- ---------- -------R-- ---------- ----------
            --DLDL---- ---------- -------Q-- ---------- ----------
            ---------- ---------- ---------- ---------- ----------
            ---------- ---------- ---------- ---------- ----------
            --ELEV---- ---------- -------E-- ---------- ----------
            --EMQV---- ---------- -------K-- ---------- ----------
            --NATL---- ---------- -------A-- ---------- ----------
            --LGTV---- ---------- -------I-- ---------- ----------
            --VQEL---- ---------- -------Q-- ---------- ----------
            ----DL---- ---------- -------K-- ---------- ----------
            --THTL---- ---------- -------K-- ---------- ----------
            --DLDI---- ---------- -------Q-- ---------- ----------
            --LG------ ---------- ---------- ---------- ----------
            --IPEL---- ---------- -------Q-- ---------- ----------
            ----EL---- ---------- -------R-- ---------- ----------
            ---------- ---------- ---------- ---------- ----------
            --YGHK---- ---------- -------Y-- ---------- ----------
            ----EL---- ---------- -------K-- ---------- ----------
            --SYHL---- ---------- -------E-- ---------- ----------
            --LGTI---- ---------- -------V-- ---------- ----------
            --IPEL---- ---------- -------Q-- ---------- ----------
            --ELRV---- ---------- -------E-- ---------- ----------
            ----EL---- ---------- -------K-- ---------- ----------
            --DLDL---- ---------- -------Q-- ---------- ----------
            --DTSL---- ---------- -------R-- ---------- ----------
            --NASV---- ---------- -------R-- ---------- ----------
            --DLDL---- ---------- -------Q-- ---------- ----------
            ---MSH---- ---------- -------D-- ---------- ----------
            --KNTL---- ---------- -------R-- ---------- ----------
            --ELNV---- ---------- -------E-- ---------- ----------
            --QTSI---- ---------- -------Q-- ---------- ----------
            ----EL---- ---------- -------K-- ---------- ----------
            LVTKGC---- ---------- -------K-- ---------- ----------
            -CNWTL---- ---------- -------R-- ---------- ----------
            --TPEL---- ---------- -------Q-- ---------- ----------
            ----NL---- ---------- -------R-- ---------- ----------
            --ELNL---- ---------- -------E-- ---------- ----------
            --LGTT---- ---------- -------V-- ---------- ----------
            --DLDL---- ---------- -------Q-- ---------- ----------
            --KDTL---- ---------- -------R-- ---------- ----------
            --KYQL---- ---------- -------E-- ---------- ----------
            --NPEL---- ---------- -------K-- ---------- ----------
            --LGVI---- ---------- -------V-- ---------- ----------
            --SSTL---- ---------- -------R-- ---------- ----------
            --DLDL---- ---------- -------Q-- ---------- ----------
            --EFSV---- ---------- -------E-- ---------- ----------
            --DFQL---- ---------- -------E-- ---------- ----------
            ----EL---- ---------- -------K-- ---------- ----------
            ---------- ---------- ---------- ---------- ----------
            --KDTL---- ---------- -------R-- ---------- ----------
            --DMEL---- ---------- -------Q-- ---------- ----------
            --YDTL---- ---------- -------Q-- ---------- ----------
            --ELHL---- ---------- -------E-- ---------- ----------
            --VPEL---- ---------- -------K-- ---------- ----------
            --LGII---- ---------- -------V-- ---------- ----------
            --TTKL---- ---------- -------R-- ---------- ----------
            --KTKL---- ---------- -------R-- ---------- ----------
            --KTKL---- ---------- -------R-- ---------- ----------
            --KDTL---- ---------- -------R-- ---------- ----------
            --LGTI---- ---------- -------V-- ---------- ----------
            --LGTI---- ---------- -------V-- ---------- ----------
            --DVEL---- ---------- -------Q-- ---------- ----------
            --VPEL---- ---------- -------K-- ---------- ----------
            --EPEL---- ---------- -------K-- ---------- ----------
            --QPEL---- ---------- -------K-- ---------- ----------
            --EFHL---- ---------- -------E-- ---------- ----------
            --EFHV---- ---------- -------E-- ---------- ----------
            --EFHV---- ---------- -------E-- ---------- ----------
            --EFHV---- ---------- -------E-- ---------- ----------
            --QTTL---- ---------- -------Q-- ---------- ----------
            --DTKL---- ---------- -------R-- ---------- ----------
            --YMKL---- ---------- -------R-- ---------- ----------
            ----MV---- ---------- -------E-- ---------- ----------
            -----M---- ---------- -------A-- ---------- ----------
            --DDTL---- ---------- -------Q-- ---------- ----------
            --FGTI---- ---------- -------V-- ---------- ----------
            --IPEL---- ---------- -------Q-- ---------- ----------
            ----EL---- ---------- -------R-- ---------- ----------
            ---AEL---- ---------- -------K-- ---------- ----------
            --KPEL---- ---------- -------Q-- ---------- ----------
            --DLDL---- ---------- -------Q-- ---------- ----------
            ----EL---- ---------- -------K-- ---------- ----------
            --AGTI---- ---------- -------V-- ---------- ----------
            --DTTL---- ---------- -------R-- ---------- ----------
            --ELKL---- ---------- -------Q-- ---------- ----------
            --ELRV---- ---------- -------E-- ---------- ----------
            -KFPVL---- ---------- -------GHS SRPHPLRLFP SIIIH-----
            ---AEL---- ---------- -------K-- ---------- ----------
            --DDTL---- ---------- -------Q-- ---------- ----------
            --QTSL---- ---------- -------R-- ---------- ----------
            --ELNL---- ---------- -------E-- ---------- ----------
            --FGTI---- ---------- -------I-- ---------- ----------
            ---------- ---------- ---------- ---------- ----------
            --QSTV---- ---------- -------EGL -----VCCRT KLSQTAEVLW
            --DLEL---- ---------- -------Q-- ---------- ----------
            --SNSL---- ---------- -------R-- ---------- ----------
            ---------- ---------- ---------- ---------- ----------
            --VGTI---- ---------- -------V-- ---------- ----------
            --ELQV---- ---------- -------Q-- ---------- ----------
            ----EL---- ---------- -------K-- ---------- ----------
            --IPEL---- ---------- -------Q-- ---------- ----------
            --QTSI---- ---------- -------Q-- ---------- ----------
            --LGKV---- ---------- -------I-- ---------- ----------
            --RMKL---- ---------- -------E-- ---------- ----------
            ---------- ---------- ---------- ---------- ----------
            --NLKL---- ---------- -------E-- ---------- ----------
            ---------- ---------- ---------- ---------- ----------
            --DYKL---- ---------- -------E-- ---------- ----------
            ---------- ---------- ---------- ---------- ----------
            --NFKL---- ---------- -------E-- ---------- ----------
            ----EV---- ---------- -------K-- ---------- ----------
            --EPQL---- ---------- -------K-- ---------- ----------
            --DLKL---- ---------- -------D-- ---------- ----------
            --NFTL---- ---------- -------K-- ---------- ----------
            --NFTL---- ---------- -------K-- ---------- ----------
            ---FTL---- ---------- -------K-- ---------- ----------
            --KKEL---- ---------- -------K-- ---------- ----------
            --NYKI---- ---------- -------E-- ---------- ----------
            --DLKL---- ---------- -------E-- ---------- ----------
            ---------- ---------- ---------- ---------- ----------
            --DLKL---- ---------- -------E-- ---------- ----------
            --NSDV---- ---------- -------E-- ---------- ----------
            --DLKL---- ---------- -------E-- ---------- ----------
            --DMRL---- ---------- -------E-- ---------- ----------
            --ALKL---- ---------- -------E-- ---------- ----------
            --EPEL---- ---------- -------R-- ---------- ----------
            --DDTL---- ---------- -------Q-- ---------- ----------
            --VDTL---- ---------- -------Q-- ---------- ----------
            ---------- ---------- ---------- ---------- ----------
            --DISL---- ---------- -------K-- ---------- ----------
            --YPQL---- ---------- -------K-- ---------- ----------
            --KLRL---- ---------- -------E-- ---------- ----------
            --DLKL---- ---------- -------E-- ---------- ----------
            --EPKL---- ---------- -------K-- ---------- ----------
            --ASTL---- ---------- -------R-- ---------- ----------
            --DLTL---- ---------- -------Q-- ---------- ----------
            ----DL---- ---------- -------K-- ---------- ----------
            --PGNI---- ---------- -------V-- ---------- ----------
            --DLDL---- ---------- -------K-- ---------- ----------
            --RLQL---- ---------- -------E-- ---------- ----------
            --APEL---- ---------- -------Q-- ---------- ----------
            --DTTL---- ---------- -------R-- ---------- ----------
            --KDTL---- ---------- -------R-- ---------- ----------
            --EFHV---- ---------- -------E-- ---------- ----------
            --VPDL---- ---------- -------K-- ---------- ----------
            --NGTL---- ---------- -------Q-- ---------- ----------
            --NTNL---- ---------- -------R-- ---------- ----------
            --ETSL---- ---------- -------E-- ---------- ----------
            --ETKL---- ---------- -------R-- ---------- ----------
            --SAEL---- ---------- -------R-- ---------- ----------
            --DVEL---- ---------- -------Q-- ---------- ----------
            --LGTI---- ---------- -------V-- ---------- ----------
            --LGTI---- ---------- -------V-- ---------- ----------
            --APEL---- ---------- -------K-- ---------- ----------
            --ELRL---- ---------- -------E-- ---------- ----------
            --YPKL---- ---------- -------R-- ---------- ----------
            --DVEL---- ---------- -------Q-- ---------- ----------
            --TDTL---- ---------- -------R-- ---------- ----------
            ---------- ---------- ---------- ---------- ----------
            --IPEL---- ---------- -------Q-- ---------- ----------
            ----EL---- ---------- -------K-- ---------- ----------
            --DLEL---- ---------- -------Q-- ---------- ----------
            --EGTI---- ---------- -------V-- ---------- ----------
            --SNTL---- ---------- -------R-- ---------- ----------
            --EFRV---- ---------- -------E-- ---------- ----------
            --EGTI---- ---------- -------V-- ---------- ----------
            --SNTL---- ---------- -------R-- ---------- ----------
            ----EL---- ---------- -------K-- ---------- ----------
            --IPEL---- ---------- -------Q-- ---------- ----------
            --DLEL---- ---------- -------Q-- ---------- ----------
            --EFRV---- ---------- -------E-- ---------- ----------
            --LGTV---- ---------- -------I-- ---------- ----------
            --EFSL---- ---------- -------E-- ---------- ----------
            --DLEV---- ---------- -------R-- ---------- ----------
            --EDTL---- ---------- -------R-- ---------- ----------
            --NLEV---- ---------- -------R-- ---------- ----------
            --MISL---- ---------- -------E-- ------NYRT SIAL------
            --EYRL---- ---------- -------E-- ---------- ----------
            --EDTL---- ---------- -------R-- ---------- ----------
            --LGTV---- ---------- -------I-- ---------- ----------
            --DVEL---- ---------- -------Q-- ---------- ----------
            --DSEL---- ---------- -------L-- ---------- ----------
            --ELHL---- ---------- -------K-- ---------- ----------
            --QPEL---- ---------- -------K-- ---------- ----------
            --PSEL---- ---------- -------K-- ---------- ----------
            --MPHL---- ---------- -------K-- ---------- ----------
            --HDTL---- ---------- -------Q-- ---------- ----------
            --LGTI---- ---------- -------V-- ---------- ----------
            --KNTL---- ---------- -------R-- ---------- ----------
            ---------- ---------- ---------- ---------- ----------
            --NLDL---- ---------- -------Q-- ---------- ----------
            ----EI---- ---------- -------K-- ---------- ----------
            ----EI---- ---------- -------K-- ---------- ----------
            --IPEL---- ---------- -------Q-- ---------- ----------
            --ELNL---- ---------- -------E-- ---------- ----------
            --DDTL---- ---------- -------R-- ---------- ----------
            --FGTV---- ---------- -------V-- ---------- ----------
            --QTSL---- ---------- -------R-- ---------- ----------
            --QYEL---- ---------- -------E-- ---------- ----------
            --QRII---- ---------- -------S-- ---------- ----------
            ----YI---- ---------- -------R-- ---------- ----------
            ---------- ---------- ---------- ---------- ----------
            --LGTI---- ---------- -------V-- ---------- ----------
            --AETL---- ---------- -------R-- ---------- ----------
            --SCER---- ---------- -------Q-- ---------- ----------
            --RDTL---- ---------- -------Q-- ---------- ----------
            --EFHL---- ---------- -------E-- ---------- ----------
            --EFNV---- ---------- -------E-- ---------- ----------
            ---------- ---------- ---------- ---------- ----------
            --LGMI---- ---------- -------V-- ---------- ----------
            --RSSI---- ---------- -------R-- ---------- ----------
            --DIDI---- ---------- -------E-- ---------- ----------
            --IPEL---- ---------- -------Q-- ---------- ----------
            ----EL---- ---------- -------K-- ---------- ----------
            ---------- ---------- ---------- ---------- ----------
            ----EL---- ---------- -------K-- ---------- ----------
            ---------- ---------- ---------- ---------- ----------
            --TSNI---- ---------- -------K-- ---------- ----------
            --QPEL---- ---------- -------K-- ---------- ----------
            --KPDL---- ---------- -------K-- ---------- ----------
            ----EL---- ---------- -------K-- ---------- ----------
            --QPEL---- ---------- -------K-- ---------- ----------
            ----EL---- ---------- -------R-- ---------- ----------
            --PSEL---- ---------- -------K-- ---------- ----------
            ----EL---- ---------- -------K-- ---------- ----------

            -------Q-I NV-------- ---------- ---------- -------IFR
            -------L-V NV-------- ---------- ---------- -------VFR
            -------L-V NV-------- ---------- ---------- -------IFR
            -------L-L QT-------- ---------- ---------- -------IFR
            -------L-V QC-------- ---------- ---------- -------IFR
            ---------- ---------- ---------- ---------- ----------
            -------F-A NV-------- ---------- ---------- -------LYR
            -------L-V TV-------- ---------- ---------- -------IMR
            -------M-L HV-------- ---------- ---------- -------VFR
            -------L-V QT-------- ---------- ---------- -------IFR
            -------L-V QI-------- ---------- ---------- -------VFA
            -------L-V QT-------- ---------- ---------- -------IFR
            -------S-V HV-------- ---------- ---------- -------IFR
            -------L-V QT-------- ---------- ---------- -------IFR
            -------L-V QC-------- ---------- ---------- -------IFR
            -------M-L HV-------- ---------- ---------- -------VLR
            -------F-A NV-------- ---------- ---------- -------LYR
            -------L-V TV-------- ---------- ---------- -------IMR
            -------L-V QT-------- ---------- ---------- -------IFR
            -------Q-I NV-------- ---------- ---------- -------IFR
            -------L-V QI-------- ---------- ---------- -------VFA
            -------L-V QT-------- ---------- ---------- -------IFR
            -------L-I QT-------- ---------- ---------- -------VFR
            -------L-V QC-------- ---------- ---------- -------IFR
            -------M-L HV-------- ---------- ---------- -------VFR
            -------F-A NI-------- ---------- ---------- -------LYR
            -------L-V TV-------- ---------- ---------- -------IMR
            -------S-V HI-------- ---------- ---------- -------IFR
            -------L-V QT-------- ---------- ---------- -------IFR
            -------L-V QI-------- ---------- ---------- -------VFA
            -------L-L QT-------- ---------- ---------- -------IFR
            -------S-V HI-------- ---------- ---------- -------IFR
            -------M-L HV-------- ---------- ---------- -------VLR
            -------L-V TV-------- ---------- ---------- -------VMR
            -------F-A NI-------- ---------- ---------- -------LYR
            -------L-V QC-------- ---------- ---------- -------LFR
            -------L-L AV-------- ---------- ---------- -------VFR
            -------L-L SV-------- ---------- ---------- -------LFR
            -------F-A NI-------- ---------- ---------- -------LFR
            -------L-L TV-------- ---------- ---------- -------LVR
            -------Q-V AI-------- ---------- ---------- -------IFR
            -------L-V QV-------- ---------- ---------- -------IFR
            -------L-L HV-------- ---------- ---------- -------LFR
            -------Q-V TV-------- ---------- ---------- -------VFR
            -------L-L VI-------- ---------- ---------- -------LFR
            -------L-L AV-------- ---------- ---------- -------LFR
            -------L-V SV-------- ---------- ---------- -------LFR
            -------L-V QV-------- ---------- ---------- -------LFR
            -------Q-V QV-------- ---------- ---------- -------LFR
            -------L-I QV-------- ---------- ---------- -------VFR
            -------L-V QV-------- ---------- ---------- -------IFR
            -------L-V SI-------- ---------- ---------- -------LFR
            -------L-V TV-------- ---------- ---------- -------LFR
            -------L-L QI-------- ---------- ---------- -------VFR
            -------L-V QV-------- ---------- ---------- -------VFR
            -------L-V QI-------- ---------- ---------- -------VFA
            -------L-V NV-------- ---------- ---------- -------LFR
            -------L-I QT-------- ---------- ---------- -------IFR
            -------Q-V IF-------- ---------- ---------- -------VFR
            -------L-L HV-------- ---------- ---------- -------VFR
            -------L-V QV-------- ---------- ---------- -------LFR
            -------F-A NV-------- ---------- ---------- -------LYR
            -------L-L QI-------- ---------- ---------- -------VFR
            -------L-V QV-------- ---------- ---------- -------VFR
            -------L-V QV-------- ---------- ---------- -------LFR
            -------L-V TV-------- ---------- ---------- -------VMR
            -------F-A NV-------- ---------- ---------- -------LYR
            -------L-I QT-------- ---------- ---------- -------IFR
            -------L-V QI-------- ---------- ---------- -------VFA
            -------L-L HV-------- ---------- ---------- -------VFR
            -------L-V TV-------- ---------- ---------- -------ITR
            -------L-L HV-------- ---------- ---------- -------LFA
            -------L-I QV-------- ---------- ---------- -------LMR
            -------F-A NV-------- ---------- ---------- -------LYR
            -------L-V SA-------- ---------- ---------- -------IFR
            -------L-V SA-------- ---------- ---------- -------IFR
            -------L-V SA-------- ---------- ---------- -------IFR
            -------L-V SA-------- ---------- ---------- -------IFR
            -------L-V SA-------- ---------- ---------- -------IFR
            -------L-L HV-------- ---------- ---------- -------VFR
            -------V-F LN-------- ---------- ---------- -------IFR
            -------Q-V VF-------- ---------- ---------- -------LFR
            -------L-L QI-------- ---------- ---------- -------IFA
            -------V-L QT-------- ---------- ---------- -------VFR
            -------F-A NI-------- ---------- ---------- -------LYR
            -------L-I TV-------- ---------- ---------- -------VMR
            -------L-L HL-------- ---------- ---------- -------VFR
            -------M-- ---------- ---------- ---------- ----------
            ---------- ---------- ---------- ---------- ----------
            -------L-V QV-------- ---------- ---------- -------LFR
            -------L-L HV-------- ---------- ---------- -------LFR
            -------Q-V TI-------- ---------- ---------- -------IFR
            -------F-A NV-------- ---------- ---------- -------LFR
            -------M-I HV-------- ---------- ---------- -------VYM
            -------L-L QV-------- ---------- ---------- -------TFR
            -------Q-V QV-------- ---------- ---------- -------LFR
            -------M-L HV-------- ---------- ---------- -------VFR
            ---------- ---------- ---------- ---------- ----------
            -------L-L HI-------- ---------- ---------- -------MFA
            -------Q-V NV-------- ---------- ---------- -------LFR
            ---------- ---------- ---------- ---------- ----------
            -------L-P IP-------- ---------- ---------- -------IPV
            -------L-L QA-------- ---------- ---------- -------VFR
            -------L-L QV-------- ---------- ---------- -------VFR
            -------F-A NV-------- ---------- ---------- -------LYR
            -------F-L QI-------- ---------- ---------- -------VFA
            -------L-L QV-------- ---------- ---------- -------LLR
            -------L-V QT-------- ---------- ---------- -------LFR
            -------M-L HV-------- ---------- ---------- -------VFR
            -------L-V TV-------- ---------- ---------- -------VMR
            -------L-T IF-------- ---------- ---------- -------VFR
            -------L-L HV-------- ---------- ---------- -------VFR
            -------S-I MA-------- ---------- ---------- ----SIWVFR
            -------L-L TV-------- ---------- ---------- -------VLR
            -------L-V QV-------- ---------- ---------- -------LFR
            -------L-A IF-------- ---------- ---------- -------VFR
            -------L-V NV-------- ---------- ---------- -------IFR
            -------L-S YI-----GTE IKRNEDESCC IDSE------ -----FAVFA
            -------H-V VSRQKKHG-- ---------C L--------- ---MDLKVFR
            -------L-V QI-------- ---------- ---------- -------VFA
            -------L-V QT-------- ---------- ---------- -------VFR
            -------L-V QV-------- ---------- ---------- -------LFR
            -------F-A NV-------- ---------- ---------- -------LYR
            -------L-L HV-------- ---------- ---------- -------VFR
            -------L-L TV-------- ---------- ---------- -------VLR
            -------S-V QI-------- ---------- ---------- -------VFR
            -------L-L QI-------- ---------- ---------- -------VFA
            -------F-A NV-------- ---------- ---------- -------LYR
            -------L-V TV-------- ---------- ---------- -------VMR
            -------M-L HV-------- ---------- ---------- -------VFR
            -------L-V QV-------- ---------- ---------- -------LFR
            -------L-V QV-------- ---------- ---------- -------IFR
            -------L-L QA-------- ---------- ---------- -------VFR
            ---------- ---------- ---------- ---------- ----------
            -------L-I IV-------- ---------- ---------- -------VTR
            -------L-L HV-------- ---------- ---------- -------VFR
            -------Q-V VF-------- ---------- ---------- -------LFR
            -------L-V QV-------- ---------- ---------- -------LMR
            -------L-V HV-------- ---------- ---------- -------LFA
            -------F-A NV-------- ---------- ---------- -------LYR
            -------F-I SM-------- ---------- ---------- -------LFR
            -------F-V SL-------- ---------- ---------- -------VFR
            -------F-I SL-------- ---------- ---------- -------VFR
            -------L-V TV-------- ---------- ---------- -------VIR
            -------F-A NV-------- ---------- ---------- -------LYR
            -------F-A NV-------- ---------- ---------- -------LYR
            -------L-L HV-------- ---------- ---------- -------VFR
            -------L-V HV-------- ---------- ---------- -------LFA
            -------L-V HV-------- ---------- ---------- -------VFR
            -------L-V NV-------- ---------- ---------- -------IFR
            -------L-I QV-------- ---------- ---------- -------VMR
            -------L-V QV-------- ---------- ---------- -------LIR
            -------L-V QV-------- ---------- ---------- -------VMR
            -------L-V QV-------- ---------- ---------- -------VIR
            -------F-V SM-------- ---------- ---------- -------IFR
            -------F-V SA-------- ---------- ---------- -------IFR
            -------F-V SA-------- ---------- ---------- -------IFR
            -------K-M RK-------- ---------- ---------- -------VFR
            -------L-L SNSCN----- ---------- ---------- ----TIKIFR
            -------L-V TV-------- ---------- ---------- -------VIR
            -------F-A NV-------- ---------- ---------- -------LYR
            -------L-V QI-------- ---------- ---------- -------IFA
            -------L-V NV-------- ---------- ---------- -------IFR
            -------L-V QT-------- ---------- ---------- -------VFR
            -------L-L QI-------- ---------- ---------- -------IFA
            -------M-L HV-------- ---------- ---------- -------VFR
            -------L-L QA-------- ---------- ---------- -------VFR
            -------F-A NI-------- ---------- ---------- -------LYR
            -------L-V TV-------- ---------- ---------- -------VMR
            -------L-V QV-------- ---------- ---------- -------LFR
            -------L-V QV-------- ---------- ---------- -------LFR
            VYYV-SLL-A QLRYKKLTVD LKRIALDRFL AQCSKYYARN MKKLNFKIFA
            -------L-V QT-------- ---------- ---------- -------VFR
            -------L-V TV-------- ---------- ---------- -------VIR
            -------Q-V IF-------- ---------- ---------- -------VFR
            -------L-V QI-------- ---------- ---------- -------LFR
            -------F-A NV-------- ---------- ---------- -------LYR
            ---------- ---------- ---------- ---------- -------IFR
            RHKPHGWR-L RSLKTH---- ---------- ---------- --KLSLWVFR
            -------M-L HL-------- ---------- ---------- -------VFR
            -------L-V TV-------- ---------- ---------- -------VMR
            -------M-Y DN-------- ---------- ---------- -------LFR
            -------F-A NV-------- ---------- ---------- -------LYR
            -------L-V QV-------- ---------- ---------- -------LFR
            -------Q-V QT-------- ---------- ---------- -------IFR
            -------L-L QV-------- ---------- ---------- -------VFA
            -------Q-V IF-------- ---------- ---------- -------VFR
            -------F-A NV-------- ---------- ---------- -------LFR
            -------L-V QT-------- ---------- ---------- -------VFR
            ---------- ---------- ---------- ---------- ----------
            -------M-V QA-------- ---------- ---------- -------LLR
            ---------M KR-------- ---------- ---------- -------LFR
            -------L-V QV-------- ---------- ---------- -------LFR
            ---------- ---------- ---------- ---------- ----------
            -------L-L QV-------- ---------- ---------- -------LFR
            -------Q-V SI-------- ---------- ---------- -------VFR
            -------M-L NV-------- ---------- ---------- -------VFR
            -------L-I QV-------- ---------- ---------- -------LFR
            -------S-I SV-------- ---------- ---------- -------LFR
            -------S-I SI-------- ---------- ---------- -------LFR
            -------S-L TV-------- ---------- ---------- -------LFR
            -------L-L HV-------- ---------- ---------- -------LSA
            -------L-I QV-------- ---------- ---------- -------LFR
            -------L-V QV-------- ---------- ---------- -------LFR
            ---------- ---------- ---------- ---------- ----------
            -------L-V QV-------- ---------- ---------- -------LFR
            -------L-V QL-------- ---------- ---------- -------IFR
            -------L-V QV-------- ---------- ---------- -------LFR
            -------L-V QT-------- ---------- ---------- -------LFR
            -------L-V QV-------- ---------- ---------- -------VFR
            -------Q-L NV-------- ---------- ---------- -------VFR
            -------A-V GV-------- ---------- ---------- -------TFR
            -------A-V GV-------- ---------- ---------- -------AFR
            ---------M EI-------- ---------- V--------- -------LLK
            -------K-V FV-------- ---------- ---------- -------VFR
            -------L-L SV-------- ---------- ---------- -------VFR
            -------L-V QV-------- ---------- ---------- -------IFR
            -------L-V QV-------- ---------- ---------- -------LFR
            -------T-L SV-------- ---------- ---------- -------IFR
            -------Q-V NL-------- ---------- ---------- -------VIR
            -------L-V QV-------- ---------- ---------- -------VFR
            -------L-V QA-------- ---------- ---------- -------LFR
            -------F-A NI-------- ---------- ---------- -------LYR
            -------M-L HV-------- ---------- ---------- -------VFR
            -------L-V QV-------- ---------- ---------- -------LFR
            -------F-L QI-------- ---------- ---------- -------IFA
            -------L-V VV-------- ---------- ---------- -------VMR
            -------L-V TV-------- ---------- ---------- -------VAR
            -------L-V QV-------- ---------- ---------- -------IMR
            -------F-V HV-------- ---------- ---------- -------LFA
            -------Q-V VF-------- ---------- ---------- -------LFR
            -------L-V SM-------- ---------- ---------- -------ILR
            -------L-V SV-------- ---------- ---------- -------LFN
            -------F-I SM-------- ---------- ---------- -------LFR
            -------L-I ST-------- ---------- ---------- -------VFR
            -------L-L HV-------- ---------- ---------- -------VFR
            -------F-A NL-------- ---------- ---------- -------LYR
            -------F-A NI-------- ---------- ---------- -------LYR
            -------L-V HV-------- ---------- ---------- -------LFA
            -------L-V QV-------- ---------- ---------- -------VMR
            -------L-V SA-------- ---------- ---------- -------VFR
            -------L-L HV-------- ---------- ---------- -------VFR
            -------L-V TV-------- ---------- ---------- -------VTR
            ---------- ---------- ---------- ---------- -------LFR
            -------L-L QI-------- ---------- ---------- -------MFA
            -------L-V QT-------- ---------- ---------- -------VFR
            -------L-L HV-------- ---------- ---------- -------VFR
            -------F-A NI-------- ---------- ---------- -------LYR
            -------L-V TI-------- ---------- ---------- -------VMR
            -------L-V QV-------- ---------- ---------- -------LFR
            -------F-A NI-------- ---------- ---------- -------LYR
            -------L-V TI-------- ---------- ---------- -------VMR
            -------L-V QT-------- ---------- ---------- -------VFR
            -------L-L QI-------- ---------- ---------- -------VFA
            -------L-L HV-------- ---------- ---------- -------VFR
            -------L-V QV-------- ---------- ---------- -------LFR
            -------F-A NV-------- ---------- ---------- -------LYR
            -------L-V QV-------- ---------- ---------- -------LFR
            -------L-L HV-------- ---------- ---------- -------LFR
            -------L-V SV-------- ---------- ---------- -------IMR
            -------L-L HV-------- ---------- ---------- -------LFR
            -YK----Q-H HVR------- ---------- ---------- -------IYM
            -------L-V QV-------- ---------- ---------- -------LFR
            -------L-I SV-------- ---------- ---------- -------IMR
            -------F-A NV-------- ---------- ---------- -------LYR
            -------L-L HV-------- ---------- ---------- -------VLR
            -------L-V ST-------- ---------- ---------- -------VFR
            -------L-V QV-------- ---------- ---------- -------LMR
            -------L-V NV-------- ---------- ---------- -------VFR
            -------L-I NV-------- ---------- ---------- -------VFR
            -------L-V QV-------- ---------- ---------- -------LFA
            -------Q-V VF-------- ---------- ---------- -------LFR
            -------F-A NL-------- ---------- ---------- -------LYR
            -------L-V TL-------- ---------- ---------- -------VIR
            ---------- MI-------- ---------- ---------- -------V--
            -------L-L HV-------- ---------- ---------- -------VFR
            -------L-V QT-------- ---------- ---------- -------VFR
            -------L-V NV-------- ---------- ---------- -------IFR
            -------L-V QI-------- ---------- ---------- -------IFA
            -------L-V QV-------- ---------- ---------- -------LFR
            -------L-V TV-------- ---------- ---------- -------VIR
            -------F-A NV-------- ---------- ---------- -------LYR
            -------Q-V IL-------- ---------- ---------- -------VFR
            -------L-V QV-------- ---------- ---------- -------IFR
            -------S-K YS-------- ---------- ---------- -------VFR
            -------FSC SQ-------- ---------- ---------- -------IIR
            ---------- ---------- ---------- ---------- --------MR
            -------F-A NI-------- ---------- ---------- -------LYR
            -------L-V NA-------- ---------- ---------- -------VFR
            ---------- ---------- ---------- ---------- -------VLR
            -------Q-V VF-------- ---------- ---------- -------LFR
            -------L-V QV-------- ---------- ---------- -------LMR
            -------L-V QV-------- ---------- ---------- -------LFR
            ---------- ---------- ---------- ---------- --------MR
            -------F-A NV-------- ---------- ---------- -------LYR
            -------Q-V IF-------- ---------- ---------- -------VFR
            -H-----I-A QM-------- ---------- ---------- -------IFR
            -------L-L QI-------- ---------- ---------- -------VFA
            -------L-V N--------- ---------- ---------- -------IFR
            ---------- ---------- ---------- ---------- ----------
            -------L-V NV-------- ---------- ---------- -------LFR
            ---------- ---------- ---------- ---------- -------VFR
            -------L-L SA-------- ---------- ---------- -------IFR
            -------L-V NV-------- ---------- ---------- -------VFR
            -------L-V NV-------- ---------- ---------- -------VFR
            -------L-V NV-------- ---------- ---------- -------IFR
            -------L-V NV-------- ---------- ---------- ----------
            -------L-V NV-------- ---------- ---------- -------IFR
            -------L-V NV-------- ---------- ---------- -------VFR
            -------Q-I NV-------- ---------- ---------- -------IFR

            HGDRIPDE-- K--------N EMYPKDPYLY --YDFYPL-E RGELTN----
            HGDRAPDD-- N-------GL EIYPNDPYKN --NPFEPM-R LGGLTN----
            HGDRTPDD-- T-------DD EKYPKDPYLN --DDFFPW-G RGQLTN----
            HGNKMPST-- ---------I NFYPNDPYIN --YTYEPA-G KGGLTN----
            HGERTPRR-- T--------- EL-PPNFTNY --AMYEPW-G LAQLTN----
            ---------- ---------- ---------- ------SL-- ----------
            HGDRTPI--- ---------- RPYPNDPYND --ESIWPV-P YGQLTN----
            HGERAPQ--- ---------- DTYPNDPYLN --NSMEPY-G WGQLTN----
            HGEKVPHK-- E--------A QNYPNDPYRD --YSYYPL-G NGDLTN----
            HGNKMPSN-- ---------I NFYPNDPYIN --YTYEPA-G EGGLTN----
            HKTYAPIS-- ELIN---SNE TSLPHNLT-- --YEYFNT-A PITMPK----
            HGNKMPSN-- ---------I KFYPNDPYIN --YTYEPA-G RGGLTN----
            HGDRTPSK-- L--------- EIYPKAPHN- --SIYESL-G YGQLTD----
            HGNKMPSN-- ---------I NFYPNDPYIN --YTYEPA-G EGGLTN----
            HGERTPRR-- T--------- EL-PPNFTNY --AMYEPW-G LAQLTN----
            HGEKVPHK-- E--------F QNYPNDPYRD --YSYYPI-G NGDLTN----
            HGDRTPI--- ---------- RSYPNDPYNN --ESIWPV-P YGQLTN----
            HGERAPQ--- ---------- DTYPNDPYLN --NSMEPY-G WGQLTN----
            HGNKMPSN-- ---------I NFYPNDPYIN --YTYEPA-G RGGLTN----
            HGDRIPDE-- K--------N EMYPKDPYLY --YDFYPL-E RGELTN----
            HKTYAPIS-- ELIN---SNE TSLPHNLT-- --YEYFNT-A PITMPK----
            HGNKMPSS-- ---------V DFYLNDPYIN --STYEPA-G RGGLTN----
            HGNKTPSN-- ---------I TFYPNDPYIN --CTYEPV-G RGDLTN----
            HGERTPRR-- S--------- EL-PPNFTNF --AMYEPW-G LAQLTN----
            HGEKVPHK-- E--------F QNYPNDPYRD --YSYYPL-G SGDLTN----
            HGDRTPI--- ---------- RPYPNDPYNN --ESIWPV-P YGQLTN----
            HGERAPQ--- ---------- DTYPNDPYLN --NSMEPY-G WGQLTN----
            HGDRTPSK-- L--------- EIYPKAPYD- --SIYESL-G YGQLTD----
            HGNKMPSQ-- ---------V NIYPNDPYVN --YTYEPA-G KGGLTN----
            HKTYAPIS-- ELIK---SNE TSLPHNLT-- --YEYFNT-A PITMPK----
            HGNKMPST-- ---------I NFYPNDPYIN --YTYEPA-G KGGLTN----
            HGDRTPSK-- L--------- EIYPTAPYN- --PIYESL-G YGQLTD----
            HGEKVPHR-- D--------V QSYPNDPYRD --YSFYPL-G NGDLTN----
            HGERAPQ--- ---------- DTYPNDPYLN --NSMEPY-G WGQLTN----
            HGDRTPI--- ---------- RPYPNDPYND --ESIWPV-P YGQLTN----
            HGERTPRR-- T--------- EL-PPNFTNF --AMYEPW-G LAQLTN----
            HGDRSLDP-- N-------VG ESYPNDPYRD --LDIFPV-G PGGLTN----
            HGDRTPDP-- S-------IG GTYPNDPYRN --YTYFPV-G LGGLTN----
            HGDRTPV--- ---------- DPYSTDPYAN --ESLWPV-P FGDLTN----
            HGDRTPDS-- S-------IG ESFPTDPALN PEDDFFPV-G LGGLTN----
            HGDKNPT--- ---------- ETYPNDPWAD --YD-WPD-G WGALTK----
            HGDRAPNF-- D-------SI EFYPLDPYAN --ETWYPH-G WDGLTN----
            HGDKVPHT-- P--------W QSYPTDPHKN --HSYFPT-S NGGLTN----
            HSHRTPA--- ---------- DTYPNDPHIN --SKLEPY-G WGQLTN----
            HGDRTPEE-- I-------PE LGDSQDLVEE --YDFFPI-G PGGLTN----
            HGDRTPDP-- S-------IG EYFRTSLSPK --NNWFPA-G PGNLLN----
            HGDRTPVN-- T-------GV ETYPEDPYLN --SEFFPD-G PGALIN----
            HGDRAPNP-- G-------YE KWYPTDPYIN --ERYAPV-G LGGLTE----
            HGERTPRL-- K--------- EMYPRDIYSV --ADYEPW-G LGQLTN----
            HGDRAPSS-- Q-------FR YYYPSDPYVN --ETWHPE-G WGGLSN----
            HGDRAPNV-- E-------NI PLWPLDPYRN --ETWYPE-G WAGLVN----
            HGDRTPDV-- S-------IG ESYPTQPELD PKNNYFPV-G PGGLTN----
            HGDRTPEVNG A-------GG ESYPTDPTLD PKNNFFPV-G PGGLTN----
            HGDRTPNK-- E--------- ELYPTLDYN- --PIYESL-G YGQLTE----
            HGDRTPTK-- S--------- ELYKNLAYN- --PIYDSL-G YGQLTD----
            HKTHAPIL-- DLID---NND MNLPRNLT-- --YEYFNA-A PLSMPN----
            HGDRTPDA-- T-------ND EKYPNDPYLN --NPFYPM-G RGQLTN----
            HGNRMPSN-- ---------I EYYPNDPYVN --YTYEPA-G RGGLTN----
            HGDRTPT--- ---------- ESYPNDPYRD --YK-WQG-G WGALTK----
            HGDKVPQR-- E--------Y QNYPNDPYRD --YSYHPM-G DGDLTN----
            HGDRTPRE-- K--------- EISPVDYHNI --SIYEPW-G LAQLTN----
            HGDRTPI--- ---------- RPYPNDPYNN --ESLWQV-P YGQLTN----
            HGDRTPSE-- E--------- ELYPTLAYN- --PIYESL-G YGQLTE----
            HGDRTPTK-- S--------- ELYKKLAYN- --PIYDSL-G YGQLTE----
            HGDRTPRE-- K--------- EISPVDYHNI --SIYEPW-G LAQLTN----
            HGDRAPQ--- ---------- DTYPNDPYIN --NSMEPY-G WGQLTN----
            HGDRTPI--- ---------- RPYPNDPYNN --ESLWQV-P YGQLTN----
            HGNRMPSN-- ---------I KYYPNDPYVN --YTYEPA-G RGGLTN----
            HKTHAPIL-- DLIG---NND MNLPRSLT-- --YEYFNT-A PLSMPN----
            HGDKVPQR-- E--------Y QNYPNDPYRD --YSYHPM-G DGDLTN----
            HGERAPV--- ---------- DSYPKDPYIN --DNMEPY-G WGQLTN----
            HKLYAPSE-- DEGR----ND TDIPEILS-- --YKYFTS-A TMNMSL----
            HGERTPLL-- K--------- ETYPKDPYNE --SAYEPW-G MGQLTN----
            HGDRTPV--- ---------- GRYKNDPY-N --ETSWPI-P YGQLTN----
            HGDRTVEP-- N-------IG ESYPNDPYKD --YNYYPD-G NGQLTN----
            HGDRTVEP-- N-------VG ESYPNDPYKD --YDYYPD-G NGQLTN----
            HGDRTVDP-- N-------VD ESYPNDPYKD --YDYYPD-G NGQLTN----
            HGDRTTDK-- N-------F- ESYPNDPYKN --DNFYPD-G NGQLTN----
            HGDRTIEK-- N-------V- ESYPNDPYKN --YNFYPD-G NGQLTN----
            HGDKVPHR-- E--------F QNYPNDPYRE --HTYYPI-G DGDLTN----
            HGDRTADV-- Q-------KN ESYPNDPYKD --YGYYPY-G NGQLTN----
            HGDRNPT--- ---------- ETYPKDPYIN --YA-WPN-G WGALTK----
            HKTYAPIF-- DLIY---NND TDLPSSLT-- --YEYFNT-A PLSMPK----
            HGNRMPTK-- ---------E SFYPKDPYIN --YTYKPD-G RGSLTN----
            HGDRTPV--- ---------- RSYPNDPYND --ESLWPV-P YGQLTN----
            HGERAPQ--- ---------- DTYPNDPYVN --NSMDPY-G WGQLTN----
            HGEKVPHR-- E--------Y QNYPTDPYKD --YSFYPM-G SGDLTN----
            ---------- ---------- ELFPNAPRD- --PLYYEL-G YGQLTE----
            ---------- ---------- -----MPLN- --PIYDQL-G YGQLIE----
            HGERTPRI-- K--------- EMWPTDTLNE --TAYEPW-G LAQLTN----
            HGDKVPHQ-- E--------Y QNYPNDPHRN --HSYYPI-E NGGLTN----
            HGYRTPT--- ---------- ETYPNDPYLH --YK-WPD-G WGALTK----
            HGDRTPL--- ---------- NPYPTDPYKN --ESLWPV-P FGQLTN----
            HQPATPVI-- R-VD---DSI TSSSESPS-- --YILDTN-E TMDMTN----
            HGDRTTVA-- E-------SQ VYYPNDPYIN --KTYWPE-G YGGLIN----
            HGERAPLK-- K--------- EMYPNDPHSV --SDYLPW-D LGQLTN----
            HGEKVPQR-- E--------Y QNYPNDPYKD --YTYQSL-G DGDLTN----
            HGDRTPS--- ---------- TSYINDPYNN --QSIWPV-P YGQLTN----
            HKTYAPIS-- DIIH---SND TSLPSELT-- --YEYFNS-A PLNMPN----
            HGDRTPDH-- S-------VQ ETYPNDPYLN --SNFSPM-G RGQLTN----
            ----MPTE-- G--------R TFYPHDPYDS --KSYEPE-G YGSLTN----
            HGERVPRQ-- K--------- ELLLNDLHNV --STYEPW-G LGQLTN----
            HGNRTPTM-- D--------Q TFYPNDPYGN --MTYEPE-G HGGLTN----
            HGDRTPEK-- V--------- ELYPDLPYNA --SIYDDL-G FGQLTS----
            HGDRTPI--- ---------- DPYPNDPYNN --ESIWPV-P YGQLTN----
            HKTYAPIS-- DIIN---SND TNFPTRLT-- --YKHFDT-A PIDMPN----
            HGERTPRE-- K--------- ELWPNDPYSV --STYEPW-G LGQMTN----
            HGNRMPSY-- G--------R RIYPNDPYSA --MTYEPE-G FGGLTN----
            HGEKVPHR-- E--------Y QNYPTDPYKD --QSYYPM-G NGDLTN----
            HGERAPQ--- ---------- DTYPNDPYVN --DSMEPY-G WGQLTN----
            HGDRTPT--- ---------- ETYPKDPYGD --YE-WEG-G LGALTK----
            HGDKVPHR-- E--------Y QNYPNDPYRD --YSYYPM-G NGDLTN----
            HGDRTPTK-- E--------- ELYPTAPHN- --PMYDQL-G YGQLTE----
            HGDRAPQ--- ---------- DTYPNDPYLN --NSMEPY-G WGQLTN----
            HGERTPRE-- K--------- ELSPNDFSSI --SMYEPW-G LAQLTN----
            HGDRNPT--- ---------- ETYPNDPYRD --YK-WQE-G WGALTK----
            HGDRTPDN-- N-------DN EKYPNDPYLN --DDFYPM-G RGQLTN----
            HKTYAPIL-- DLIN---NND TNLPDSLT-- --YEYFNS-A PLSMPN----
            HGHRMPSK-- ---------- IDYPKDPYAN --YTYAPA-G LGGLTN----
            HKTYAPIL-- DLIN---SND TNLPDNLT-- --YEYFNS-A PLNMPN----
            HGHRTPSK-- ---------- MYYPKDPYVN --YTYEPE-G LGGLTN----
            HGERTPRE-- K--------- ELSPNDLSNV --SIYEPW-G LAQLTN----
            HGDRTPI--- ---------- RPYPNDPYNN --KSMWPV-P YGELTN----
            HGDKVPHR-- E--------Y QNYPNDPYRD --YSYYPM-G NGDLTN----
            HGDRAPQ--- ---------- DTYPNDPYLN --NSMEPY-G WGQLTN----
            HGDRTPTK-- E--------- ELYPKAEHN- --PIYDTL-G YGQLTE----
            HKTFAPIL-- DLIN---SNE MDVPRRLT-- --YEYFNT-A PLTMPN----
            HGDRTPT--- ---------- RFYANDPYDN --ENLWPV-P YGQLTN----
            HGDRAPQ--- ---------- DTYPNDPYIN --NTMEPY-G WGQLTN----
            HGDKVPHR-- E--------Y QNYPNDPYKD --YSYYPM-G NGDLTN----
            HGERTPRE-- K--------- ELCPRDLLDV --SVYEPW-G LAQLTN----
            HGDRTPSS-- T--------- ELFPKAPLL- --PIYETL-G NGQLTE----
            HANRMPTN-- G--------R KTYPNDPYDD --LTYEPE-G YGGLTN----
            ---------- ---------- ---------- ---------- ----------
            HGERAPE--- ---------- TTYHNDPYIK --NPMEPY-G WGQLTN----
            HGDKVPHR-- E--------F QNYPNDPYRD --HSYYPM-G NGDLTN----
            HGDRTPT--- ---------- ETYPKDPYIN --YS-WPG-G WGAMTK----
            HGQRTPLL-- K--------- EFYPKDIYNE --SSYEPW-G ISQLTN----
            HKLHAPRE-- DYAG-----T ESLPRVLS-- --YEYFTS-A RMNMPN----
            HGDRTPI--- ---------- APYPSDPYRS --ETLWPV-P YGELTN----
            HGDRTLDL-- V-------HG ETYPNDPYKD --LENYPT-G DGQLTN----
            HAERTLDM-- R-------FK ESYPNDPYKN --MDNYPQ-D DGQLIN----
            HGDRTLD--- ---------- ---------- ---------- -GEAKM----
            HGERAPV--- ---------- DTYPNDPYIK --DSMQPY-G WGQLTN----
            HGDRTPV--- ---------- TNYPNDPY-N --ETSWPV-P YGQLTN----
            HGDRTPV--- ---------- TNYPNDPY-N --ETSWPV-P YGQLTN----
            HGDKVPHR-- E--------F QNYPNDPHLE --HSYYPM-G NGDLTN----
            HKLHAPKK-- NNAK--NDPE ISIPQNLS-- --YEYFTS-A ATDMSK----
            HGDRTPDN-- N-------GR EMFPNDPYIN --YSFYPT-G LGQLTM----
            HGDRTPDN-- K-------N- EMYPNDPYLN --YSFYPE-G LGQLTI----
            HGERVPML-- K--------- EMYPNDPYNV --SVYEPW-G LGQLTN----
            HGERTPLL-- K--------- EMYPRDPYNV --SVYEPW-G LGQLTN----
            HGERTPLL-- K--------- EMYPNDPYNT --SVYEPW-G LGQLTN----
            HGERTPLL-- N--------- EMYPNDPYNA --SVYEPW-G LGQLTN----
            HGDRTPDN-- ---------R ETYPNDPYKD --EKFYPT-G RGELTN----
            HGDRTPED-- ---------K ETYPNDPYKN --EEYYPT-G RGQLTN----
            HGDRTPED-- ---------K ETYPNDPYKD --EKFYPT-G RGELTN----
            HGDRTPNK-- E--------- EIYPKLPYN- --PIYDTL-G YGQLTE----
            HGDRTPSK-- S--------- EIYPKLPHN- --PIYDTL-G YGQLTQ----
            HGNRAPQ--- ---------- DTYPNDPYVN --NSMEPY-G WGQLTN----
            HGDRTPI--- ---------- RTYPNDPYNN --ESIWPV-P YGQLTN----
            HKTYAPIL-- ELTN---SKD TDLPYSLS-- --YEYFNT-A PIGMPR----
            HGDRTPDA-- T-------DD EKYPNDPYLN --YSYYPL-G RGQLTN----
            HGNRMPSE-- ---------I NYYPNDPHIN --YTYEPA-G PGGLTN----
            HKTYAPIS-- PLVY---SND SSFPTALT-- --YDYFNF-A TLQMPN----
            HGDKVPHR-- E--------F QNYPSDPYKD --YSYYPM-G NGDLTN----
            HSNRMPTN-- G--------S KVYPKDPYVH --MTYEPE-G FGGLTN----
            HGDRTPI--- ---------- RPYPNDPYNN --ESLWPV-P YGQLTN----
            HGERAPQ--- ---------- DTYPNDPYVN --NTMEPY-G WGQLTN----
            HGERTPIR-- E--------- ELWPKDPNDL --SVYEPM-G LGQLTN----
            HGDRTPRE-- N--------- ELWPKDLEDL --SVYEPM-G LGQLTN----
            HKTYAPIL-- ELTN---SKD TDLPYPLS-- --YEYFNT-A PIGMPR----
            HGNRMPSE-- ---------I NYYPNDPHIN --YTYEPA-G PGGLTN----
            HGDRAPQ--- ---------- DTYPNDPYVN --NSMEPY-G WGQLTNVIIF
            HGDRTPT--- ---------- STYPNDPYRD --YN-WQG-G WGILTK----
            HGDRTPRK-- K--------- EI-SMDHHDI --TIYEPW-G LAQLTN----
            HGDRTPI--- ---------- RTYPNDPYNN --ESIWPV-P YGQLTN----
            HGDRTPSK-- A--------- EIYPKLPHN- --PIYDTL-G YGQLTQ----
            HGDRTPSK-- E--------- EIYPKLSYN- --PIYNTL-G YGQLTE----
            HGDKVPHR-- E--------Y QNYPTDPYKD --YSYYPM-G SGDLTN----
            HGDRAPQ--- ---------- DTYPNDPYLN --NTMEPY-G WGQLTN----
            HGDRTPSK-- R--------- EVYPNLPPN- --PIYDKL-G YGELTD----
            HGDRTPV--- ---------- RSYPNDPYNN --ESFWPV-S YGQLTN----
            HGERTPRE-- K--------- ELWPNDPHHI --SKYEPW-N LAQLTN----
            HGNRTPTN-- G--------T NVYPNDPYVN --ETYEPD-G LGALTN----
            HKTYAPIL-- DLIS---SNV TDSPTSLT-- --YEHFIN-A PRSMPN----
            HGDRTPT--- ---------- ETYPTDPYRD --YD-WPG-G WGALTK----
            HGDRTPI--- ---------- NPYPNDPYRD --EAKWPV-P FGQLTN----
            HGERTNDE-- P--------- EVSIFNHFGP --SAYEPF-G IGQLTN----
            ---------- ---------- ---------- ---------- ----------
            HGARTAIN-- C--------- EIELVPGLDE --SAYEPY-G MAQLTA----
            HGDRTPEK-- V--------- EIYKTDPYDP --DFYEQY-G YGQLHK----
            HGDRTPQG-- D--------- ELYPTDPYR- --QVFADI-G FGQLTK----
            ---------- ---------- ---------- ---------- ----------
            HGDRTATK-- T--------- EVYKNDPYI- --QHYEDL-G YGVLTK----
            HGDRAPGN-- --------FI KSIPNDLHRN --KTFYPM-G LGGLTN----
            HGDRTPTE-- ---------K SSYANDPYTK --RDFYPY-G YGALTN----
            HGARRPSL-- N--------- EALHLNFTDS --AAYKPE-G YYQLTK----
            HGDRTPEK-- S--------- ALYPTDPHVN --EDFHPV-S FGGLTN----
            HGDRTPEK-- S--------- AMYPKDPYYD --YDYYPL-E LGALTN----
            HGDRTPEK-- S--------- ALYPKDPHLN --HDYYPL-V YGALTN----
            NKFYVPDY-- DYPT----AE LQVPSNLT-- --YKYFIE-N ALDVPN----
            HGARTPID-- C--------- EARLL-GTNE --TLYKPW-G FAQLTN----
            HGARTNAK-- S--------- EVEMAKPQNI DPSLHETF-G YEQLTN----
            ---------- ---------- -----MPQDI DPSLHETF-G YEQLTN----
            HGARTNSG-- S--------- ETRMAMAQYV DPSLHETF-G YEQLTN----
            NGERRPYP-- G--------- ESYPLDPYAS -A---IPY-- DGRLTD----
            HGARTPDK-- A--------- EFKYINYAGL --NAYNPY-G LGELTN----
            HGERTVIP-- A--------- EFMTLDYAGK --EAYEPY-G FGQLTN----
            HGARTPGR-- I--------- EAEHINATD- --PELYPE-G YQELTN----
            HADRTPET-- F--------P KRFPNDPHMY --ESFHPI-G PGGLTN----
            HGDRTPMP-- A-------PI GLYPNDPNKN --LRFGPI-G SSGLTN----
            HGDRIPQP-- Y-------PI GFYPTDPHKN --RTFAPI-G SSGLTN----
            H--------- ---------- ---------- -----IPQ-D SIPLIP----
            HGDRNPT--- ---------- ETYPNDPYLH --YD-WPD-G WGALTK----
            HGDRELND-- D--------- ---------- ---------I GGDLTQ----
            HGERSPSK-- Y--------- ETYLVTKDYK --NIEELW-G FGQLTN----
            HGERTPQA-- N--------- ESKLIGNSSR --ALQEPW-G YSQLTN----
            HGDRAPIF-- ---------- -FTPTDPNRE --KDIYPL-E LGTLNN----
            HGERSPQ--- ---------- TTYTNDPYKN --DPMEPF-G WGQLTS----
            HGARTPSR-- A--------- EALRVNVTNS --AIYWPE-G HIQLTN----
            HGNRMPTK-- G--------A AIYPKDPYIN --ETYYPE-G HGGLSN----
            HGDRTPI--- ---------- RPYTNDPYNN --ESVWPV-P YGQLTN----
            HGDKVPHR-- E--------F QNYPSDPYKD --HSYHPM-G NGDLTN----
            HGERTPRE-- R--------- EMWPNDSYNA --STYEPW-N LGQLTN----
            HKPYAPIS-- AVVD---NEN VSFPANLT-- --YEHFDF-A PFNMPN----
            HGERAPQ--- ---------- DTYPNDPYLN --DSMEPY-G WGQLTN----
            HGERAPE--- ---------- TTYPNDPYTN --DPMLPY-G WGQLTN----
            HGERAPLL-- K--------- EAFPKDEHDL --SDYIPW-G LAQLTN----
            HKLYAPRE-- DHAE-----K EGLPRVLS-- --YEYFTS-A RMDMPN----
            HGDRNPT--- ---------- ETYPKDPYLN --YS-WPG-G WGALTK----
            HGDRTLDD-- E-------IK KWFPNDPNKN --YNDYPN-N NGLLTE----
            RGDRYLEE-- AE----RTSY RYLLNESDKR --VMPDPD-F YGPLIN----
            QGDRMLDD-- ---------- --ITGQFQTN --ESYYPD-S DGLLTD----
            HGDRTMDP-- T-------VG EFYPTDPNNN --FNYYPY-G KGQLTN----
            HGDKVPHR-- E--------Y QNYPNDPYRN --HSYYPM-G NGDLTN----
            HGDRTPI--- ---------- SPYPTDPYHN --ETFWPV-P YGELTN----
            HGDRTPI--- ---------- KAYPNDPY-N --ESSWPV-P YGQLTN----
            HKLYAPEE-- NDADYAKQNE TSIPQTLS-- --YEYFTS-A AMSMPK----
            HGERTPLL-- K--------- EMYPKDLYNV --SIYEPW-G LGQLTN----
            HGDRTLEK-- Q--------I EYYPDDPHKH --YDTYPV-G DGQLTN----
            HGDKVPHR-- E--------F QNYPNDPYRE --HSYYPM-G NGDLTN----
            HGERAPV--- ---------- NTYPNDPHIN --DTMEPY-G WGQLTK----
            HGDRTPDK-- E--------- EIYPKLPTN- --HIYETL-G YGQLTE----
            HKTYAPIS-- GLIS---NNE TNLPRRLT-- --YDHFTT-A PISMPS----
            HGHRTPTN-- G--------T MVYPNDPYVN --LTYEPE-G YGALTN----
            HGDKVPHR-- E--------Y QNYPNDPYRD --YSYYPM-G SGDLTN----
            HGDRTPM--- ---------- RPYLNDPYNN --ESLWPV-P FGQLTN----
            HGDRAPQ--- ---------- DTYPNDPYVN --NSMEPY-G WGQLTN----
            HGERTPRE-- K--------- ELWPNDPYDI --SVYEPW-G LARLTN----
            HGDRTPM--- ---------- RPYLNDPYSN --ESLWPV-P FGQLTN----
            HGDRAPQ--- ---------- DTYPNDPYVN --NSMEPY-G WGQLTN----
            HGHRTPTN-- G--------T TIYPNDPYVN --LTYEPD-E YGALTN----
            HKTYAPIL-- GLIS---NNE TNLPRRLT-- --YDHFTT-A PISMPN----
            HGDKVPHR-- E--------Y QNYPNDPYRD --YSYYPM-G SGDLTN----
            HGERTPRE-- K--------- ELWPNDPYDI --SVYEPW-G LARLTN----
            HGDRTPI--- ---------- EFYPNDPYQN --ESLWPV-P FGQLTN----
            HGERAPLA-- K--------- EMYPNDPHHG --SSYEPW-G VAQLTN----
            HGDKVPHR-- F--------Y QNYPNDPYRD --YSYYPM-G DGDLTN----
            HGERAPQ--- ---------- DTYPNDPYVS --DTMKPY-G WGQLTN----
            HGDKVPHR-- F--------Y QNYPNDPYRD --YSYYPM-G DGDLTN----
            NNQYVPYE-- DAIN---NNI TILLNNSS-- --YDYINS-M TKDIPK----
            HGERAPLA-- K--------- EMYPKDPHQG --SSYEPW-G VAQLTN----
            HGERAPQ--- ---------- DTYPNDPYVS --DTMKPY-G WGQLTN----
            HGDRTPI--- ---------- ELYPNDPYKN --ESLWPV-P FGQLTN----
            HGDKVPQR-- E--------F QNYPNDPHRH --HSYYPI-G DGDLTN----
            HGDRTIDR-- S-------SR ESYPNDPYNS --HNFYPV-G DGQLTN----
            HGERTPLL-- K--------- EMYPKDPYNV --SIYEPW-G LSQLTN----
            HGDRTPDN-- N-------GY EMYPKDPYLK --YSFFPE-G LGQLTN----
            HGDRTPDN-- N-------GR EMFPNDPYIN --YSFYPT-G LGQLTA----
            HKLYAPWE-- NDAEI---NE TSIPETLS-- --YESFIS-A AINIPM----
            HGDRTPT--- ---------- ETYPKDPYVN --YD-WPG-G WGALTK----
            HGDRTPI--- ---------- APYENDPYNK --ESSWPV-P YGELTN----
            HGERAPV--- ---------- DTYPNDPYIN --DSLKPY-G WGQLTN----
            ---------- ---------- ---------- ---------- WTHMVG----
            HGEKVPQR-- D--------Y QNYPNDPYRD --YSYYPM-G DGDLTN----
            HGNRMPSG-- ---------I NYYPNDPYIN --CTYEPA-G PGGLTN----
            HGDRTPDA-- I-------DD EKYPNDPYLN --YSYYPM-G RGQLTN----
            HKTYAPIL-- ELIN---SND TDLPHSLS-- --YEHFNT-A SIGMPR----
            HGDRTPRQ-- K--------- EISSMDHHDT --TIYEPW-G LAQLTN----
            HGDRAPQ--- ---------- DTYPNDPYVN --NSMEPY-G WGQLTN----
            HGDRTPI--- ---------- RTYPNDPYNN --ESTWPV-P YGQLTN----
            HGDRTPT--- ---------- STYPNDPYRD --HN-WQG-G WGALTK----
            HGDRTPNK-- A--------- EIYPKLPYN- --PIYDTL-G HGQLTQ----
            HGDRTPSK-- A--------- ELYPKLPYN- --PIYETL-G YGQLTD----
            HGDRAPV--- ---------- DTYPNDPHIN --GSMEPN-G WGQLTN----
            HGDRAPL--- ---------- DTYPNDLYVN --YTMGPN-G WGQLTN----
            HGDRTPI--- ---------- APYKNDPYRN --ESLWPV-P FGQLTS----
            HGDRIIDR-- S-------IQ ESYPHDPYKS --QNFYPD-G DGQLTK----
            HGDKVPHR-- E--------F QNYPNDPHRN --HSYYPM-G NGDLTN----
            HGDRTPT--- ---------- ETYPKDPYIN --YD-WPG-G WGALTK----
            HGERTPAL-- R--------- EMYPKDLYNI --SVYEPWGG LGQLTN----
            HGERTPRA-- K--------- ELWCQD---T --SAYEPW-G LAQLTN----
            HGDRAPQ--- ---------- DTYPNDPYIN --NSMEPY-G WGQLTN----
            HGDRTPV--- ---------- RSYPNDPYNN --ESLWPV-P YGQLTN----
            HGERTPT--- ---------- ETYPNDPYLD --YK-WQG-G WGALTK----
            HGDRTPTR-- E--------- ELYPKLPHN- --PIYDSL-G YGQLTE----
            HKTYAPIL-- DLIN---GND TNLPSNLT-- --YEHFNT-A PLGMPN----
            HGDRTPDD-- T-------DD EKYPKDPYLN --DDFFPW-G RGQLTN----
            ----MPCK-- ---------P SFYPKDPYIN --NNYEPE-G PGGLTN----
            HGDRTPDD-- N-------DE EKYPNDPYLN --NDFYPF-G RGQLTN----
            HGEKVPQR-- E--------F QNYPNDPYRD --YSYGPI-G DGDLTN----
            HGDRTPDN-- N-------GH EMYPKDPNLN --NNFYPL-G LGQLTH----
            HGDRTPDN-- N-------GR EMFPKDPYIN --YSFYPT-G LGQLTI----
            HGDRTP-N-- S-------DR EMFPNDPHLN --YSFYPT-G LGQLTL----
            HGDRTPDA-- S-------DD EKYPNDPYLN --YSYYPM-G RGQLTN----
            ---------- ---------- ---------- ---------- ----------
            HGDRTPDA-- T-------DD EKYPNDPYLN --YSYYPL-G RGQLTN----
            HGDRTPDN-- S-------GR EMFPNDPYVN --DSFYPI-G LGQLTT----
            HGDRIPDE-- K--------N EMYPKDPYLY --YDFYPL-E RGELTN----

            ---------S GKMREYQLGQ FLRERYGD-F LG-DIY--TE ESVSALSSFY
            ---------N GKTREYQLGE YLRKHYGD-F LG-DTY--HA SEVSAGSTNS
            ---------T GKMREYALGQ FLRNKYGE-F LG-DLY--RP QFVSALSSDY
            ---------I GKMTMYKVGQ FFRKRYEN-F LG-EIY--TK ENIWFRSDEV
            ---------E GKMTEFRIGS MLRERYNT-F LG-NHY--YP SDVYAYSTDH
            ---------- ---------- FAKIKHSS-F ---------- ------SFSI
            ---------I GKDQHLLLGR WIRKRYSY-L LN-ELY--SP YDIYIQSTDV
            ---------E GRRNQYNQGL FLRKKYNN-F LG-PTY--SP DIFYLQSTAV
            ---------E GKLREYKIGK MLREHYNQ-Y FG-PDY--WP EKIYARSTFI
            ---------V GKTTMYKVGQ FFRERYED-L LG-EIY--TK ENIWFRSDEI
            ---------I GMLNMYNLGV HLRTIYDE-F LG-KIY--MQ ETAKMQTAEY
            ---------V GKMTIYKVGQ FFRERYED-F LG-EIY--TK ENIWFRSDEM
            ---------K GKIREFQLGA LLRAKYSK-F LG-GHH--TF GSVYAYSSDV
            ---------V GKMTMYKVGQ FFRERYED-F LG-EIY--TK ENILFRSDEV
            ---------E GKMTEFRIGS MLRERYNT-F LG-NHY--YP SDVYAYSTDH
            ---------E GKLREYKIGK MLRERYNQ-Y FG-PDY--WP EKIYARSTFI
            ---------I GKDQHLLLGR WIRKRYSY-L LN-ELY--SP YDIYIQSTDV
            ---------E GRRNQYNQGL FLRKKYNN-F LG-PTY--SP DIFYLQSTAV
            ---------- -------VRQ FFRERYED-F LG-EIY--TK ENIWFRSDEV
            ---------S GKMREYQLGQ FLRERYGD-F LG-DIY--TE ESVSALSSFY
            ---------I GMLNMYNLGV HLRTIYDE-F LG-EIY--MQ ETAKMQTAEY
            ---------I GKMAMYKVGQ FFRERYED-F LG-EVY--TK ENIWFRSDQA
            ---------V GKMTMYQVGQ FFRERYED-F LG-EIY--TK KKIWFRSDKI
            ---------E GKMTEFRIGS MLRERYNK-F LG-NHY--YP SDVYAYSTDH
            ---------E GKLREYRIGK MLRERYNQ-Y FG-PDY--WP EKIYARSTFI
            ---------I GKDQHLLLGR WIRKRYSY-L LN-ELY--SP YDIYIQSTDV
            ---------E GRRNQYNQGL FLRKKYNN-F LG-LTY--SP DIFYLQSTAV
            ---------K GKIREFQLGA LLRTKYSK-F LG-GHH--TY GSVYAYSSDV
            ---------V GKTNMYKVGQ FFRERYED-F LG-KIY--TK ENIWFRADEV
            ---------I GMLNMYNLGV HLRTIYDE-F LG-EIY--MQ ETTKMQTAEY
            ---------I GKMTMYKVGQ FFRKRYEN-F LG-EIY--TK ENIWFRSDEV
            ---------K GKIREFQLGA LLRTKYSK-F LG-GHH--TY GSVYAYSSDV
            ---------E GKLREYKIGK MLRERYNQ-Y FG-PDY--WP EKIYARSTYI
            ---------E GRRNQYNQGL FLRKKYNN-F LG-STY--SP DIFYLQSTAV
            ---------I GKDQHLLLGR WIRKRYTY-L LS-ELY--SP YDIYIQSTDV
            ---------E GKMTEFRIGS MLRERYNR-F LG-NHY--YP SDVYAYSTDH
            ---------N GKLRAFNLGQ ALRKKYDK-F LG-NIY--YP ELIKARSTDC
            ---------K GKMRVFKLGQ ALRLKYDE-F LG-DLY--YP DVLEGRSTDY
            ---------L GKEEHLLLGR SFRERYSH-L LP-QTY--SR YDIYVRSTDV
            ---------E GKLQVFNFGR ILRSKYKK-F LG-DVY--YP SIVKSRSTDY
            ---------K GMLQMYTLGE RLRAMYGP-F LG-NKY--KS TDLLVRSSYA
            ---------E GKRRAYDLGV FFKERYGV-W LG-DIY--LS NEVEFRSSNM
            ---------V GKLREYKIGT MLRNRYDE-F LG-PYY--ST DLIDARTTYV
            ---------E GKLAAYNQGL WLAKRDGP-F LG-TEF--ST DIFQLQTTAV
            ---------R GKLREFNLGR TIRSKYDK-F LG-SIY--SP ELVEARSTSI
            ---------E GKLREYNLGR ALKSRYDE-F LG-DIY--YP AILKARSTDY
            ---------T GKKRQFEFGK ALRSRYDE-F LG-PFY--YP KMLEARSTDF
            ---------- ---------- ---------- ---------- ----------
            ---------V GKRREYKIGQ VLKRRYKD-L LG-SLY--VP RDVYAVSTDC
            ---------D GKMRAYDLGV FLKERYGE-W LG-DVY--LK DEVEFRSSNR
            ---------V GKRRAYELGV FLRERYGN-W LG-DIY--LK DEVEFRSSTY
            ---------E GKLRLYNFGQ TLRKKYDK-F LG-PFY--YP SVVESRSTDY
            ---------E GKKRELALGR ALRCRYDT-F LG-PTY--YP AVVKARSTDY
            ---------V GKLREFRLGA MLRRRYST-F LG-GSH--KY RSVFAYSSDI
            ---------A GKIREFRLGA ILRKRYRA-F LG-DHH--KY GSVYAYSSDI
            ---------V SMLNMYNLGV HLRKVYGK-F LG-DVY--TS ETMKMQTAEY
            ---------N GKMREYVLGQ FLRQRYDQ-F LG-DVY--RS EAVSAISSDY
            ---------V GKLSLYKLGQ YFRERYDQ-F LG-RIY--TS KDIWFRADEV
            ---------E GMIRMYNIGQ WIRNEYGS-I IG-NKY--ES GLSLTQSTYA
            ---------R GKLREYRIGT MLRERYDQ-Y FG-PDY--WP EKIYAQSTHI
            ---------E GKMREYRIGT MLKERYGK-F LG-DIY--RP SDVYAYSTDH
            ---------I GKYQHLLLGR WIRKRYSH-L LS-DLY--SP YDIYIQSTDV
            ---------V GKIREFRLGA MLRRRYST-F LG-GSH--KY GSVFAYSSDV
            ---------A GKIREFRLGA ILRKRYRA-F LG-DHH--KY GSVYAYSSDI
            ---------E GKMREYRIGT MLKERYGK-F LG-DVY--HP SDVYAYSTDH
            ---------E GRRNQYNQGV FLRKQYNN-F LG-PTY--SP NIFYLQSTAV
            ---------I GKYQHLLLGR WIRKRYSH-L LS-DLY--SP HDIYIQSTDV
            ---------V GKLSLYKLGQ YFRERYDQ-F LG-RIY--TS KDIWFRADEV
            ---------A SMLNMYNLGV HLRKVYGE-F LG-DLY--MS ETMKMQTAEY
            ---------R GKLREYRIGT MLRERYDQ-Y FG-PDY--WP EKIYAQSTHI
            ---------E GRRNQYNQGL FLRKRYDN-F LG-SMY--NP DIFYLQTTAV
            ---------K ANLNMYNLGV YLRERYNE-F LG-QTY--MP EITKMRTTEY
            ---------Q GKLTEYRIGT MLRQRYSH-F LD-SLY--RP YDIYAVSTEA
            ---------L GKHQHLLLGR WLRKRYSH-F LS-NNY--TP YDIYVQSTDV
            ---------D GKKRAYKLGL TLRNRYDR-F LG-NIY--YQ PNIYAQSMFS
            ---------D GKKRAYKLGL TLRNRYNS-F LG-NIY--YQ PNIYAQSTMV
            ---------A GKKRAYKFGL TLGNRYNS-F LG-NVY--YQ PNIYAQSTVF
            ---------A GKRTAYQLGL ILRNRYNS-F LG-NVY--YQ PNIYAHSAAV
            ---------A GKRRAYQLGL ILRNRYNS-F LG-KVY--YQ PNIYAQSTEV
            ---------Q GKMREYKIGT MLRERYDQ-Y FG-PDY--WP AKIYARSTDV
            ---------V GKKRVHQLGL MLKNRYNS-F LG-NMY--YQ PYIYARSTMF
            ---------R GMLQLYNVGQ WIRQEYGV-I IG-NKF--ES ATTLMRSSYA
            ---------T GMLNMYNLGV HLRETYDE-F LG-DVY--KS DTMKMRTAEY
            ---------I GKMSAFKLGQ YFRERYDQ-F LG-PCY--SK KDIWFRADEV
            ---------L GKHQHLILGR WFRKRYSH-L LN-DTY--SP YDIYIQSTDV
            ---------E GRKNQYDQGL FLRKRYDE-F LG-PTY--SP DLFHLQCTAV
            ---------Q GKQREYRIGT MLRERYDR-F LG-PDY--WP EKIYARSTYI
            ---------V GKNRALQLGT LLNTRYHGLL LN-DAR--SN GEVYAYSTDY
            ---------K GKTRELQLGK LLRDRYDK-F LG-PTL--NY GDVYAVSSDF
            ---------E GKMREYRIGK MLRERYDQ-F LG-RIY--HP SDVYAYSSDH
            ---------Q GKMREYKIGM LLRDRYNK-Y FG-QYY--WP DMIYAQSTYF
            ---------K GMLQMYNLGK WIRDVYGW-L IG-KSY--NS STSHVQSSYA
            ---------L GRHRHLLLGR WLRNRYEH-L LP-DTY--SL YDIYVRSTDV
            ---------K EKLIMYNLGI YLRKKYGE-F LG-DIY--MP TISKTITSDS
            ---------Q GKDRAYRLGL FLKKNYGA-W LG-SVY--AD SLFYFRSSDI
            ---------I GKLREFRIGE MLRARYND-F LG-DYY--YP KDIYGRSSDS
            ---------Q GKLREYRIGT MLRERYDG-Y FG-PDY--WP EKIYARSTEV
            ---------L GKHQHLLLGH WLRKRYSR-L LL-DLY--SP FDIYVQSTDV
            ---------T GKLNMYNLGV HLREEYNQ-F LG-DLY--TV KTMKMHTAEY
            ---------S GKRREYQLGK VLRQRYLK-F LG-STY--TP RSVWGISSDY
            ---------A GKMSSYKLGQ YFRKRYDK-F LG-PIY--SK EFVWFRADEI
            ---------Q GKMREYRIGK MLRDRYNK-F LG-DIY--HP SDVYAYSTDM
            ---------T GKMTAYKLGQ FLRLRYEK-L LG-PIY--SK EIIWFRADEV
            ---------V GEVREYRIGV LLRELYND-F LG-DTY--QH GDVHAVSTDM
            ---------V GKHQHLLLGR SLRKRYSH-L LS-NFY--SL YDIYIQSTDV
            ---------N GKLNMYNLGV HLRDVYDE-F LG-DVF--TT RTVKVRTAGY
            ---------L GKMREYRIGE MLRERYDK-F LG-SIY--HP SDVYARSTDL
            ---------A GKELAYKLGQ YFRERYDK-F LG-PLY--SK EIVRFRADEN
            ---------Q GKLREYRIGT MLRERYDR-Y FG-PDY--WP EKIYARSTDV
            ---------E GRRSQYNQGI FLRDRYND-F LG-PIY--SP NIFYLQCTAV
            ---------K GMLRMYNVGQ WIREKYGS-L IG-RKY--ES RLTLVQSSYA
            ---------Q GKLREYRIGT MLRERYDR-Y FG-PDY--WP EKIYARSTNV
            ---------A GKIREFRLGI MLRQRYST-F LG-GKH--RY GNVFARSTDI
            ---------E GRRNQYNQGL FLRKRYNN-F LG-PTY--SP DIFYLQCTAV
            ---------E GKMREYRIGK MLRDRYNK-F LG-DIY--YP SDVYALSSDH
            ---------D GMLRMYNIGQ WIRNEYSS-I VG-NKY--KS DVSLTQSSYA
            ---------Q GKMREYVLGR FLRQKYGA-F LG-DTY--IT QYVSALSSDY
            ---------T GMLNMYNLGV HFRDAYDE-F LG-EIF--TI ETMKMQTAEY
            ---------T GKMYMYKLGQ YLRERYDQ-F LN-RTY--TR NDVLFRADEI
            ---------T SMLNMYNLGV HFREVYDE-F LG-DIF--TI ETMKMQTAEY
            ---------T GKMHMYKLGQ YLRERYDH-F LD-RTY--TH HDVVFRADEI
            ---------E GKMREYRIGK MLRDRYNK-F LG-DIY--YP SDVYAFSSDH
            ---------L GKYQHLMLGY WIRKRYSH-L LS-SSY--SR NDIYIQSTNV
            ---------Q GKLREYRIGT MLRERYDR-Y FG-PDY--WP EKIYARSTSV
            ---------E GRRNQYNQGL FLRKRYDN-F LG-PTY--SP DIFYLQCTAV
            ---------A GKIREFRLGM MLRQRYST-F LG-GSH--HY GDVFARSTDT
            ---------I NKLNMHKLGA HLRDAYDE-F LG-DIY--TH ETMKMQTAGY
            ---------L GKEQHLLLGR WIRKRYSH-L LS-DLY--FP YEIYIQSTNL
            ---------E GRRNQYNQGL FLRKRYDH-L LG-PIY--NP DIFYLQCTAV
            ---------Q GKLREYRIGT MLRERYDR-Y FG-AEY--WP EKIYARSTHV
            ---------V GKMREYQIGK MLRNRYDK-F LG-DLY--HP SDVYAFSSDH
            ---------A GKMREYHLGT LLKQKYNT-L LG-NSP--RY SDVNARSTDF
            ---------V GKMSSFKLGE YFRERYNE-F LG-PIY--TK ETIWFRADEM
            ---------- ---------- ---------- ---------- ----------
            ---------E GRLNQYNQGL FLRERYDG-F LG-TSY--SP NIFYLQSTYV
            ---------E GKMREYKIGT MLRERYDQ-Y FG-PDY--WP AKIYARSTEV
            ---------K GMLQLYNVGQ WIRKEYGE-A IG-KKY--ES ASTLVRSTYA
            ---------D GKMTEYRIGT MLRRRYDA-F LG-PLY--HP RDVYAISTDL
            ---------A ASLNMYNLGV HLREVYDE-F LGVELQ--TY DITRIRTTEQ
            ---------L GKHQHLLLGR WLRKRYSH-L LS-ATY--TR YDIYVRSTDV
            ---------A GKKRSYELGK ILRRRYND-F LG-DYY--YQ PNIYARSTGF
            ---------A GKKRSYELGK ILRRRYNN-L LG-EYY--YQ PNIYARSTSL
            ---------T GKKRAFQFGQ LLRKIYNH-F LG-DVY--YP PNVHARSTAL
            ---------E GKKNQYNQGL FLRKHYER-F LG-SVY--DP DVFYLQTTAT
            ---------I GKHQHLLLGR WLKNRYSH-L LS-DLY--TP HDIYIQSTDV
            ---------I GKHQHLLLGR WLKNRYSH-L LS-DLY--TP HDIYIQSTDV
            ---------Q GKMREYKIGT MLRERYDQ-Y FG-PDY--WP DKIYARSTEV
            ---------N AKLNMYNFGV HLRKIYGD-F LG-DLY--FS DIMKMRTTEY
            ---------E GKRREYRLGQ ILRGRYDE-F LG-SLY--KP KLIVARSSDF
            ---------T GKQREYELGK FLRDRYKD-F LG-DIY--LP KLVVAHSSDY
            ---------K GKLTEYRIGI MLRERYND-F LG-SIY--HP RDIYAVSTDI
            ---------K GKLTEYRIGT MLRERYND-F LG-SIY--HP RDIYAVSTDI
            ---------K GKLTEYRIGT MLRERYND-F LG-SIY--HP RDIYAVSTDV
            ---------K GKLTEYRIGT MLRERYND-F LG-SIY--HP RDIYAVSTDV
            ---------A GKKRSYELGL LLRKLYNH-F LG-TTY--YQ PHIYARSTFV
            ---------A GKKRSYELGL LLRKLYDH-F LG-TTY--YH PYVYARSTFI
            ---------A GKERSYQLGL LLKKLYDN-F LG-SVY--FQ PHIYARSTHY
            ---------K GKIREFRLGA VLRQRYST-F LG-RSH--TY GSVYAYSTDV
            ---------K GKIREFCLGA MLRQRYST-F LG-GNY--KY GSVYAYSSDI
            ---------E GRRNQYNQGL FLRERYNN-F LG-LIY--SP NIFYLQSTAL
            ---------I GKNQHLLLGR WIRKRYSH-L LS-DLY--SP YDIYIQSTDV
            ---------T GMLNMYALGV HLREVYDE-F LG-NVY--TY ETMKMQTAEY
            ---------S GKMREYTLGR FLRERYGD-F LG-ELY--IP EDVSALSSDY
            ---------V GKLALYKLGQ YFRERYDQ-F LG-EIY--MS KDVWFRADEV
            ---------V GKLNMYNLGT HIRNVYDK-F LG-MQY--RS ETMKVRTAEY
            ---------Q GKLREYRIGT MLRERYDQ-Y FG-PDY--WP EKIYARSTEV
            ---------V GKMSSFELGQ YLRERYDK-F LG-PIY--TK ETIWFRADEI
            ---------R GKHQHLQLGR WLRKRYSH-L LS-NFY--TP YDIYIQSTDV
            ---------E GRRSQYNQGL YLRHRYGD-F LG-PIY--SP DIFYLQSTAV
            ---------M GKVTEYGLGK LLRKRYDK-F LG-DVY--HP TDLYAQSTDV
            ---------V GKLREYGIGK LLRNRYDK-F LG-DVY--HP TDVYAYSTNF
            ---------T GMLNMYALGV HLREVYDE-Y LG-DVY--TC ETMKMQTAEY
            ---------V GKLALYKLGQ YFRERYDQ-F LG-EIY--MS KDVWFRADEV
            IINISNPVQE GRRNQYNQGL FLRERYNN-F LG-LIY--SP NIFYLQSTAL
            ---------E GMLRMYNIGQ WIRNEYGS-I IG-SKY--ES DLSLIESSYA
            ---------V STNYKYY--- ---------- ---------- ENMSNSTSDH
            ---------I GKNQHLLLGR WIRKRYSH-L LS-DLY--FP YDIYIQSTDV
            ---------K GKMREFCLGA MLRQRYST-F LG-ENY--KY GSVYAYSSDI
            ---------K GKIREFRLGA VLRQRYST-F LG-RSH--TY GSVYAYSTDV
            ---------Q GKLREYRIGT MLRERYNQ-Y FG-PDY--WP EKIYARSTYI
            ---------E GRRNQYNQGL FLRKRYGH-F LG-PTY--SP NIFYLQCTAV
            ---------V GKKRAQDLGK MLRQRYDK-F LG-KA---QY NEVYAISTDF
            ---------L GKHQHLLLGR WLRKRYSH-L LS-DIY--SP YDIYIQSTDV
            ---------E GRMTEYRIGQ MLRERYNQ-F LG-DIY--HP SDVYAFSTDH
            ---------D GKRLAYKLGQ YFRDRYDD-F LG-PFY--SK KIIQFYSSEV
            ---------A GMLNMYNLGA HLREVYNE-F LG-GIY--ME KTMKMQTADY
            ---------E GMLQMYNTGR WIRNRYGS-V IG-NRY--LS NLSLTQSSYA
            ---------I GKHQHLVLGQ WLRNRYAH-L LP-QRY--SL YDIYVMSTDV
            ---------N GKREAFKIGQ MLRRRYRD-F LG-DKY--NS KDVFAISTED
            ---------- ---------- ---------- ---------- ----------
            ---------E GMQEEYRLGQ MLRERYKD-F LP-DIY--KP EDAFAYSSGY
            ---------A GMEREHKLGE MLRKRYND-F LG-DYY---V DDIYAYSTDY
            ---------V GMNREHKIGQ LLKKRYDS-Y LG-D-F--QA DKVYGYSTDY
            ---------- ---------- ---------- ---------- ----------
            ---------V GMERMYKIGQ MLRERYDN-F LG-D-Y--KD GQVYAYSSDT
            ---------N GKSRVYNLGK FLRSSYDD-L LG-PVY--LI NDVEAMSTDS
            ---------S GKLRAYKLGE FLHERYKN-F LG-DVY--LP ELLYARSTDY
            ---------E GKRQAYKLGT LLRKRYDE-F LG-E-Y--DP RKYQAMTTGA
            ---------V GKKREYELGK FLRNRYND-F LR-DVY--NP GDVYARSSDY
            ---------V GKQREYELGK FLRNRYYN-F LG-DIY--FP RDVYARSTDF
            ---------E GKKREYEIGK FLRNRYND-F LG-VVY--FP NDVYARSTNK
            ---------S VKMHLYNLGV HLRNMYGD-Y LG-SIY--VD EIIRMQTTEY
            ---------Q GMTQEYKIGQ MLRERYNN-F LP-ELY--NP RDIYAYASGV
            ---------V GRAQAYNLGL KLRDRYDN-F LG-PLY--KP DDVYAYSSYN
            ---------I GKTQAYNLGR KLRDRYDN-F LG-PLY--KP DDIYTYSSDY
            ---------V GKAQAYNLGR KLRDRYNN-F LS-PLY--KS DDIYAISSDY
            ---------L GRYRARRLGI ALRRNYFN-L LP-------- NGLYTYSTSL
            ---------L GKKQLFKVGQ MLRQRYSD-F LS-EDF--NT SDVYAYSSED
            ---------N GKREEYRIGQ MLRRRYKK-F LD-KAY--VP NHVYAYSSED
            ---------E GKQQAYKLGT LLRKKYDE-F LG--TH--NP EEYFATTTDF
            ---------E GKRRVYHLGE VLRNRYRD-F LG-SSRDDHR ESLFAISSDV
            ---------K GKQREYAFGT ALRNRYNG-F LD-ENY--KG SDVTALSTEN
            ---------R GKRREYRIGT TLRSRYNG-F LD-ENY--IG SDVAALSTDN
            ---------T GIDRLSQWGT SLRNRYDE-F LG-ETF--SA SDLSVTSTNR
            ---------K GMRQMYTLGQ WISKEFGW-I TE-HKY--AG ASTIVNSSYS
            ---------V GRLRAYRLGE ILRVRYGD-F LG-EKY--EP SRLYARSTEY
            ---------T GKLQEYKLGE MLRKRYND-F LS-DTY--KP DHVYAYSSNF
            ---------N GKRQEYKIGQ LLRERYSE-F LG-ELF--RP EYVHAVSSDY
            ---------Q GKLREYNLGH LLRQRYND-F LG-PYY--ET TDVFAMSTDV
            ---------N GRIAQYNQGL FLRERYGH-F LG-TKY--SP EIFWLQSTAA
            ---------V GKQQAYKLGT LLRKKYDK-F LG-P-Y--NP QEYYALTTGY
            ---------V GKMSAYKLGQ FFRARYDE-F LG-PIY--SK DIIWFRADEI
            ---------L GKHQHLLLGR WLRKRYSQ-L LS-NFY--SP YDIYVQSTDV
            ---------I GKMREYRIGT MLRERYNR-Y FG-PDY--WP EKIYARSTDV
            ---------Q GKMREYLIGK MLRERYDK-F LG-DVY--HP SDVYAQSTDI
            ---------E GKLNMYNLGV HLRDVYDG-F LG-ENF--TS RVMKVRTAEY
            ---------E GRRSQYNQGL FLRNRYDD-F LG-PIY--SP EIFYLQSTAV
            ---------R GRINQYNQGL FLRERYND-F LG-TSY--SP NVFYLQSTFV
            ---------K GKMTEYQIGR MLRERYDH-F LG-PLY--YQ EDVYAVSSDF
            ---------A ASLNMYNLGV HLRKVYGE-F LGDKLQ--LY RPTRMRTTEY
            ---------K GMQQLYKVGQ WIREEYGV-I IG-NKY--KS ANTLVRSTFA
            ---------A GKERAFQFGQ MLKKTYGR-F LG-DIY--YP PNVYARSSAI
            ---------I GKRRAYELGK FLRKRYDR-F LG-DTY--NP ANVYARSTQS
            ---------V GKRRAYELGK FLREKYNN-F LG-DVY--FI HNVVARSTAF
            ---------E GKRRAYQFGR MLKQRYNN-F LG-DIY--YQ PNIHARSTEL
            ---------Q GKMREYKIGT MLRERYDQ-Y FG-PDY--WP TKIYARSTEV
            ---------L GKHQQLLLGR WLRKRYSY-L LS-ATY--TR YDIYVHSTDV
            ---------L GKHQHLLLGR WLRKRYSN-F LS-DTY--TL YDIYVRSSDV
            ---------E AHLNMYNLGV HLREIYNE-F LG-DMF--ML DVMKTRTTEY
            ---------Q GKMTEYQIGT MLRQRYND-F LG-SIY--NP RDIYAVSTDI
            ---------A GKDRAYKFGQ VLKEMYKS-F LG-DVY--YQ PNIYAQSSAV
            ---------E GKMREYRIGT MLRERYDQ-Y IG-PNY--WP AKIYARSTEV
            ---------E GRRNQYDQGL YLRKRYND-F LR-TTY--HP DIFHLQSTDV
            ---------V GKMRVHRLGK MLRQRYDK-F LG-KA---QY GEVYAISTDF
            ---------S GMLNMYNLGV HLRETYNE-F LG-DVY--KQ ETMKMQTADY
            ---------K GKMTAYKLGE YFRELYGE-F LG-PLY--SN QDIQFYSSNV
            ---------Q GKLREYRIGT MLRERYDQ-Y FG-PDY--WP EKIYARSTYI
            ---------L GKYQHLLLGR WVRKRYSH-L LS-NLY--SP YDIYIQSTDT
            ---------E GRRNQYNQGL FLRERYSH-F LG-PTY--SP DIFYLQCTAV
            ---------Q GKMREYRIGQ VLRERYDK-F LG-DIY--RP SDVYAFSTDH
            ---------L GKYQHLLLGH WVRKRYLH-L LS-NLY--SP YDIYIQSTDT
            ---------E GRRNQYNQGL FLRERYSH-F LG-PTY--SP DIFYLQCTAV
            ---------K GKMTAYKLGE YFRERYGE-F LG-PLY--SK QDIQFYSSDV
            ---------S GMLNMYNLGV HLRERYNE-F LG-DVY--KQ ETMKMQTADY
            ---------Q GKLREYRIGT MLRERYDQ-Y FG-PDY--WP EKIYARSTYI
            ---------Q GKMREYRIGQ MLRERYNK-F LG-DIY--RP SDVYAFSTDH
            ---------L GKNQHLHLGQ WLRNRYSH-L LN-DEY--LP YDIYIRSTDV
            ---------E GKMREYSIGK MLRQRYND-F LG-DLY--HP KDVYARSTDI
            ---------E GKMREYKIGR MLRERYDG-Y FG-ADY--WP DKIYGLATDV
            ---------V GRVNQYNQGI YLRQRYNQ-F LG-QTY--NP DIFYLQCTSV
            ---------E GKMREYKIGR MLRERYDG-Y FG-ADY--WP DKIYGLATDV
            ---------V SKLNMYNLGT YLRERYDK-F LG-NVY--SK KIMKIRTTEF
            ---------E GKMREYSIGK MLRQRYND-F LG-DLY--HP KDVYARSTDI
            ---------V GRVNQYNQGI YLRQRYNR-F LG-ETY--SP DIFHLQCTSV
            ---------L GKNQHLHLGQ WLRNRYSH-L LN-DEY--LP NDIYIRSTDV
            ---------Q GKMREYKIGT MLRERYDQ-Y FG-PDY--WP AKIYARSTDV
            ---------D GKQRSYELGL LLRNKYNS-F LG-DVY--YP PYVYARCTEV
            ---------Q GKLTEYRIGT MLRQRYDK-F LG-SIY--HP QDIYAVSTDI
            ---------R GKMREYELGK VLRSRYQN-F LG-DLY--LP QLVMASSSDY
            ---------E GKKHEYRLGK FLRTRYND-F LG-SLY--TP NLVVARSSDF
            ---------D SEIKLYNLGM YLRKAYDK-F LG-DIY--TP EITKTQTTEH
            ---------K GMRQLYNVGQ WIRLKYGA-I IG-RKF--EN AATLVRSSYA
            ---------I GKQQHLQLGR WLRQRYSG-F LS-DTY--TP YDIYVQSTDV
            ---------K GRRNQYNQGL FLRKRYGS-F LG-SMY--NP DIFYLQSTAV
            ---------A GRKNQYNQGL FLRKRYNS-F LG-SMY--HP DIFYLQSTSR
            ---------Q GKLREYKIGT MLRERYDR-Y FG-PDY--WP EKIYARSTLI
            ---------V GKLALYKLGQ YFRERYDQ-F LG-EIY--TS KDVWFRADEV
            ---------S GKMREYTLGR FLRERYGD-F LG-ELY--IP EAISALSSDY
            ---------T GMLNMYNLGV HLRDVYDE-F FG-VVY--TC ETMKMQTAEY
            ---------E GKMREYRIGT MLRERYDE-F LG-SIY--HP TDVYAYSSDH
            ---------E GRRNQYNQGL FLRERYNN-F LG-LIY--SP NIFYLQSTAL
            ---------I GKNQHLLLGR WIRKRYSH-L LS-DLY--SP YDIYIQSTDV
            ---------E GMSRMYNIGQ WIRNEYGS-V IG-NKY--ES DSSLTESSYA
            ---------K GKIRELLLGA MLRKRYST-F LG-RSY--KY GNVYAYSSDV
            ---------K GKIREFRLGT MLRQKYST-F FG-GSH--KY GSVYAYSTDV
            ---------E GRRNQYDQGL FLRKRYDS-F LG-PTY--HP DIFYLQTTSV
            ---------E GKRHQYNQGL FLRKRYDN-F LG-STY--HP DILHLQSTNV
            ---------I GKHQHLLLGR WLRKRYAN-I LS-DLY--TP YEIYVRSTDV
            ---------D GKKRAYELGL ALRDRYSN-F LG-NVY--YP PDVYARSTWI
            ---------Q GKMREYKIGT MLRERYDQ-Y FG-PDY--WP AKIYARSTDA
            ---------K GMHQLYNVGR WIRLKYGA-V IG-RKF--VS ADMLVRSSYA
            ---------Q GKRTEYRIGT ILRQRYDH-F LG-SIY--YP QDIYAVSTNH
            ---------E GKMREYLIGK MLRKRYDQ-F LG-DVY--HP NDIYAYSSNH
            ---------E GRRNQYNQGL FLRKRYND-F LG-PTY--SP DIFYLQCTAV
            ---------L GKYQQLLLGR WLRKRYSH-L LS-DLY--SP YDIYIQSTDV
            ---------E GMLRMYNVGQ WIRNEYGW-L IG-NKY--EA NLSLTQSSYA
            ---------I GKKREYRLGT LLRQRYGK-F LG-DVH--NY NDVYAVSTDF
            ---------T GMLNMYNLGV HLREVYDE-F LG-DLY--TH ETMKMQTADY
            ---------T GKMREYALGQ FLRNKYGE-F LG-DLY--RP QFVSALSSDY
            ---------V GKMSSYKLGQ YFRERYDH-F LD-RIY--KK KDIWFRADEI
            ---------Q GKMREYTLGR FLRKNYER-F LG-EMY--TH ETITAISSDY
            ---------Q GKLREYKIGT MLRGRYKE-Y FG-PDY--WP EKIYARSTSV
            ---------K GKNREYELGL HLREQYNE-F LG-DIY--ES KALIARSTDY
            ---------E GKRREHRLGQ ILRFRYND-F LG-SLY--KP KLVVARSSDF
            ---------N GKKREYKLGQ VLRKRYNT-F LG-SLY--RP RIVVARSSDF
            ---------T GKMREYTLGL FLRERYED-F LG-ELY--IP DEVSVLSSDY
            ---------Q GKKREYELGE TLRNRYKD-F LG-DLY--LP KLVVAHSSDY
            ---------S GKMREYTLGR FLRERYGD-F LG-ELY--IP EDVSALSSDY
            ---------E GKKHEYRLGK FLRSRYNG-F LD-SLY--VP KLVVARSSDF
            ---------S GKMREYQLGQ FLRERYGD-F LG-DIY--TE ESVSALSSFY

            DRTKMSLQLV LAALYPPN-K -L-QQ-WNED L-NWQPIAT- KYLR-RYEDN
            DRTKMSLQLV LAALYPPK-G -A-QN-WNTG L-NWQPIPA- TYVP-RLDDN
            DRTKMSLQLV LAGLFPPN-K -L-LQ-WNKN L-MWQPIPA- SYLR-RYEDN
            DRTAMSVQLV TTGLYPPS-K -Q-QR-WNPD L-NWQPIPV- WTVP-FTMDC
            DRTKTSLQLV LAGLFRPN-P -F-QM-WNQN L-PWLPIPT- YCMP-SRVDH
            NKSCRTF--- ---------- ---------- ---------- --------NS
            DRTLMSAESH LAGLYPPV-G -K-EI-WSN- I-KWIPIPV- HTIP-TDKDH
            DRTKMSAMLE AAALWKPT-E -K-QS-FKRD L-AWQPVTL- FYQP-RSEDT
            PRTQLSVQLV LAGLFPPS-E -K-QT-WNPD L-PWIPTHS- FFVP-HKHDN
            DRTVMSGQLV AAGLYPPS-K -Q-QR-WNSD L-NWQPIPV- WTMP-ITMDC
            PLSILAGQLV NAGLWPPA-K -Q-QR-WNAD I-NWQPIPI- DYIP-AHEDT
            ERTEMSGQLV AAGLYPPS-K -E-QR-WNPD L-NWQPIPV- WTIS-GTMDC
            DRTKMSLQLV LAGIYPPM-I -D-EE---GH I-RLSPIPA- YYMP-NIVDN
            DRTVMSGQLV AAGLYPPS-K -E-QR-WNPD L-NWQPIPV- WTIP-RTIDC
            DRTKTSLQLV LAGLFRPN-P -F-QM-WNQN L-PWLPIPT- YCMP-SRVDH
            PRTQLSVQLV LAGLFPPS-E -K-QT-WNPD L-PWIPTHS- FFAP-YKHDN
            DRTLMSAESQ LAGLYPPV-G -K-QI-WSN- I-KWMPIPV- HTIP-EDKDH
            DRTKMSAMLE AAALWKPT-E -K-QS-FKRD L-AWQPVTL- FYQP-RSEDT
            DRTVMSGQLV AAGLYPPS-K -E-QR-WNPD L-NWQPIPV- WTIP-VTMDC
            DRTKMSLQLV LAALYPPN-K -L-QQ-WNED L-NWQPIAT- KYLR-RYEDN
            PLSILAGQLV NAGLWPPA-K -E-QR-WNAD I-NWQPIPT- DYIP-AHEDT
            DRTVMSGQLV AAGLYPPS-K -I-QR-WNPD L-NWQPIPV- WTMP-IIVDC
            DRTVMSGQLV ATGLYPPS-K -I-QR-WNPD L-NWQPIPI- WTMP-IAMDC
            DRTKTSLQLV LAGLFRPN-P -F-QT-WNQN L-PWLPIPT- YCMP-SKVDH
            PRTQLSVQLV LAGLFPPS-E -K-QT-WNPD L-PWIPTHS- FFMP-YHHDN
            DRTLMSAESQ LAGLYPPV-G -K-QI-WSN- I-KWMPIPV- HTIP-EDKDY
            DRTKMSAMLE AAALWKPT-E -K-QS-FKRD L-AWQPVTL- FYQP-RSEDT
            DRTKMSLQLV LAGIYPPT-I -D-DE---GA I-RLSPIPA- YYVP-NIVDN
            DRTVMSGQLV AAGLYPPS-E -E-QR-WNPN L-NWQPIPV- WTIP-ATMDC
            PLSILAGQLV NAGLWPPA-K -Q-QR-WNAD I-NWQPIPI- DYIA-AHEDT
            DRTAMSVQLV TTGLYPPS-K -Q-QR-WNPD L-NWQPIPV- WTVP-FTMDC
            DRTKMSLQLV LAGIYPPT-I -D-EE---GS I-RLSPIPA- YYVP-NIVDS
            PRTQLSVQLV LAGLFPPS-E -K-QT-WNPD L-PWIPTHS- FFAP-YKHDN
            DRTKMSAMLE AAALWKPT-E -K-QS-FKRD L-AWQPVTL- FYQP-RSEDT
            DRTLMSAESH LAGLYPPV-G -K-EI-WSN- I-KWIPIPI- HTIP-EDKDH
            DRTKTSLQLV LAGLFRPN-P -F-QT-WNQN L-PWIPIPT- HCMP-SRVDH
            DRTKMSLQLV LSGLFPPA-S -S-QK-WKNG V-DWQPIPT- EYFP-LKNDW
            DRTKMTLQMV LNGLFPPA-P -I-QQ-WKDG V-DWQPIPT- VYFH-EEEDW
            DRTLMSAEAN LAGLYPPY-G -N-QV-WDK- V-KWLPIPV- HTVP-ELEDN
            DRTKMTLQLV LSGLFPPP-P -S-QQ-WKLG V-EWQPIPF- EYLR-KEEDW
            DRCIMSAQVL LAALYQPT-E -E-DL-FIPG L-PWRPIPV- HSIP-RNIDK
            ERTIMSAQLV AAGLFPPT-G -I-QR-WNEN L-NWQPIPV- FASP-TSMKR
            GRTHMSVQLV LAAMFPPV-G -E-QI-WNPR L-SWQPIFS- TYVNDVDQDY
            DRAQMSGMLT SAGLWVPK-G -T-QL-WKSN L-KWQPTPI- KYQE-LDQDT
            DRTKMSLQLV LNGIFPPV-P -S-QQ-WKDG V-DWQPFST- QYNR-ANNDV
            DRTKMSLQLV LNGLFPPA-P -I-QQ-WKKG V-DWQPIPT- EYFR-AEEDW
            DRTKMSLQLV LNGVFPPA-P -R-QQ-WKDG A-DWQPIPT- KYSR-EYED-
            ---------- ---------- -N-QL----- ---------- ------FKDP
            DRTKMSLQLV LAGLFPPG-D -I-QT-WHTE I-PWHPIPI- HYVP-TELDI
            DRTIMTAQLV ATALFPPS-E -I-QK-WHPD L-AWQPIPV- FSDP-SLSKT
            DRTMMTAQLV AAGLFPPS-E -I-QR-WHPE L-NWQPIPV- FSDP-KSTAD
            ERTKMSLQLV LNGLFPPA-P -C-QQ-WRNG V-DWQPIPT- LYSR-KEDDW
            ERTKMSLQLV LYGIFPPV-G -N-QQ-WESG A-SWQPIPT- DYWH-KEKDC
            ERTKMSLQLV LAGLYPPT-L -N-EE---GR I-LLSPIAA- NYLP-LIVDN
            DRTKMSLQLV LGGLYPPI-L -N-EM---GH L-ELSPIAT- HYVP-LILDN
            PLSMLSGQLV NAGLWPPG-E -I-QR-WSAD M-NWQPIPT- DYIV-AQKDT
            DRTKMSLQLV LAGLFPPS-N -L-QR-WNQD L-NWQPIPA- KYLR-RYEDN
            ERVVMSGQLV AAGLYPPC-E -E-QR-WDSN L-NWQPIPV- WTPL-NSNDC
            DRCIMSAQVL LAALYPPN-S -E-EI-FVPG L-MWHPVPV- HSTP-RHLDK
            PRTQLSLELV LAGLFPPS-E -K-QT-WNPN L-SWIPVFS- FFEP-YETDN
            DRTKMSLQLV LAGLYHPN-P -L-QT-WNQN L-SWMPIPI- YYMP-EKIDN
            DRTLMSAESH LAGLYPPV-G -K-QV-WSN- F-KWMPIPV- HTIP-EDKDN
            ERTKMSLQLV LAGLYPPT-L -S-EE---GR I-LLSPIAA- NYLP-TIVDN
            DRTKMSLQLV LGGLYPPK-L -N-KE---GH L-ELSPIAT- HYVP-LILDN
            DRTKMSLQLV LAGLYHPT-P -L-QT-WNQN L-SWMPIPI- YYMP-EKIDN
            DRTKMSAMLE AAALWKPT-E -K-QS-FKRD L-AWQPVTL- FYQP-RSEDR
            DRTLMSAESH LAGLYPPV-S -K-QI-WSN- I-KWMPIPV- HTIP-EDKDN
            ERVVMSGQLV AAGLYPPC-E -E-QR-WDSN L-NWQPIPV- WTPL-NSNDC
            PLSMLSGQLV NAGLWPPA-E -I-QR-WSAD I-NWQPIST- DYTV-AQEDT
            PRTQLSLELV LAGLFPPS-E -K-QT-WNPN L-PWIPVFS- FFEP-YETDN
            DRTKMSGMLE AAALWKPN-E -K-QS-FKTD L-PWQPVTL- FYQE-RSDDT
            ALSIVSSQLV NAGLWPPA-T -N-QI-WLEG F-NWQPIPS- ELKE-LKDDT
            DRTKMSLQLM LAGLYPPD-T -R-QM-WNPD L-PWLAIPT- HYVP-KRVDM
            DRTLMSAEAN LAGLYPPV-K -N-QV-WDD- V-KWMPIPV- HTIP-EKQDY
            VRTKMSLQVV LAALYPPA-A -L-QK-WNPL L-LWQPVDF- TYIN-VTHDE
            VRTKTSLQVI FAALYPPA-A -L-QE-WNPL L-LWQPVDF- TYTN-ITHDE
            VRTKMSLQVI FTALYPPA-A -L-QK-WNPL L-LWQPMDF- DYTN-MTHDE
            VRTKMSLELV LAALYPPA-D -V-QK-WNSL L-PWQPVDF- IYTN-ATYDE
            VRTKMSLELV LAALYPPA-D -V-QK-WNSL L-PWQPVDF- IYTN-ATYDT
            PRTQLSLQLV LAGLFPPS-E -R-QT-WNPH L-PWIPTWT- FFVP-YKTDN
            PRTKMSLLLV FAALYPPT-D -M-QK-WNPL L-LWQPVDF- TYIN-ITHDQ
            DRCIMSAQVL LAGLFIPS-P -E-DM-FLPG L-AWTPVPV- HSIP-RNLDK
            PLSMISGQLV NAGLWPPA-E -N-QK-WSTD M-NWQPIPT- DYEL-MQKDA
            DRVVMTGELV AAGLYPPC-N -E-QR-WNSD L-NWQPIPV- WAPP-ISNDY
            DRTLMSAEAQ LAGLYPPT-G -K-QV-WDK- I-KWMPIPV- HTIP-EDKDY
            DRTKMSAMLE AAALWKPS-E -K-QS-FKPD L-AWQPVTL- YYQP-RSEDT
            PRTQLSLQLV LSGLFPPS-E -K-QT-WNSH L-PWIPAFT- FFDP-YETDN
            DRTKMSLQLV LKGLYPTS-S -K-SS----- -----VVPL- HYEP-RIVDS
            DRTKMSLELV LRGLYPPV-G -D-NN---NE I-NV--VPV- IYLP-RIVDA
            DRTKMSLQLV LAGLYHPT-E -M-QM-WNAN L-SWMPIPT- YYMP-EKIDD
            PRTQMSLQLV LAGLFPPK-D -K-QI-WNPH L-PWSPVSS- FFVH-YNADY
            DRCIMSAQAL LAGLFPPD-P -E-ET-FLPG L-PWLPVPV- HSTP-RELDK
            DRTLMSAEAN LAGLYPPK-D -K-QI-WDND I-KWMPIPI- HTIP-EKQDN
            SFSKISALLV NAALWPPV-G -I-QR-WKED L-NWQPVSI- SYEQ-KWNDT
            SRTKMTAELV AAALFPPI-D -I-QR-WNQK L-NWQPIPI- WNVP-LIQDI
            DRTKMSLQLV LSSLYPAK-N -F-QN-WNPN L-PWLPIPT- HYAP-ENLDI
            PRTQLSLQLV LAGLFPPS-V -K-QT-WNPR L-PWIPTST- FFVP-SEADN
            DRTLMSAEAH LAGLYPPN-G -N-QV-WDN- I-KWMPIPV- HTIP-ENEDY
            PLSMMSAQLV NAGLWPPT-E -T-QK-WDDD I-NWQPIPM- DYIS-IEKDT
            DRTKMSLQLV LAALFQPN-A -E-QK-WNPQ L-NWQPIPT- QYIR-RYEDN
            ERVVMTGELV AAGMYPPC-K -E-QM-WNPQ L-NWQPIPV- WAPP-FATDY
            DRTKMSLQLV LAALYHPS-P -T-QM-WNKD L-SWMPIPI- HYMP-EKVDN
            ERVVMTGELV AAGLFPPV-K -R-QR-WNPA L-RWQPIPI- WALPHMDDDY
            DRTKMSLELV LSGLYPSN-T -K-PK-D-QN I-SWIPIPL- LYVP-TIVDT
            DRTLMSAESH LAGLYPPS-G -N-QV-WDN- I-KWMPIPV- HTIP-VDKDH
            PLSMMSSQLV NAGLWPPA-E -I-QK-WNND V-NWQPIPS- DYLP-MEYDT
            DRTKMSLQLV LAALYPPN-S -P-QI-WNVN M-PWMPIPM- HYMP-EKVDN
            ERVVMTAELV AASLFPPQ-E -E-QI-WNSR L-NWQPIPI- WAPE-FSNDH
            PRTQLSLQLV LAGLFPPS-E -K-QT-WNPH L-PWIPTST- FFVP-YETDN
            DRTKMSALLE AAALWKPN-E -K-QS-FKAD L-PWQPVTL- FYQP-RNEDT
            DRCLMSAQAL LAGLYPPL-P -D-EI-FVPG L-NWRPIPV- HSTP-RNLDK
            PRTQLSLQLV LAGLFPPS-E -K-QT-WNPH L-PWIPAAT- FFVP-YESDN
            DRTKMSLQLV LGGIYPPG-L -N-DL---GQ L-QLSPIPI- EFTP-VIVDS
            DRTKMSAMLE AAALWKPT-E -E-QS-FKPD L-AWQPVTL- FYQP-RSEDT
            DRTKMSLQLV LAALYHPA-P -Q-QT-WHEN L-PWMPIPT- YYMP-EKVDD
            DRCIMSAQTL LAALYPPT-K -E-EI-FVPN L-AWRPVPV- HSTP-KSLDK
            DRTKMSLQLV LAGLYPPN-H -M-QK-WNEY L-NWQPIPA- HYLR-RYEDN
            PLSMISGQLV NSGLWPPA-E -T-QK-WSTD I-NWQPIPT- DYAY-TRKDA
            ERVIMSAQLV SAGLYPPT-E -E-QR-WNPE L-NWQPIPV- VTLP-QSTDC
            PLSMISGQLV NSGLWPPA-E -T-QK-WSTD I-NWQPIPT- DYVY-TKKDA
            ERVIISAQLV SAGLYPPT-K -E-QR-WNPD L-NWQPIPV- WTKP-QSADC
            DRTKMSLQLV LAALYHPA-P -T-QK-WNEN L-SWIPIPT- YYMP-EKVDD
            DRTLMSAEAL LAGLYPPV-S -S-EI-WSS- I-NWIPIPV- HTIP-EDLDY
            PRTQLSLQLV LAGLFPPS-E -K-QT-WNPH L-PWIPAST- FFVP-YESDN
            DRTKMSAMLE AAALWKPT-E -E-QS-FKPD L-AWQPVTL- FYQP-RSEDT
            DRTKMSLQLV LGGIYPPG-L -N-EL---GQ L-QLSPISI- QFTP-FIVDS
            TLSMISGQLV NSGLWPPA-E -S-QK-WNTD INNWQPIPT- EYLP-MQKDT
            DRTLMSAEAH LAGLYPPV-G -N-QIWWDT- L-KWIPIPV- HTIP-EELDY
            DRTKMSAMLE AAALWKPN-E -N-QA-FKPD L-AWQPVTL- FYQP-RSEDT
            PRTHLSLQLV LAGLFPPS-E -K-QT-WNPH L-PWIPTFS- FFVP-YEADN
            DRTKMSLQLV LAGLYHPA-S -V-QM-WNEN L-SWMPIPT- HYMP-EKVDD
            QRTKMSVQLV LKGLYPST-D -T-TS---NQ M-DWSAVPI- VNLP-IIVDS
            ERIVMTGELV AAGMYPPS-K -E-QM-WNPH L-NWQPIPV- WAPP-MATDY
            ---------- ---------- ---------- ---------- ----------
            GRTKMSAMLE AAALWKPN-K -E-QS-FKSD L-PWQPVVL- FYQE-QSEDT
            PRTQLSLQLV LAGLFPPS-K -R-QT-WNPH L-PWIPAWT- FFVP-YETDN
            DRCIMSAQTL LAGLFPPS-P -E-DM-FVSG L-EWTPIPV- HAIP-REMDK
            DRTKMSLQLA LAGLYPPQ-G -N-QQ-WNPD L-NWFGIPT- NYMP-GKVDL
            ALSMLSGQLV NAGLWPPT-E -A-QT-WMVG M-NWQPVPI- DYVK-LKKDV
            DRTLMSAEAN LAGLYPPI-K -D-QI-WDR- M-KWMPIPV- HTIP-ENQDY
            ARAKMTLQLI MAGLYPPK-L -V-QR-WMPN L-SWQPVDF- EFLP-ANGDG
            SRSKMTLQLI MAGLYPPA-Y -R-QK-WHPS L-HWQPINF- LYTF-IYNDG
            ARTKMTLQLV LTALYPPI-D -K-QI-WSKT L-TWQPSDT- IYTR-ISEDG
            DRTKMSGMLE AAALWKPN-E -D-QL-FRSD L-PWQPVSL- FYQE-RTEDT
            DRTLMSAEAN LAGLYPPV-Q -N-QI-WDS- I-KWMPIPV- HTVP-EKQDY
            DRTLMSAEAN LAGLYPPV-Q -N-QI-WDS- I-KWMPIPV- HTVP-EKQDY
            PRTQLSLQLV LAGLFPPS-E -R-QT-WNPH L-PWIPAYT- FFVP-YKVDN
            TLSMLSAQLV NAGLWPPS-N -S-QT-WMEG F-NWQPIPS- DYLE-LEDDT
            DRTKMSLQLV LAGLFPPK-N -V-QR-WNRF V-NWQPIPT- SYIP-RVDDN
            DRTKMSLQLV LAALFPPL-N -IRQQ-WNRD L-NWQPIPA- TYIK-RVDDN
            DRTKMSLQLM LAGLYPPH-P -T-QL-WNPD L-PWLAIPT- HYTP-KEVDI
            DRTKMSLQLM LAGLYPPH-P -T-QL-WNPD L-PWLAIPT- HYAP-ERVDT
            DRTKMSLQLM LAGLYPPH-P -T-QL-WNPD L-PWLAIPT- HYAP-ERVDT
            DRTKMSLQLM LSGLYPPH-P -T-QL-WNPD L-PWLAIPT- HYAP-ERVDT
            TRCKMTLQLV LAALFPPN-N -M-QQ-WNHA L-LWQPMNV- RYAS-LHEDI
            IRCGMTLQLV LAALFPPN-N -M-QQ-WNHQ L-LWQPTYM- RYSS-LNEDT
            VRSKMSLQLV LAALFPPN-N -Q-QR-WHNA L-LWQPTNV- RYVS-PHEDG
            DRTKMSLQLV LAGIYPPT-L -T-DS---GR I-ELSPIPS- YYEP-LIVDN
            DRTKMSLQLL LAGIYPPT-L -S-D------ ---------- ----------
            DRTKMSAMLE AAALWKPT-E -K-QS-FKRD L-AWQPVTL- FYEP-YSEDT
            DRTLMSAESQ LAGLYPPV-G -K-QI-WSN- I-KWMPIPV- HTIP-EDKDN
            PLSMLSGQLV NAGLWPPA-K -I-QQ-WSVD L-NWQPIPT- DYTL-AREDT
            DRTKMSLQLV LAGLFPPN-D TT-ER-WNQN L-NWQPIPA- RYLR-RYEDN
            ERVIMSGQLV AAGLYPPN-K -E-QR-WEPN L-NWQPIPV- WTLP-ASIDC
            PLSMLSAQLV NAGLWPPT-N -L-TK-WSDD I-DWQPIPF- DYTI-ADEDT
            PRTQLSLQLV LAGLFPPS-E -M-QT-WNPH L-PWIPAST- FFVP-HDTDN
            DRVVMTGELV AAGLYPPS-K -E-QM-WNPR L-NWQPVPV- WAPP-MSTDY
            DRTLMSAESH LAGLYPPY-G -N-QR-WDN- I-QWMPIPV- HTIP-EDKDY
            DRTKMSALLV AAALWRPN-E -K-QS-FKAD L-PWQPVTL- FYQP-RSEDT
            DRTKMSLQLV LAALYPPS-A -E-QA-WNKR M-PWMPIPI- HYIP-ETVDY
            DRTKMSLQLV LAALYPPS-S -E-QA-WNNR L-SWMPIPM- HYMP-EKMDY
            PLSMLSGQLV NAGLWPPA-K -I-QQ-WSVD L-NWQPIPT- DYTL-AREDT
            ERVIMSGQLV AAGLYPPN-K -E-QR-WKPN L-NWQPIPV- WTLP-ASIDC
            DRTKMSAMLE AAALWKPT-E -K-QS-FKRD L-AWQPVTL- FYQP-YSEDT
            DRCIMSAQAL LAALYPPT-T -E-EI-FVPG L-IWRPVPV- HSTP-RHLDK
            DRTKMSLQLV LAGLYHPT-S -I-QT-WNKN L-PWMPIPT- YYMP-EKVDD
            DRTLMSAESQ LAGLYPPV-G -K-QI-WSN- I-KWMPIPV- HTIP-EDKDN
            DRTKMSLQLL LAGIYPPT-L -S-DV---GH I-QLFPIPT- HNVP-ILIDN
            DRTKMSLQLV LAGIYPPT-L -T-DS---GR I-ELSPIPA- YYEP-RIVDN
            PRTQLSLQLV LAGLFPPS-E -K-QT-WNPQ L-PWIPAAT- FSVP-YEDDN
            DRTKMSAMLE AAALWKPT-K -Q-QS-FKPD L-PWQPVTL- FYQP-RSEDT
            DRTKMTLQLV LNGLYPPT-K -N-AS-W-DQ M-TWSPIPT- LYLP-LLLDT
            DRTLMSAESH LAGLYPPS-G -N-QV-WDS- I-KWMPIPV- HTIP-EDKDN
            DRTKMSLQLV LAGLYHPA-P -S-QT-WNEN L-SWIPIPT- YYMP-EKLDD
            DRVIMTGELV AAGLYPAV-G -L-QR-WNID L-NWQPVPV- WPIP-AAYN-
            PLSMMSGQLV NAGLWPPT-E -I-QK-WNND I-NWQPIPT- DYVS-MCKDT
            DRCLMSAEAL LAGLYPPS-P -E-EI-FFPG L-NWRPVPV- HSTP-RNLDK
            DRCLMSAEAN LAGLYPPN-G -D-QM-WDI- Q-SWMPIPV- HTIP-EAEDG
            DRTKMSLQLV LAGLYPPT-P -E-FA-WNPD L-KWSPIPI- RYTP-KEVDI
            ---------- ---------- ---------- ---------- ----------
            DRTKASLQLV LASLYQPT-G -D-LA-WNDE L-NWMPIPV- HSNP-WNLDI
            DRTKMSLQLV LNGLYPPT-A -K-MR-WSAN I-EWFPIPT- HYEP-FETDF
            DRTKMSLQLV LAGVFPPS-E -K-TS-WNDD I-HWLPIPN- HYEP-YTSNF
            ---------- ---------- ---------- ---------- ----------
            GRTKQSLQLV LAGLYPPS-N -E-TA-WRTE I-KWTPIPT- NYDK-EKFNF
            PRARMSLQMA LAGLYPPS-P -I-QH-WDTN T-NWQPVLV- SFKS-KYEDK
            ERTKMSLQLL LAGLFPPT-N -V-QK-WHNT L-NWQPIPI- TYKA-KPDD-
            SRTVMSLQMA LAGLFPPS-P -K-DS-WNDK I-HWRPLPF- QRNS-AASDI
            SRTKMSLLLV LAGLYPPN-K -D-QR-WTSK L-NWQPIPI- TYMP-IMKDS
            DRTKMSLMLL LAGLYPPN-K -I-QQ-WTSE L-AWQPIPI- TYLP-INQDS
            PRTKMSLLLV LAGLYPPS-K -A-QQ-WTSE L-AWQPIPI- DYLP-VEKDS
            PASIIAGELI NAGLWPPV-E -P-QI-WKDD L-PWQPVPF- VYTP-AIEDT
            GRTKASLQLV LAALYPPA-K -E-LQ-WNSE F-NWMPIQI- FSNP-KPLDI
            DRTKMSLQLV LAGLYPPT-A -G-QI-WNEN L-RWQPIPT- YYVP-QKADV
            DRTKASLQLV LAGLYPPA-R -H-------- ---------- ---------V
            DRTKMSLQLV LAGLYPPT-P -E-QT-WNEN L-RWQPIPT- HHVP-QQADV
            DSCKESLEEV VKALCAKE-C -V----STKT I-----IPS- -----REIDV
            DRTKMSLQVV LAGLYPPS-S -E-FV-WNKK L-NWIPLPA- RYTP-KELDI
            DRTKMSLQLV LAGLYPPS-D -E-LV-WNKK L-DWIPSST- RYKP-KRLDF
            NRTRMSLQLA LTGLFPTV-P -G-DT-WNDE I-YQN----- SRDP--NIVY
            ARTKMSLQLI LVGLYPPS-A -D-SK-WHEQ L-EWQPIPT- YYNE-FSKDT
            EHTRMSLQLV LAGLYAPK-G -Q-QL-WSDN L-NWQPIPV- DNLV-AELAS
            ERTRMSLQLV LAGLYPPK-D -Q-QV-WSDD V-KWQPIPV- DNLI-SDLAS
            ERTKMSLLLV LAGLYPPK-G -E-QV-WKDA I-NWQPIPI- NSVP-TEVSS
            DRCIMSTQAL LAGLYPPA-E -K-DT-FVPG L-PWRPIPV- HYVP-RGMDK
            VRAKMSLQLL LAGLFVPR-G -Q-QR-WRES L-DWQPIPF- SYAR-LKEDV
            DRTKMSLQLV LASLFPPT-S -E-LI-WKKE L-NWIPIPI- HSVP-TKLDP
            DRTKASLQLV LASLYAPS-D -E-LV-WNKD L-DWMPIPT- HYAP-KKLDA
            GRTKMSLLLV LAGLYPPV-D -K-QI-WNKE L-NWQPVSSY AYVP-DKMDP
            DRAKMSALLE AAALWKPD-G -D-QA-FISG L-DWQPASL- NYQT-SDKDN
            TRTIMSLQLA LAGLFPPA-I -Q-DS-WSNK L-HWRPIPF- HRNP-IDLDI
            DRIVMTGELV AAGLYPPY-K -E-QI-WNDH L-NWQPIPV- WAPP-MSTDY
            DRTLMSAESH LAGLYPPS-G -N-QI-WDN- I-RWMPIPV- HTIP-EDKDY
            PRTQLSLQLV LAGLFPPS-E -T-QT-WNPH L-PWIPAST- FSVP-YETDN
            DRTKVSLQLV LSALYPPN-S -K-QT-WNEK L-QWLPIPT- NYMP-EKVDN
            PLSIMSAQLV NAGLWPPS-E -R-DR-WNDD L-NWQPIPS- DYVT-AEEDT
            DRTKMSALLE AAALWKPN-E -K-QS-FKAD L-PWQPVTL- FYQP-RSEDT
            DRTKMSAMLE AASLWKPN-K -E-QL-FKPD L-PWQPVVL- FYQK-QSEDT
            DRTKMSLQLM LAGLYPPQ-E -S-QQ-WNSD L-KWLAIPT- HYVP-EKVDM
            ALSMLSAQLV NAGLWPPV-E -E-EM-WIAG V-NWQPMPT- DYVE-LKEDI
            ERCIMSGQAL LAGLFPPS-R -E-DM-FVPN L-EWTPVPV- YSIP-REMDK
            PRTKMTLQLI LAALYPSV-K -S-KK-LNAK L-GWQPVDM- IYTR-VSEDG
            AINKMSLQLV LAGLYPPV-N -Q-QK-WNSD L-DWQPFDM- TYAH-WLNDS
            IRNKMTLQLI LAGLYPPIHP -K-QK-WHQK L-NWQPFDI- SFVS-LKKDA
            TRTKMTLQLV LAGLYPPP-R -I-QR-WNLN L-MWQPVNI- QYNANITKDG
            PRTQLSLQLV LAGLFPPS-E -R-QT-WNPH L-PWIPAWT- FFVP-YEADN
            DRTLMSAEAN LAGLYPPT-K -D-QI-WDR- I-KWMPIPI- HTIP-EDQDY
            DRTLMSAEAN LAGLYPPV-K -N-QV-WDS- L-KWMPIPV- HTVS-EKEDY
            ALSILSAQLV NAGLWPPS-E -E-QM-WMED F-NWQPIPT- DYLE-LKEDT
            DRTKMSLQLM LAGLYPPD-T -M-QV-WNPD L-LWLAIPT- HYVP-ERVDT
            VRCKMTLQLV LAALYPPN-D -V-QK-WNPH L-SWQPADF- KYTP-ADKDD
            PRTQLSLQLV LAGLFPPS-E -R-QT-WNPH L-PWIPAWT- FFVP-YEADN
            DRTKMSALLL SASLWKPN-E -K-QS-FKAD L-PWQPVTL- YYQE-RAEDT
            DRTKMSLQLI LNGLYSPT-T -N-ET--QNQ I-HSSAIPT- LYYP-RLLDT
            PLSMMSGQLV NAGLWPPA-E -I-QR-WNSD I-DWQPIPT- DYVS-MRKDT
            DRVIMTTELV AAALYPPV-G -E-QR-WNHH L-NWQPVPV- WPLP--SHNN
            PRTQLSLQLV LAGLFPPS-Q -K-QT-WNPH L-PWIPTSS- FFVP-YEADN
            DRTLMSAEAH LAGLYPPI-G -N-EV-WNSI I-KWMPIPV- HTVP-EEKDS
            DRTKMSAMLE AAALWKPN-E -K-QS-FKPD L-PWQPVTL- FYQP-RSEDT
            DRTKTSLQLV LAGLYHPT-P -A-QT-WNEN L-LWVPIPV- HYMP-EKVDD
            DRTLMSAEAH LAGLYPPI-G -N-QV-WNS- I-KWMPIPV- HTVP-EDKDS
            DRTKMSAMLE AAALWKPN-E -K-QS-FKPD L-PWQPVTL- FYQP-RSEDT
            DRVIMTTELV AAALYPPV-G -E-QR-WNHH L-NWQPVPV- WPLQ--SHNN
            PLSMMSGQLV NAGLWPPA-E -I-QK-WNSD I-DWQPIPT- DYVS-MRKDT
            PRTQLSLQLV LAGLFPPS-Q -K-QT-WNPH L-PWIPTSS- FFVP-YEADN
            DRTKTSLQLV LAGLYHPA-P -A-QT-WNEN L-LWIPIPV- HYMP-EKVDD
            DRTLMSAEAN LAGLYPPK-G -N-QI-WNT- I-RWMPIPV- HTTP-ELEDN
            DRTKMSLQLV LAGLYPPS-D -K-QN-WNPD L-PWLAIPT- HYAP-ERVDN
            PRTQLSIQLV LAGLFPPS-E -K-QT-WNPH L-PWIPTWTP LSIP-SDMQT
            DRTKMSAMLE AAGLWKPT-E -E-QS-FKSD F-PWQPVTL- FYQR-RSEDT
            PRTQLSIQLV LAGLFPPS-E -K-QT-WNPH L-PWIPTWTP LSIP-SDMQN
            PLSQISAELV NAALWPPS-E -L-QK-WNDD L-NWQPIPF- EYTK-VENDT
            DRTKMSLQLV LAGLYPPS-N -K-QN-WNSN L-PWLAIPT- HYAP-ERVDN
            DRTKMSAMLE AAGLWKPT-E -E-QS-FKAD F-PWQPVTL- FYQR-RSEDT
            DRTLMSAEAN LAGLYPPK-G -N-QI-WNT- I-RWMPIPV- HTTP-ELEDN
            PRTQLSLQLV LAGLFPPS-E -K-QT-WNPH L-PWIPAWT- FFVP-YKTDN
            IRTKMTLQLV LAALYPPI-D -K-QK-WNEK L-SWQPIDL- IYTP-IINDD
            DRTKMSLQLM LAGLYPPD-T -T-QL-WNPD L-PWLAIPT- HYTP-EKVDI
            DRTKMSLQLV LASLFPPI-N -VRQQ-WNHA L-NWQPIPT- TYLP-RVDDN
            ERTKMSLQLV LASLFPPK-Y -L-QR-WNPA L-NWQPIPM- SYTP-RIDDN
            TLSILSAQLV NTALWPPA-T -D-QM-WIEN F-HWQPIPN- DYLK-VKEDT
            DRCVMSAQAL LAGLFVPS-P -E-DM-FLPD L-AWTPVPV- HSIP-RELDK
            DRTLGSAEAN LAGLYPPE-K -D-QV-WDNK I-QWMPIPV- HTVP-VKQDY
            DRTKMSGMVE AAALWKPS-D -K-QS-FKPD L-PWQPVTL- FYQE-RQDDT
            DRTKMSGMLE AAALWYPN-D -R-QT-FKVD L-PWQPVTL- SYQE-FEQDT
            PRTQLSLQLV LAGLFPPS-E -K-QT-WNPR L-PWIPTSS- FFEP-YETDN
            ERVIMSGQLV AAGLYPPN-K -K-QR-WEPD L-NWQPIPV- WTLP-TSIDC
            DRTKMSLQLV LAGLYPPN-D TM-QR-WNQN L-NWQPIPA- RYLR-RYEDN
            PLSMISGQLV NAGLWPPA-N -I-QQ-WSID L-NWQPIPT- DYTP-AREDT
            DRTKMSLQLV LAGLYRPA-P -L-QM-WNEN L-PWMPIPT- FYMP-EKIDD
            DRTKMSAMLE AAALWKPT-E -K-QS-FKRD L-AWQPVTL- FYQP-YSEDT
            DRTLMSAESQ LAGLYPPV-G -K-QI-WNN- I-KWMPIPV- HTIP-EDKDN
            DRCIMSAQVL LAALYPPT-T -E-EI-FVPG L-IWRPVPV- HYTP-RHLDK
            DRTKMSLQLV LAGIYPPT-L -S-DV---GH I-ELSPIAT- QNVP-ILIDN
            DRTKMSLQLV LAGIYPPT-L -T-DT---GR I-ELSPIPA- YYEP-LIVDN
            DRTKMSGLLE AAALWKPN-K -K-QT-FKSD L-PWQPVTL- FYQE-RQDDT
            DRTKMSGLLE AAGLWKPN-E -K-QT-FKSD L-PWQPVTL- FYQE-RQDDT
            DRTLMSAEAN LAGLYPPV-Q -T-QV-WDDK I-RWMPIPV- HTTP-GEQDH
            TRSKMTLQLV LAGLYPPIVD -V-QK-WNSK L-LWQPTDM- IYFP-PNCDQ
            PRTQLSLQLV LAGLFPPS-E -R-QT-WNPH L-PWIPTWT- FFVP-YKTDN
            DRCVMSAQAL LAGLFVPG-P -E-DM-FVPG L-AWIPVPV- HSIP-RELDK
            DRTKMSLQLM LAGLYPPD-L -T-QL-WNPD L-PWLAIPT- YYTP-ERVDI
            DRTKMSLQLV LAGLYHPT-T -V-QM-WNAN L-SWMPIPT- HYMP-EKVDV
            DRTKMSAMLE AAALWRPT-K -K-QA-FKPD L-AWQPVTL- FYQP-RSEDT
            DRTLMSAESH LAGLYPPV-G -N-QI-WDS- I-KWMPIPV- HTIP-EDKDN
            DRCIMSAQAL LAALFPPT-A -E-EI-FVPG L-AWRPIPV- HSTP-RNLDK
            ERTKMSLQLV LSGLYP---- ----S---DQ A-HLNAMPL- IYVP-KIVDT
            SLSMMSGQLV NAGLWPPL-G -I-QK-WSND M-NWQPIPT- DYVI-AEKDT
            DRTKMSLQLV LAGLFPPN-K -L-LQ-WNKN L-MWQPIPA- SYLR-RYEDN
            DRIIMTGQLV AAGLYPPF-E -E-QR-WNMD L-NWQPIPV- WAPP-MPSDY
            DRTKMSLQLV LAGLFPPH-Y -L-QK-WNHN L-MWQPIPA- NYLR-RYEDN
            ARTQLSLQLV MAGLFPPS-E -R-QT-WNPQ L-PWIPTFT- FFMP-YETDN
            DRTKMSLQLV LAGLYPPQ-G -D-LI-WNKN L-LWQPIPT- HYLP-SYADV
            ERTKMSLQLV LAGLFPPI-S -V-QR-WNSH L-NWQPIPT- SYMQ-RVDDN
            DRTKMSLQLV LAALFPPK-G -I-QQ-WDRL L-NWQPIPT- SYIP-RVDDN
            DRTKMSLQLV LAGLYPPN-D TV-ER-WNQN L-NWQPIPA- RYLR-RYEDN
            DRTKMSLQLV LAALFPPT-D -IRQR-WNGD L-NWQPIPA- TFVP-RVDDN
            DRTKMSLQLV LAGLFPPN-D TT-ER-WNQN L-NWQPIPA- RYLR-RYEDN
            ERTKMSLQLV LASLFPPT-N -V-QR-WNRF L-NWQPIPT- SFIP-RIDDN
            DRTKMSLQLV LAALYPPN-K -L-QQ-WNED L-NWQPIAT- KYLR-RYEDN

            IFLP-ED-CL L----FTIE- -LDRVLESP- RGKYEFSKYD KLKKKLEEWT
            LMVP-EE-CP K----YLEA- -RARAEASE- EFKNKLKVFE PLMQNLTTET
            VFLP-EN-CL L----YSVE- -YQRVLQTP- EGKRELSKYS NLMKQLTKWT
            LYNS-QF-SA K----FYTL- -RNMVEETDK DVIQFKKDNR DVYEYLSKHT
            LLKP-DS-SP I----YLKL- -LNEVRKDQ- KFIEKLKPYG YLFKYINENT
            NYYK-NV-SY R----YIKE- -YSRVSNLP- VIRKEILKNK DLLNYLEEHT
            ILAARKY-CP K----YDYE- -LDKVLNSP- EIKKINKENK KLYAYLTEKT
            LMLIWDT-CP K----YAKL- -RHAIMNLP- EIQQIQDENK QFYKELTNLT
            LMFP-YN-CP K----YKEE- -YNEFLKSN- EAQNLLGKYK YVMNYLTERS
            LYNT-QY-SA K----YYTL- -RNIVEKTDK DVIQFEKDNK DTYKYLSEHT
            LLLG-IQ-CP N----FILE- -MGKVLNTS- HVRERISQHL PLFDYISNYT
            LYNI-QF-SS R----FYTL- -RNIVEETDE DVIQFEKDNK DIYKYLSEHT
            IMFS-SL-CP K----YIKE- -YFRVSNLP- IIRKEILKNK DLLNYLKEHT
            LYNT-QF-SP R----FDML- -RNIVEETDK DVIQFEKDNR DVYKYLSEHT
            LLKP-DS-SP L----YLKL- -LNEVRKEQ- KFIEKLKPYG YLFKYISENT
            LMFP-YN-CP K----YKEE- -YNEFSKSN- EAQNLLDKYK YVMNYLTKRS
            ILAAKKY-CP K----YDYE- -LDKVLNSP- EIRKMNKENK KLYAYLTEKT
            LMLIWDT-CP K----YTKL- -RHAIMNLP- EIQQIQDENK QFYKELTNLT
            LYIT-QF-SP R----FHTL- -RNIVEETDE DVIQFEKDNR DIYKYLSKHT
            IFLP-ED-CL L----FTIE- -FDRVLESP- RGKYEFSKYD KLKKKLEEWT
            LLLG-IQ-CP N----FILE- -MEKVLNMS- RVREKISQHL PLFNYISNYT
            LYNT-QF-SP R----LDTL- -RKMVEETDE DVIQFEKDNK DVYKYLSEHT
            LYNT-RY-SS K----FHIL- -RNIVEETDE NVIQFEKDNK DIYKYLSEHT
            LLKP-DS-SP L----YIKL- -LNEVRKEQ- KFIEKLKPYA YLLKYINENT
            LMFP-NN-CP K----YKEE- -YNEFLQQN- EAQNLLNKYK YVMNYLTERS
            ILAAKKY-CP K----YDYE- -LDKVLNSP- EMRKINKENK KLYAYLTEKT
            LMLIWDT-CP K----YAKL- -RHAIMNLP- EIQQIQNENK QFYKELTNLT
            IMFS-SL-CP K----YIKE- -YFRVSNLP- VIHKEILKNK DLLNYLEEHT
            LYTT-PF-SS K----FHTM- -RNLVEETDE DVIQFEKDNK DIYKYLSEHT
            LLLG-IQ-CP N----FILE- -MEKVLNTS- HARERISQHL PLFDYISNYT
            LYNS-QF-SA K----FYTL- -RNMVEETDK DVIQFKKDNR DVYEYLSKHT
            LLFP-SL-CP K----YQKE- -YFKVSNLP- LIRKEILKNK DLLNYLEEYT
            LMFP-YN-CP K----YKEE- -YNEFLKSN- EAENLLDKYQ YVMNYLTERS
            LMLIWDT-CP K----YAKL- -RHAIMNLP- EVQQIQDENK QFYKELTNLT
            ILAAKKY-CP K----YDYE- -LDKVLNSP- EIKKINKENK KLYAYLTEKT
            LFKP-DS-SP L----YLKL- -LNEVRKEQ- KFIEKLKPYE YLFKYLNEKT
            LLRA-DL-NP K----CAAE- -IDRFKNSP- EFRERFAELN DLVKFLEKVT
            VLRS-DL-CP K----YIVE- -SSRYLNSA- EFRERLAEHK NLTEFLEKVT
            ILAGKKE-CP R----YNLE- -LKKVVNSP- EMREINERNK DLYEYVTKNS
            VLRP-NL-CP K----CVAA- -NDRYTKTD- EYRKRVSELE GLSKYVEKVS
            LIVSKAP-CP K----LDKE- -LAQAYLN-- FSKTVDDSFV SMCKELTTYT
            LYATHMH-CP R----LVAM- -RNEILKTDA HLIQRNEELK EFYEFLTPNI
            LFFP-DH-CH L----YREE- -YAKFLAED- STKKMIAKYQ ATLDYLTKHT
            LLLVRTD-CR A----YYRE- -LDAVKNDT- EYQQVQAENK QLYNELTALT
            LMQP-HI-CR K----TIAA- -YNRFRNST- EYDKLITELS DLVVYIKRMT
            VLRP-DL-CP K----TMAA- -KNTYVNST- EYRERLSELE DLSKCLEKAT
            FLRS-DS-CP K----YLAE- -TKRFAKTP- EMQAKLAEFN DLMKWLEIKT
            LFVGVFI-CP V----ARSE- -KARAER--- FMRHGDERWS NLYEYLSRHL
            VMKA-SS-CP Q----FKDT- -VAQILQLP- EVKAKIAVYE PLFKFLTLKT
            FYNSRSK-CP R----LIAM- -REELTKTDK HLLKRDEQLN EFYRFLSTKV
            LYDTRNT-CR R----LKAM- -RDELTRTDP HLLQRAEESK EFYEFLTPHV
            ILRP-DL-NP K----ALAA- -TKRYEKTP- EYQKRFSDMK ELGKYLEKIT
            ILRP-DL-CP K----SIAA- -SSRYQASK- GHIDLENELL DLAKHLSEVS
            LLFP-IR-CP A----FRDE- -YRKTKNSP- LIQKKISQNK KLFEYLAMHT
            LMFP-ML-CP A----YLKE- -YIQTKVSS- SVRAIVSKNK ELFQYLANYT
            LLMG-IQ-CP N----FVLE- -MEKVLNMA- QVRDRVSDYS SLFDHISRSI
            LFLP-ED-CL L----FTIE- -YNRVLQSP- AGKQEIGKYS KLMTQLTEWT
            LYNG-QF-LT N----FYTW- -RNNVEKTDE TTMQFQKQNK DVYRYLSEHT
            TIVVKAP-CP R----LEEA- -LKEAYAN-- ESKRPESPSA EYFQELSNYT
            LLFP-HH-CP R----YREE- -YSKFLRQS- KARDLMSKYK PIMNYLTQRT
            MLKP-DL-SP L----YMKA- -VNEVRNTE- EILRKLQSYK DLFKLLNEKT
            VLAAKKY-CS R----YDYE- -LEKVLNSP- AIQKINKENK RLYVYLTGKT
            LLFP-IR-CP A----FRDE- -YRKTKNSP- LIQKKISQNK RLFEYLAMHT
            LMFP-ML-CP A----YLKE- -YIKTKVSS- SVRATISKNK KLFQYLANYT
            ILKP-DL-SP L----YMKT- -VDEVRNTE- EILRRLLSYR DLFKLLSEKT
            LMLIWDT-CP K----YTKL- -RHTITNLS- EVQRIQDENK QLYKELTNLT
            VLAARKY-CS R----YDYE- -LEKVLNSP- EIQKINKENK RLYVYLTGKT
            LYNG-QF-LT N----FYTW- -RNNVEKTDE AIVQFQKQNK DVYRYLSEHT
            LLMG-IQ-CP N----FVLE- -MGKVLNMA- QVRDRVSDYS SLFDHISRSI
            LLFP-HH-CP R----YREE- -YSKFLRQS- KARDLMSKYK PIMNYLTQRT
            LMLVWNT-CP K----YTQL- -RTSANDLP- EVRKIQEDNK QLFDELTNLT
            LLLG-FL-CP N----FTLE- -MDQVLQRA- ETQKITEQYQ LLFNYLSRHT
            LLKS-EG-CS I----YNAA- -LAEVKKTK- EIRDKIAVYK DFLKFLSEKT
            VLKASKF-CP R----YKYE- -LEKVLTSP- EMERINKANA KLYAYLTENT
            LLFP-YV-CP V----YLQL- -YNDMLQNNV AIKKEVAGLA DIMKKASFYT
            LLFP-YV-CP V----YLQL- -YNDMLQNNV AIKKKVAEFA DLMKKVSIYT
            LMLP-IQ-CP I----YFQL- -YNDMLQNNV IIKKKVAEFA DIMKKVSIYT
            LFTP-YW-CP K----YIRL- -YDDMLQNNE IIKKKVADFA SVMKRVSIYT
            LFYS-YL-CP K----YIRL- -YYDMLQNNE IIKKKVAEFA SVMKRVSIYT
            LLFP-HY-CH R----YREE- -YQRFLQLN- STKEIINKYK NVMDYLTDHS
            LLFP-IQ-CP V----YIRL- -YNDMVENNI TVKEKIAKFA GIMKELSIYT
            LITIKAP-CP R----LEEA- -LKQAYLN-- EAIRSGAKMA EYYKELTEHT
            LLLG-TQ-CP R----FIIE- -MNKVLRME- QMRERWSGHL NMFDHISRST
            LYNG-VF-CN N----YKKW- -RNDVEKTDS EVIEFEERNK DVYDYLSTYT
            VLAGRKY-CP K----YNYE- -LGKVLNSP- TFKKVDKENK QLYEYLTEKS
            LMLIWET-CP K----YAKS- -RDAINSFP- EVLSTQRDNK KLYEELTNLT
            LLFP-HH-CP R----YREE- -YSKFLKQE- KARDMLNKYK NVFSYLTEHS
            VLQG-FR-CS K----YKDE- -ERKVKKSK- AYQTLMTQNS ELFKFINRET
            VFLP-LY-CR R----YAVE- -LIKLKQSP- GVNKFITTHK NFFDYLSKNT
            LMKP-DL-SP L----YLEA- -VDEVRNSE- EILKIVSPYN KLFKYLSEKT
            LLFP-HL-CP Q----YTST- -YARFLRED- QTREMISKYQ DVMKYLSKYT
            TIVVKAP-CP R----LDEA- -LKEAYQN-- DTKQ--TDLQ SYYAELSNYT
            LLAAKKY-CP K----YDYE- -IEKLKNSP- EIQRINKENE KLYIYLTEHS
            LMLG-RL-CP N----FITE- -KDKVDKSS- RAEYVVQNLS QLFNYLREET
            LFLG-QFLCE K----VAIL- -RKEIETSDP YLLKRQKELA GFFEYVSEHV
            LMRP-HL-CT Q----FTQH- -LGEIKRNP- TVISLIAQYS ELFEFLSTTT
            LLFP-HH-CP R----YVEE- -YKKFLKQQ- SAQNILKKYK PVMNYLTENS
            VLAARKY-CP R----YNYE- -FEKVLKSP- EMKRIDEENK DLYAYLTKKS
            LLLG-MR-CP N----FVSE- -MNRVLNTI- QMKETMLHHL PLFDYVSHNS
            IFLP-ED-CP Q----YSAE- -YDRVLYSP- EGRRELAKYS KFMKQLTTWT
            LYNG-LF-CT N----AKKW- -RNNVEKTDK DIVKYEKENS DIYRYLSEHT
            IMKP-DF-SP V----YLDA- -LKTVRKSE- EVLNKISVFS DLLKFLSQKT
            LYNG-MD-CS N----AKKW- -TAEVDTTNS SVVKFNLDNK ETFDYLTENA
            MFET-YM-CP L----YDAE- -LERTLESP- EISAEVSKYD DIYELVAENT
            VLAAKKY-CP R----YDYE- -LGKVLKSP- EIKRIDRENE HLYTYLTEKT
            LLLG-IH-CP S----FLSE- -MKTVLSSD- QMEKVMLHHF PLLNYVSQHT
            LMKP-DF-SP I----YLGA- -LKKVRKSE- EVLKKVSVYK DLFKFLSETT
            LYNG-MF-CP N----FMKW- -RINVEKTDR EVMKFEEENK EIYKYLSQHT
            LLFP-HH-CP R----YKEE- -YEKFLQQQ- NTQDIVNKYK SVFNYLTQHS
            MMLIWDT-CP R----YTKL- -RHTITSLP- EVQKVQDDNS QLYEELTNLT
            TIVVKVP-CP R----LEEA- -LKEAYTN-- ESMRLGTPSA KYYEELSYYT
            LLFP-HH-CP R----YREE- -YDKFLRQS- KAKELLGKYK HVMKYLTERT
            IMFP-IF-CP T----YLAE- -WRKTRNSF- EVHTIKLKYK DLFDYLAKHT
            LMLIWDT-CP K----YAKL- -RYTIMNSS- EVQQIQNDNK RLYEELTNLT
            LMKP-DL-SP L----YINA- -MQETRNME- EIQKRVSPYK DLFNLLSEKT
            MIVVKAP-CP R----LERA- -LKEAYAN-- ESLRPTTPSA EYYQQLSSYT
            VFLP-ED-CL L----FNVE- -YERVLQSL- ETRRELAKYN ELMKELTNWT
            LLLG-IQ-CP S----FVLE- -MEEVLNMD- ETQEKLSHYS TLFDHVSQNT
            LYNG-QF-IP N----FYAL- -RDLAETTDE EVVQFENKHS DIYRYLSEQT
            LLLG-IQ-CP S----FLLE- -MEKVLNMD- EVQEKLSHYS TLFDHVSQNT
            LYNG-QF-NP K----FYKL- -RNIAETTDA EIVQFKKHNS NVYRYLSEQT
            LMKP-DL-SP L----YINA- -IKEVRNTE- EILKRVSPYK DLFDLLFEKT
            VLATKKY-CP R----YDYE- -LEKVLNSP- EMKKIDKENE KLYAYLTEKA
            LLFP-HH-CP R----YREE- -YDKFLRQG- KAKELLSKYR HVMKYLTERT
            LMLIWDT-CP Q----YVKL- -RYAIMNSS- EVQQIQNDNK RLYEELTNLT
            LLFP-VY-CP T----YQTE- -WKKTRDSF- AVHVIKKKYK DLLDYLAEHT
            LFLG-IH-CP S----FALE- -MEKMLRMN- TVREKLSHYA PLFDHISSHT
            VLLAKKY-CP R----YDYE- -LEQVLNSP- EIKKIDKENE KLYAYLTNNA
            LMLIWDT-CP K----YTKL- -RHTITSLS- EVQQIQENNR LLYEELTSLT
            LLFP-HH-CP R----YKEE- -YAKFLRQK- SAQDMLDQHR NVTKYLTERT
            LMKP-DL-SP I----YIEA- -MKEARKSE- EIVKKVSPYK NLFKFLSEKT
            LMFL-TA-CP T----YQNE- -LKKVKNST- IVRIKLSKYK DLFDYLQENT
            LYNG-LN-CA N----FWQW- -RVDVEKNDC GVVKFESENK DVYKYLSEHT
            ---------- ---------- ---------- ---------- ----------
            LMLVWNT-CP K----YTQL- -RNSVNDLP- EVQTVYENNK VLFEELTNFT
            LLFP-HF-CH R----YQEE- -YRRFLQLD- STKKMINKYK NVMDYLTDHS
            LIAVKSS-CP R----LAAA- -LKQAYLE-- EEERSGEKMA DYYKELTEHT
            MR---SS-CP S----YAAA- -LEEVKNTN- EIRDKVAFYH DFFKFLSRKT
            LMLG-SL-CP N----FISQ- -MNQALETA- EMREMISHYQ NLFDYLSYYT
            VLSGKKY-CA R----YKCE- -LEKVLNSP- ERQRINKENA ELYSYLTKNS
            LLGS-LV-CP T----YQEK- -LTEIRKTP- EVIEQAAQFD DVKERLIKYT
            LLGS-FL-CP T----YRRK- -LAEVEKSP- EVIEQLKQFD DLSKKLTNYT
            LLFP-TV-CK E----YSQA- -YIKVLKSE- EVVKQIAKFD DLMKQLSRPV
            LMLVWNT-CP K----YTRL- -RTSVNDLP- EVRQVHEDNQ QLFEQLTNFT
            VLRASKH-CT R----YNHE- -LNKVLTSP- ELEHINKENA KLYAYLTKNS
            VLRASKH-CT R----YNHE- -LNKVLTSP- ELEHINKENA KLYAYLTKNS
            LLFP-HY-CH R----YKEE- -YRRFLQLD- STKGMISKYK NVMDYLTDHS
            LLLG-SL-CP N----FVSQ- -MDEILRRN- ETRKMMAQYQ PLFDHLSEYT
            LILT-DE-CP Q----YLDE- -YERVLKSP- KGKARINQFR DVMGNLTKLT
            FFLA-DE-CP L----FLVE- -YNRVLNSP- ETIEKKAPLK DMINKLTQLT
            VLQP-HN-CP V----YIAA- -LEEVKKSK- EVRDKIAFYK DFLTFLSEKT
            VLKP-HN-CP V----YIAA- -LEEVKRTK- EVRDKIAIYK DFLTFLSEKT
            VLKP-HN-CP V----YIAA- -LEEVTETK- EVRDKIAIYK DFLKFLSEKT
            MLKP-HN-CP V----YKAA- -LEEVKKTK- EIRDKIAAYK DFLTFLSEKT
            LMVS-FR-FP I----YEAT- -FKKMLNSL- EIIAKTEKYR DLMEKVSVYA
            LMMS-FT-FP A----YKAA- -FKKVLNST- EVLEKIEKYR DLMEKVSAYA
            LMMP-YL-FP I----YKEA- -YQKVLNT-- ELLKRTEKYR DLMKEVSVYA
            ILCA-ET-CP K----YEQE- -YKRIKATP- AIVSIVLKNE KLFKYIEENT
            ---------- ---------- ---------- ---------- ----------
            LMIIWDT-CP K----YTKL- -RHAVMNLS- QVQQIQDKNK HLYEELTNLT
            ILAAKKY-CP R----YDYE- -LEKVLNSP- EIQKINKENE RLYAYLTEKT
            LLLG-AQ-CP S----FILE- -MEKVLNMV- QVRERLTHYS SLFDRISRST
            FFLP-ED-CL L----FLVE- -YNRVLQSP- EGKQQLENYS GFMKQLTEWT
            LYNG-QF-ST N----FHAW- -RNDVERTDT ALVEFEKEHI DVYRYLSKYT
            LLLG-LD-CP S----FASE- -MESVMMSD- DVKSELLHHK PLFDYVSNHT
            LLFP-HH-CP R----YREE- -YGKFLKLQ- STQDILGKYS SVFNYLTQRS
            LYNG-LH-CT N----FWKL- -RADVESTDP VVAKFEAEHR NIYGYLSEHT
            VLAAKKY-CP K----YDYE- -LEKVLNSA- EMKHIDEENK NLYAYLTEKT
            LMLIWDT-CP R----YTKL- -RHTITSLP- EVQQIQDNNI ELYKELTNLT
            LMKP-DF-MT I----YLEA- -LKNVRNLE- EIRRKVSQYD DFLNFLSEKT
            LLRP-EY-SP I----FSEA- -LKNARNLE- EVCRKVSQYK DFLSFLSEKT
            LLLG-AQ-CP S----FILE- -MEKVLNMV- QVRERLTHYS SLFDHISRST
            LYNG-QF-ST N----FHAW- -RNDVERTDA ALIEFEKVHI DVYRYLSKYT
            LMIIWDT-CP K----YTKL- -RHAVMNLS- QVQQIQDKNK HLYEELTNLT
            IIVVKSP-CP R----LEIA- -LKEAYVN-- ESTRPGTPSA KYYEELSKYT
            LLKP-DF-SP L----YINA- -VKEARNTE- DILQKILPYK DLLKLLSEKT
            ILAAKKY-CP R----YDYE- -LEKVLNSL- EIQKINKENE KLYAYLTEKT
            LLFP-TC-CP V----YEEQ- -YRKVKNSI- LIQVKIRKNK KLFDYLEKHT
            ILCA-ET-CP R----YEQE- -YKRIKATP- AIVSIVLKNE KLFEYIEENT
            LLFP-HH-CP R----YREE- -YDKFLRQK- NVQDIVGKYR NVMNYLSKHS
            LMLIWDT-CP K----YTKL- -RQTINNLP- EVQQVQEDNK QLYEELTNLT
            VLFP-QA-CP I----YVYE- -WLRLKFSD- AMKKELDKYA DLFQYLIQET
            VLAAKKY-CP R----YDYE- -LRKVLDSP- ELKKIEKENK KLYAYLTEKT
            LMKP-DF-SP V----YSDI- -LEKVRNSE- EVLQKVSVYK DFFKFLSEKT
            IYGG-IF-CK G----FKKM- -VSNVEQTDE GVKRYIKENK DIYEYLSQHT
            LLLG-MY-CP S----FASE- -TMKVLNMD- QVRATIKDHS TLFEALSRYT
            IITVKAS-CP R----LEAA- -LKEAYAN-- ESARPGTPSA EYYKQLSSYA
            LLSGKKY-CD R----YSYE- -LQRVINSP- EFKNIDKQNA KLYLYLSEKS
            LFKP-FF-NV R----YYDL- -WEKVFTSK- EFQKRMSRYS DFFDFMKKKT
            --------CS TKLFRYIKL- -LEKAGKLP- EVIKKFEEHR DFFDSVRDET
            LMKP-RN-CP T----YMEK- -LQQVHESR- EFQEDLQEHG EILQLLRSAY
            ISFDVNGKCS QE---YKKL- -FTEAEKSP- EVIKKFEENG DFLDYVRDKT
            LSTN-DG-CE K----FNHL- -LKDVGNSK- EVQAKLAKYK DFLKYVSNQT
            --------MA R----YHTI- -HRQLEESP- EV-KMFEKYN DFAKEMSDKT
            LSSI-DA-CT T----YRPM- -QGQVEEWP- EVKKMFEKHS DFVKEIRNKT
            LLVP-QF-CE E----YQEE- -YESVRNSL- DYQSKAQALE PFMKELAKNM
            LLGT-IH-LP R----YQIE- -RRRVENER- EIKVELGNLR PFMSELSDLT
            ILVP-FA-GK K----YINL- YYETMANSS- EFQSKLAKYT EFLERMENKT
            LLRP-LR-CP T----FGKE- -HARVLQTK- EYTKDFARFG DDLIKLSKFT
            FLRA-SD-CP M----FKKE- -HSRVLKTE- EYLTDFSQFR EDLIKISKFT
            LLHS-LS-CP A----YKKE- -RARVGETE- EYKKDFSQFQ EDLIKISEFT
            VLLG-SL-CS N----FEYE- -THKILKNH- --LNLTTQQT EVIDYIRTKG
            LISS-KK-CP K----YRKT- -LKELYDST- DFKVLAAEHD GIRATLKDIF
            LLKA-NE-MH K----YNSL- -LSALKKTP- RYKEAEKTCM RLNDFMLSKG
            LLMA-VV-LH K----FEGA- -VKSFEETP- QYKEALKAIQ GLDDFFQS-G
            LFKA-FD-MH K----YRSI- -ILPFIKSP- EYKEVEKTLK TLNDFFQSKG
            VLNS-KA-CS R----YHSE- -LNKLRRSA- EVQKMLAKYD GLYRYITDKT
            LLKP-TF-SS R----FISI- -NNEFKRSA- EFQSKISEHL DFINFLKDKL
            LLKP-YN-DI K----FWPL- -WRAALNQS- NQQTVLNERN EFIEFLQRET
            VLIP-FD-TP K----YKDL- YPRILTNSS- EFRQNISKYT EFLEMMENNT
            FFNS-DR-CQ M----FIDE- -LTRVRSLP- DVQKKLGKFD TYLEELRKTV
            FTYS-RR-CP T----WGKL- -YKELLESE- EWKEQYARFE GLIEELSTLT
            FTWA-EK-CP T----RAKI- -YKELLESE- DYKKDFGRFK EVMDKLSTLT
            FMKP-ST-CP T----YKKE- -LDKVLNSE- EYKRELSRYR ELMNNLTTLI
            ILVVGKS-CP R----LENA- -LKEAYYN-- ESLRSDKYLK SYYEALTNIT
            LLFP-RD-CP S----FQRE- -MKRFLPSP- GFQKLLDPYR EMMRNMTIWM
            LFYL-DS-CP N----YQQL- -YAQLLETR- GFKSFLQKFQ DVFDYLKTWY
            LFSMWTE-CP K----FEKA- -WQKLMKSS- DIKQQVTQFE DLFKNLSQYY
            ILGYLIH-CP A----YIEE- -YIRVQNSP- EFQAKLSKYD GLMKNLSILT
            LLLIWST-CP D----YARM- -REAVEKSP- EIQEINEINQ NLYKELSKYT
            TLAP-HQ-TK L----CKDL- YLETINNSI- DFQRNLSKYT EFLENMENQT
            LYNG-MF-CA N----FKKW- -RDEVETTDG RLLKFEQDHT EIYKYLSEHT
            VLAAKKY-CP K----YDLE- -LEKVMNSA- EMKRIDEENE KIYAYLTEKT
            LLFP-HY-CP R----YKEE- -YSKFLRQQ- NTQDIVNKYK SVMSYLTQHS
            LMKP-DF-SP I----YLQM- -LKKVRNSE- EMLKKVSMYK DLFKYLSEKT
            LLLG-QR-CP S----FRAD- -MKEVLTSD- GMKPVMLHHS PLFNFVSNHS
            LMLIWDT-CP K----YTKL- -RRAIMSLP- EVQKIQSDNT NLYNELTNLT
            LMLVWNT-CP R----YTEL- -RGSVNNFS- EVQEVYRNNE ALFKELTNFT
            LLRS-LQ-CP L----YKAA- -VKEVMNTN- EVREKIASYH DFFKFLKEKT
            LMLG-SL-CP N----FISR- -INEVLETA- ETREMISQYQ PLFDYLSYYT
            LIAVKAP-CS R----LAEA- -LKQAYFE-- EEKRSGEEMA DYYKNLTKYT
            LIFP-YH-CK E----YEQA- -YVNILKSN- EVKIK-NNFG NLMEDLSEHV
            LVQP-YI-CF R----FYPVS VRQQYEKEKQ FLQNKISIFN ETMVTLSEYT
            LLMP-HL-CS K----FHNV- -YKSIEETQ- SAQQQIKQLD DVIQTFSTYT
            LLFP-YN-CP T----YQQK- -LLKVSQTP- KAIAEEKQFD DLKEEMTKYT
            LLFP-HY-CH R----YKEE- -YRRFLQLD- STRKMINKYK SVMDYLTDHS
            VLSGKKY-CA R----YKYE- -LEKVLRSP- ERQRINNANA KLYSYLSKNT
            LLRQTKY-CP R----YDYE- -LQKLLTSP- EFLRINKENA KLYDYLTENS
            LMLG-TL-CP N----FLSQ- -MDQMLQTI- EVQKIIAQHQ SLFDYLSQYT
            VLKS-HT-SP I----YTAA- -LAEVMKTK- EVRDKIAVYK DFFTFLSEKT
            ILFS-VL-CP A----YIEA- -VNNLSDDP- TVKMKVNEYS DLMKEMSQRT
            LLFP-HY-CH R----YKEE- -YKRFLQLE- DTKEMINRYK NVMDYLTDHS
            LMLVWNA-CP R----YTQL- -RSSVYDLP- EVQKTQEDYK QLFEELTNYT
            VLLS-QV-CP T----YVEE- -LRGVKKSA- AIAKKLSEYN DLLEHLYEET
            LLLG-MH-CP S----FASE- -TRKVLNTD- QAQATMKDYS TLFELLSRHT
            MYGA-VF-CK S----YKQL- -SSAIQATDP DIKRYIEKNK DVYKYLSYYA
            LLFP-HH-CP R----YKEE- -YDKFLRQR- NTQELVSKYK NVMSYLSKHS
            ILAARKY-CP R----YDHE- -LEKVLNSP- ELKRIHKENK KLYQYLTEKT
            LMLIWDT-CP K----YTKL- -RQTVSSLP- EVQKVQEDNK QLYKKLTNLT
            LMKP-DT-SS V----YLDA- -LDKVRNSE- EVLKKVLVYK DLFKFLSEKT
            ILAARKY-CP R----YDHE- -LEKVLNSP- ELKRIQKENK RLYQYLTEKT
            LMLIWDT-CP K----YTKL- -RQTVNSLP- EVQKVQEDNK QLYKKLTNLT
            MYGA-IF-CK N----FKQL- -SSAIQATDP DIKRYIEKNK DVYKYLSYYA
            LLLG-MH-CP S----FVSE- -TRKILNSD- QARAMMKEYS TLFKLLSRNT
            LLFP-HH-CP R----YREE- -YDKFLRQK- NTQELVSKYK NVMSYLSKHS
            LMKP-DT-SS V----YLDA- -LDKVRNSE- EVLKKVLVYK DLFKFLSEKT
            VLSGKKY-CP K----YLLE- -RDKVLQSP- EIKKINKENQ HLYDYLTEKT
            LLRP-QA-CP M----YEEA- -LEEVRQLK- EIRDKSEVYT DVLKYLTNET
            LLFP-HY-CP R----YKEE- -YARFIAQD- EIQDMIKKYK NVFSYLTDHS
            LMLIWDT-CP K----YGQT- -RNMILRLP- EVQEVQNKNE QLYEELSNLT
            LLYP-HY-CP R----YKEE- -YARFIAQD- EIQDMIKKYK NVFSYLTDHS
            LLLG-TY-CP R----FKIE- ---EFKAEE- YMDKIILHHK PLFDYLSNHT
            LLRP-QA-CP M----YEEA- -LEEVRQLK- EIRDKSEAYT DVLKYLTNNT
            LMLIWDT-CP K----YAQA- -RNKILQLP- EVQDVQNKNE QLYEELSNLT
            VLSGKKY-CP K----YLLE- -RDKVLQSP- EIKKINKENK HLYDYLTEKT
            LLFP-HY-CY R----YIEE- -YQRFLQLG- SGKEMVNKYK NVLEYLTDHT
            LLFP-IV-CS T----YREI- -YRDYLKNP- KVKEKIEEFK DLMAITSKHT
            LFKS-YK-CP V----YKAA- -LAETKKME- EVRNKTVFYE DFYKFLSEKT
            FFLP-DE-CP Q----FLNE- -YDRVLNLP- ETKKRMSQFK DMMSKLTKLT
            IILA-DE-CP Q----FLAE- -YDRILSSP- EGQAKIGQFK ELMGNLTKLT
            LMLG-FL-CP N----FISQ- -INQVLQTN- ETREILTWYQ PLFDHLSKYT
            LITVKAP-CP T----LEEA- -LKQAYID-- EDKRSGAKMA DYYKELTEHT
            VLKASKY-CP R----YEYE- -LKKLLTSP- EMERIIKANS ELFAYLTKNS
            FMLIWNT-CP R----YTQL- -RSSANNLP- EIRKVHEDNK QLFAELSNFT
            LMLLWYM-CP R----YAQL- -RSSVNDMP- EIRKIHQDNK QLFAELSNFT
            LLFP-HH-CP R----YKEE- -YRKFLRQS- KAQDLVNKYK SVMNYLTERT
            LYNG-QF-ST N----FRAW- -RNDVERTDA ALIKFEKQHA DVYRYLSKHT
            LFLP-ED-CL L----FSVE- -YNRVLQSP- EGKQQLENYS GFMKQLTEWT
            LLLG-TQ-CP S----FTLE- -MENVLNMV- QVRERLTHYS SLFDHVSRST
            LLKP-DL-SP L----YINA- -VNEVRNTE- DILQKMSSYR DVLKLLSENS
            LMTIWDT-CP K----YTKL- -RHAVMNLS- QVQQIQDKNK HLYEELTNLT
            ILAAKKY-CP R----YDYE- -LEKVLNSP- EIQKINKENK RLYAYLTEKT
            IIAVKAP-CP R----LERA- -LKEAYAN-- ESIRPGTPSP KYYEELSKYT
            LLFP-TR-CP V----HEKE- -YRRIKNSI- LVQANIIKNK KLFDYLEEHT
            KLNA-ES-CQ R----FKQE- -YYRIKATP- TIVATISKNE KLFKYIEENT
            LMLVWDT-CP R----YTQL- -RSSANDLP- EVCKMHEDNK QLFAELSNFT
            LMLVWNT-CP R----YTQL- -RSSVYDLP- EVQKVHEDNK QLFAELSNFT
            VLLANKY-CP R----YQYE- -LEKLLTSP- EMEGIRKANA KLFAYLTEHS
            LMFP-IA-CS E----YRDT- -LQELLQSS- EVKKKTEEYN DLMKILSNHT
            LLFP-HY-CY R----YKEE- -YQRFLQLD- SVKKLINKYK NVMDYLTDHT
            LITVKAP-CP R----LEEA- -LKQAYIE-- EARRSGEKMA EYYKELTEHT
            LLKP-YK-CP A----YRAA- -FAEIKKTK- EVRDKLAVYE DFYKFLSEKT
            LLKP-EF-SP L----FNQA- -LEEARNAE- EILKKVLPYR DLFKFFSEII
            LMLIWNT-CP K----YTKL- -RHAITNLP- QIQQVQNDNK QLYEELTNFT
            ILAAKKY-CP R----YDYE- -LEKVLNSP- EMKKIDKENK HLYIYLTEKT
            TIVVKYP-CP R----LEEA- -LKEAYVN-- ESMRPGAIPA NYYQELSNYT
            LMLP-MS-CP T----YVKE- -LKRIKNSA- MLHALLTNYW DLFEYISRNT
            LLLG-MQ-CP S----FVLE- -MEKVLNTN- EMQDRLSRHS LLFHRVSQYT
            VFLP-EN-CL L----YSVE- -YQRVLQTP- EGKRELSKYS NLMKQLTKWT
            LYNG-VN-CE N----YKIW- -RNDVEKMDK SVTKFEKENK HVYKYLSEHT
            IFLP-EN-CL L----YAVE- -YERVLQSP- EGKKELAKYS DLMERLTKWT
            LLFP-DH-CS R----YQEE- -YSKFLRQN- KARDLLSKYK SEMAYLTART
            LMIP-EE-CP K----YLEK- -FNNILNST- EVQEIMSDFS ELMTNLTRIT
            LILT-DE-CP Q----YLNE- -YNRVLILP- EVQAKIYQFN DLMSNLTKLT
            LFLT-DE-CP Q----YLNE- -YNRVLNLP- QIKAKINGFS DFMSDLTRLT
            FFLP-EN-CL L----FLVE- -YNRVLQSP- EGKQQLEHYS GFMKQLTEWT
            FFLS-DE-CP Q----FLDE- -YNRILNLP- EIKKEVSQLK DITSKLSELT
            FFLP-ED-CL L----FLVE- -YNRVLQSP- EGKQQLENYS GFMKQLTEWT
            IILS-DE-CP Q----FLKE- -YNRILNSP- EGQAKIDQFK DMMDDLTKLT
            IFLP-ED-CL L----FTIE- -FDRVLESP- RGKYEFSKYD KLKKKLEEWT

            GKNIT-T--- -PWDYYYIYH TLVAE---QS YGLTLPSWTN -NI-FP--RG
            GREIK-N--- -SNDLYFLWF ALMSE---YA MNLTLPNWAY -AI-FP--TG
            GKNIT-T--- -PWDLYYVYH TLMAE---QS LGLTLPGWAK -NI-FP--YG
            GGNIT-Q--- -S-KVFLLYQ YLFDQ---RN IGLELPEWTK -SV-FP--HG
            GANMK-T--- -SHELYETYN QLVAQ---KA SKLPLPEWYS -EE-IF---L
            GLNMK-IN-- PLLQIYKLHH FLMSQ---IS MNIALPEWAT -EN-VR---N
            GNKIS-S--- -LRSAEQLYD TLFIE---NL YNKTLPEWTK -SV-FP---D
            GMVIS-T--- -PNDVNSLYG TLTAE---KH MNLILPKWTK -NY-YP---D
            GKVIN-T--- -TSDILHFYN LLKEQ---GN QNLTLPKWTE -AV-YP---A
            GGNIT-Q--- -S-NVLLLYQ YLFDQ---RN IGLELPEWTK -SV-FP--YG
            GMNIR-R--- -PSEVALLYT VFETK---AD LNQPLPYWAQ -DI-FP--NG
            GGNIT-Q--- -S-RVFTLYQ YLFTQ---RD VGLKLPEWTK -SV-FP--HG
            GLDMI-IN-- PLLQIYKLYH FLMSQ---IS MNIALPEWAT -EN-VR---N
            GGNIT-Q--- -S-KVFSLYQ HLFDQ---NN IGLELPEWTK -SV-FP--HG
            GANVK-T--- -SHELYETYN QLVAQ---KA SKLPLPEWYS -EE-IF---I
            GKIIN-T--- -TSDVLHFYN LLKEE---TN QNLTLPKWTE -AV-YP---A
            GNKIS-S--- -LRSAEQLYD TLFIE---NL YNKTLPEWTK -SV-FP---D
            GMVIS-T--- -PNDVNSLYG TLTAE---KH MNLILPKWTK -NY-YP---D
            GGNIT-Q--- -S-RVFSLYQ YLFSQ---RD IGLELPEWTK -SI-FP--HG
            GKNIT-T--- -PWDYYYIYH TLVAE---QS YGLTLPSWTN -NI-FP--RG
            GMNIR-R--- -PSEVALLYA VFETK---AD LNQPLPYWAQ -DI-FP--NG
            GGNIT-Q--- -S-TVFLLYQ YLFDQ---RN IGLELPEWTR -SV-FP--E-
            GGNIT-Q--- -L-RVFILYK YLFEQ---KD IGLELPEWTK -SV-FP---G
            GSNMK-S--- -SYELYETYN HLVAQ---KA SKLPLPEWYS -DE-IF---I
            GKVIN-T--- -TSDVLHFYN LLKEE---TI QNLTLPKWTE -AV-YP---A
            GNKIS-S--- -LRSAEQLYD TLFIE---NL YNKTLPEWTK -SV-FP---D
            GMVIS-T--- -PNDVNSLYG TLTAE---KH MNLILPKWTK -NY-YP---D
            GLNMT-NN-- PLLQTYKLHH FLMSQ---IS MNIALPEWAT -EQ-VR---S
            GGNVT-Q--- -S-KVFSLYQ YLFAQ---KD IGLELPEWTK -SV-FP--HG
            GMNIR-R--- -PSEVALLYS VLETK---AD LNQPLPYWAR -DI-FP--NG
            GGNIT-Q--- -S-KVFLLYQ YLFDQ---RN IGLELPEWTK -SV-FP--HG
            GLNMT-TN-- PLLQIYKLHH FLMSQ---IS MNIALPEWAT -EN-VR---H
            GKVIN-T--- -TSDILHFYN LLKEE---KN QNLTLPKWTE -AV-YP---A
            GMVIS-T--- -PNDVNSLYG TLTAE---KH MNLILPKWTK -NY-YP---D
            GNKIS-S--- -LRSAEQLYD TLFIE---NL YNKTLPEWTK -SV-FP---D
            GANMK-T--- -SHELYETYN QLVAQ---KA SKLPLPEWYS -DE-IF---I
            GKVYK-N--- -VEELFLLYL TFSVQ---RE MGLKLPEWAD -KL-FP--NG
            GESSM-N--- -AGDLFVLHS TLITQ---SQ LGLDIPEWAT -EI-LS--NG
            GNLIT-S--- -ILDIERVYD TLFIE---EL FNFTLPEWTK -SV-YP---E
            GQTYN-S--- -ILDLALLYV TLAAE---SA RGKELPAWSK -DL-FP--NG
            GHKIE-T--- -ILDVELLFN TLEIE---SE HGLELPKWAL -KY-YD---E
            GRTAG-Q--- -L-ETFLVYH QLVSE---LY ANLPLPEWTR -GI-FP--EG
            GKVVD-N--- -TEAVYYLFN TLKEE---AA QNLTLPEWTS -SV-YP---H
            GMSIS-N--- -PDDIMSVYG TLRAE---SD LGLPLPDWTK -DY-YP---D
            GKVFT-D--- -IAQLSLIAN TIAMR---YA QGSRFPEWID -TN-YL--SH
            GKEYK-T--- -IVDMALLYI YLSQE---AA SGRKLPEWTK -GI-FP--NG
            GKAFK-D--- -ARSLHEIYT TLTTQ---NS MGLALPEWVN -ET-IL--NR
            GVNAT----- -RHHAFILHH TLMAQ---RS FGLTLPNWTR -QI-YP--SE
            GLNIT-T--- -LKEVYEIYN LVVAQ---QA MNLTLSEWTT -DS-VV---K
            GSDVG-Q--- -Y-ESWIIHD QLTAE---SG ENIDLPDWAV -EI-LR--EG
            GKTVS-Q--- -W-EAWAVYH QLFSQ---WI ENRKLPEWTT -DI-FP--EG
            NKSYE-N--- -ILDLALLYV TLARE---AS MGKELPEWSK -DL-FP--NG
            GEKYT-S--- -IADLAFLYI RTAQE---DS LGHPIPDYLK -GV-YP--KG
            GLNMT-SD-- PISSIYLLHI FFTTQ---KS MNITLPKWAT -ED-VQ---K
            GSDMI-LD-- PIFSTYKLHH FLTTQ---ES MNITLPEWAT -KD-VE---R
            GIKVQ-R--- -PSEVALLYA VLETK---AD LKQSLPHWAK -DI-FP--DG
            GKNIS-T--- -PWDMYYIYH TLMAE---SS LGLTLPEWSH -AI-FP--NG
            GGNIT-Q--- -S-RTFNLRQ FLYAQ---KD IGLKLPEWTK -SV-FP--HG
            AKNIS-T--- -ITDVEFLYN TLEIE---ER NGLKLPEWTN -KY-YN---Q
            GKAIN-T--- -TSAVTYLYN LLKEQ---AS QNLTLPEWTK -SV-YP---T
            GLNIT-T--- -THMAYEVYN QFVAQ---ET MNHLLPEWYT -DE-VS---K
            GNKIS-S--- -LLSVEQLYD TLFIE---SL YNKTLPEWTK -SV-YP---D
            GLNMT-SD-- PIYSTYVLHI FFTTQ---KS MNIALPKWAT -ED-VQ---R
            GSDMI-LD-- PIFSTYKLHH FLTTQ---ES MNITLPEWAT -KD-VQ---R
            GLNIT-T--- -TYMAYELYN QLVAK---QT MNHLLPEWYT -EE-VS---K
            GMVIS-T--- -PGDVSSLYG TLTAE---KH MNLTLPEWTK -DY-YP---D
            GNKIS-S--- -LLSVKQLYD TLFIE---SL YNKTLPEWTK -SV-YP---D
            GGNII-Q--- -S-RTFNLRQ FLYAQ---KD IGLKLPEWTK -SV-FP--HG
            GIKVQ-R--- -PSEVALLYA VLETK---AD LEQSLPHWAK -DI-FP--DG
            GKAIN-T--- -TSAVTYLYN LLKEQ---AS QNLTLPEWTK -SV-YP---T
            GMPIT-T--- -IDDISSLYS TLTAE---KQ MNLTLPKWID -DY-Y----S
            GRNIS-T--- -PTDVVLLYA VLETM---AD QNKTLPNWAK -DI-FP--DG
            GLVIE-E--- -PLRAYEIYN LLTAQ---KT MNLTLPEWCT -DE-VY---R
            GDKIS-S--- -LEDVNQLYN ILYIQ---NL YNKTLPQWTK -SV-FP---D
            GKNIT-R--- -IIDLFYIYH TLAVQ---AA FGLRLPKWTQ -SL-VP--NG
            GKNMT-T--- -IYDLYSIYQ TLEAE---AA FGLRLPEWTQ -SL-FP--NG
            GKNIT-R--- -IFELHHIYQ TLEAE---AA FGLRLPEWTQ -SL-FP--NG
            RRNIT-T--- -IFDLFDIYE TLELE---TA LGLRLPEWTQ -SF-FP--NG
            GRNIT-T--- -MFDLFLIHE TLETE---TA LGLRLPEWTQ -SF-FP--NG
            GKLIN-S--- -TEAVTHMYN LLKEE---AA QNLTLPRWTQ -NV-FP---N
            GKNMT-T--- -MFHLNLLYQ TLLAE---ES FGLHLPKWTQ -DL-FP--NG
            GQNMS-T--- -ITDVEFLYN TLEIE---EQ HGLQLPQWTQ -KF-YN---N
            GMKIR-Q--- -PSDVALLYA VLETK---AD LNQSLPQWAQ -DI-FP--DG
            GGNIT-Q--- -L-RVLGLRQ YLYAQ---ED IGLRLPKWTK -SV-FP--NG
            GNKIS-S--- -LRTVEQLYN TLFIE---NI YNKTLPEWTK -SV-FP---D
            GMSIS-S--- -PGDVGSLYS TLTAE---KC MNLTLPEWTE -DY-YP---D
            GKSIN-T--- -TSAVTYIYN LLKEE---AA QNLTLPKWTE -TV-YP---T
            GLNTS-TENN PLFVTAGVYN VFASE---KS MNISLPTWAT -EE-IQ---Q
            GVDMS-QD-- PILQTVYLYH LLTSQ---KS MGIPLPDWAT -EE-IQ---D
            GLNIT-K--- -TNQGYEIYN QLVAR---KT MNLPMPEWCT -DE-IY---E
            GKDVS-T--- -TSAVYYLYN LFKEQ---AA QNLTLPKWTE -KV-YP---K
            GKKIS-D--- -ITDVEFLYN TLEIE---DL NKLTLPEWTQ -KF-YN---D
            GKKID-S--- -LESIEYLYD TLSIE---NI FNLTLPKWTT -PV-FP---Y
            KFTVE-T--- -ISDVAALYK ILRTN---VK RSVTLPAWSD -DI-FP--NG
            GINVT-Q--- -Q-TSYYIYM HLYSQ---YT MGYRMPEWTK -DI-FP--FG
            GFNIT-T--- -TTQVYEIYN LLVAQ---KS MNLTLPQWCT -EK-IF---E
            GKVIN-T--- -TSAVTYLYN LLKEE---AS QNLVLPKWTE -SV-YP---T
            GNKIS-S--- -LRTVAELYD ILFIE---NL YNKTLPEWTK -SV-FP---D
            GIEIR-K--- -PSEVALLYA ALETK---AD LNQSLPYWAK -EI-FP--DG
            GRNIT-E--- -PWDMYNMYH LLMAE---HS MGLSLPQWTH -DI-FP--YG
            GSNIT-Q--- -Q-RTFSLRQ TLYAQ---RD IGLKLPEWTK -KV-FP--DG
            SINIT-R--- -TSQVYEIYN LLVAQ---KS MNLVMPEWCT -DD-VY---K
            GALIQ-E--- -PIAGFALRQ ILYAQ---KD IGLKLPAWTK -KV-FP--HG
            GLDVA-SN-- PLGEVSAVYE LLLSQ---DS MNIPRPAWVT -DD-VY---E
            GKKIS-S--- -LISAEQLYN TLFIE---SI YNKTLPEWTK -SV-FP---D
            GMKIQ-Q--- -PSEVALLYA VLETK---AD LNESLPYWAK -DV-FP--DG
            GLNIT-K--- -TNQAYEIYN LLVSQ---KS MNLVLPKWCT -DE-VY---K
            GANIT-Q--- -S-STFSLRQ IFYEQ---TD IGLELPKWTK -SV-FP--NG
            GKVVN-T--- -TSAITYLYN LFKEQ---AA QNLTLPKWTE -SV-YP---V
            GMAIS-S--- -PEDVNSIYG TLTAE---KQ MNLTLPEWTK -DY-YP---D
            GQNLS-T--- -ITDIEFLYN TLEIE---EQ SGLNLPEWTK -KY-YN---R
            GKPIN-T--- -TAAVTYLYN LLKEQ---AS QNLTLPRWTE -AV-YP---T
            GLDMT-SN-- PTFSIYQLHH FITSQ---GS INATLPEWAT -KD-VQ---S
            GMVIS-T--- -PSDVGSLYG TLTAE---KH MNLTLPDWTK -EY-YP---D
            GENVT-A--- -TNKSYEIYN QFSAK---KA MNLPLPEWCT -DD-VY---E
            GKNIT-T--- -ITDVEFLYN TLEIE---QR NNFKLPEWTN -KY-YN---Q
            GKNIS-T--- -PWDLYYLYH TLMAE---KS L--------- ----------
            GLKIK-S--- -PTEMALLYA VLETK---AD LNQSLPHWAS -DI-FP--DG
            GGNIT-Q--- -Q-KAFKLRQ FLFAQ---EQ IGLKLPEWTE -KV-LP---G
            GVKIQ-Y--- -PSEMALLYA VLETK---AD LNQSLPYWAK -DI-FP--DG
            GGNIT-Q--- -V-NAFKLRQ YLFAQ---KE IGLKLPEWTK -AV-FP---G
            GKNVT-A--- -TNESYEMYN QLAAK---KA MNLPLPEWCT -DE-VY---K
            GKKIS-S--- -LRSVEQLYD TLFIE---NL YNKTLPNWTK -SV-FP---D
            GKPIN-T--- -TAAVTYLYN LLKEQ---AT QNLTLPRWTE -EV-YP---T
            GMVIL-T--- -PSDVGSIYG TLTAE---KH MNLILPNWTK -EY-YP---D
            GLDMT-TS-- PTFATYQLYH YITSQ---GS INVTLPEWAT -KD-VQ---S
            GMKIQ-Q--- -PSEVALLYA VLETK---AD LNQSLPQWAQ -DI-FP--DG
            GNKIS-S--- -LRSVQQLYD TLFIE---NL YNKTLPKWTK -SV-FP---E
            GMEIS-T--- -PGDVGSLYG TLTAE---KH MNLTLPKWTE -DY-FP---D
            GKAMN-T--- -TSAVTYLYN LLKEQ---AA QNLSLPEWTR -TV-YP---T
            GLNIT-E--- -TNQAYELYN QLAAQ---KS MNLAIPEWCT -DD-VY---G
            GSDMT-SD-- PIIGTSKIYQ YLASQ---KG MNITLPQWAT -AN-VQ---K
            GGNIT-Q--- -S-RVFSLRQ LLYAQ---RD IGLELPEWTK -EV-FP---G
            ---------- ----MYYLYH TLMAE---YS LGLPLPSWTR -DI-FP--DG
            GMPIA-N--- -ADDVSSFYA TLVAE---KA MNLTLPEWTK -DY-YP---D
            GKLIN-S--- -TGAVSHMYN LLKEE---AA QNLTLPRWTE -NV-FP---N
            GKNMS-T--- -ITDVEFLYN TLEIE---EE HGLKLPTWTR -KF-YN---D
            GLTIT-E--- -PMQVYELYN GLTAQ---KS MNLTLPEWCT -DE-VY---R
            KRNIS-T--- -PSDVALLYA SLETM---AD EDEKLPYWAM -DV-FP--DG
            GYKIS-S--- -LEHVEHLYN TLYIE---NL YNKTLPQWTR -SV-FP---D
            GFNIT-N--- -VLHFFTIYH TLYTQ---HY LNLSLPEWTQ -NF-FP--NG
            GKNIS-S--- -PRDYFTLYH TFATQ---QA LGLPLPGWTQ -NI-FP--FG
            GRNIT-G--- -LYDLYTLYH ILSIQ---VA MNLSLPDWSR -SI-FP--NG
            GMPIA-N--- -ADDVSSLYS TLTAE---KQ MNLTLPEWAR -DY-Y----D
            GGKIS-S--- -LEEVERLYD ILYIE---NL YNKTLPEWTK -SV-FP---D
            GGKIS-S--- -LEEVERLYD ILYIE---NL YNKTLPEWTK -SV-FP---D
            GKLIN-N--- -TEAVAHMYN LLKEE---AA QNLTLPKWTQ -NV-FP---N
            KREIN-T--- -PSDVAVLYA ILETM---AD QSEILPNWAM -DV-FP--DG
            GKKIE-S--- -LSDLNFLYH TFAAE---SS LGLPLLEWAY -DY-FP--YG
            GKTME-K--- -PLDWYYLYH TFVAE---SS MNLTLPEWAY -EY-YP--DG
            GLIIT-E--- -SLRAAQLSH LLTQQ---KN LDLTLPEWCT -DE-VY---K
            GLTIE-E--- -PKPAYEVFN HLTAQ---KN MNLTLPEWCT -DE-VY---Q
            GITIQ-Q--- -SKPAYEVFN LLTAQ---KN MNLTLPEWCT -DE-VY---H
            GITVT-D--- -SFRAGQLSL LLTAQ---KN MNLTLPEWCT -DE-VF---H
            GTNIT-T--- -LFDLLIVHM AIHLQ---LS MKLEIPETAR -ML-YN--NT
            GSNIT-D--- -LYQLVIVRF VINIQ---LS MGLVLPKAAH -IL-YA--NK
            GHNIT-D--- -IFRLGMVHH TINVQ---LS MKLELPKAAR -TL-HA--NK
            GIDMT-VD-- PILSTYGLYH FLTTQ---DS MNITLPEWAT -EE-IR---I
            ---------- ---------- --------ES MNITLPEWAT -EE-VQ---K
            GMMIS-T--- -PGDVNSLYG TLTAE---EY MNLTLPEWTK -HY-YP---D
            GNKIS-S--- -LRSVEQLYD ILFIE---NL YNKTLPEWTK -SI-YP---D
            GIKVQ-R--- -PSEVALLYA VLETK---AD LNQSLPHWAE -DI-FP--DG
            GKNIS-T--- -PWDLYYLYH TLMAE---YS YGFVLPDWTH -GI-FP--YG
            GGNIT-Q--- -S-RTINLRQ YLFAQ---KD IGLKLPEWTK -SV-FP--RG
            GMKML-Y--- -PSDIALLYA VFETK---VS LNESLPYWAK -DI-FP--DG
            GKVVN-T--- -TSEVTYLYN LFKEQ---IA QNLSIPEWTN -TV-YP---T
            GGNIT-Q--- -Q-KTFNLRQ LLYAQ---RD IGLELPKWTH -KV-FP--HG
            GNNIS-S--- -LRTVLQLYD TLFIE---NI YNKTLPEWTK -SV-FP---D
            GMTIS-S--- -PEDVNSLYG TLTAE---KQ MNLTLPEWSI -DY-YP---D
            GITEV-N--- -VTRGYKIYN NLASQ---KS MNLTIPEWCT -KD-VI---K
            GKIEM-N--- -VTDGYEVYN KLQTQ---KS MNLTMPEWCT -EE-VM---K
            GIKVQ-R--- -PSEVALLYA VLETK---AD LNQSLPHWAE -DI-FP--DG
            GGNIT-Q--- -S-RTINLRQ YLFAQ---KD IGLKLPEWTK -SV-FP--RG
            GMMIS-T--- -PGDVNSLYG TLTAE---EY MNLTLPEWTK -HY-YP---D
            GQNIS-T--- -ITDVEFLYN TLEIE---ER SGLKLPEWAS -KY-YN---W
            GLNIT-T--- -SNLAYEIYN QLAAK---KA MNHLLPKWCT -DE-IY---K
            GNKIS-S--- -LRSVEQLYD ILFIE---NL YNKTLPEWTK -SI-YP---D
            GINMT-VN-- PIFSTYILHH FLKSQ---ES MNITLPEWAI -EE-VQ---K
            GIDMT-VD-- PILSTYGLYH FLTTQ---ES MNITLPEWAT -EE-IR---I
            GKAVN-T--- -TSAVTYMYN LLKEQ---AA QNLSLPKWTE -TV-YP---T
            GMAIS-T--- -PGDVGSLYS TLTAE---KH MKLILPEWTN -DY-YP---D
            GLTAK-DN-- -ILLAARLYQ LLLSQ---RS MNMALPKWAT -DK-VQ---K
            GNKIS-S--- -LRSVEQLYD TLFVE---NL YNKTLPEWTE -SV-FP---G
            GINIT-R--- -TNQVYEIYN LLTSQ---KA LHFSLPDWCT -DE-VY---K
            GANIT-Q--- -D-KVFNLRQ ILFAQ---RD IGLELPEWTK -PV-FP--DG
            GMEIS-Q--- -PSQVALLYA VLETQ---AD LNQTLPYWAS -DV-FP--HG
            GKNIA-T--- -ITDVEFLYN TLEIE---QL HGLKLPAWTN -EY-YN---L
            GKSIS-N--- -LENLEFLYN VLYIE---EL YNKTLPAWTK -SV-YP---D
            GVDVS-ND-- -VVNKCYMFN SLYIP---KQ LNLPMPGWYT -ED-VQ---K
            QITSE-Q--- -VGSVFLIPT NLQSV---LS LGLPFPDWCS -EE-DY---K
            GNDFK----- -HDRIMCAYW INVIN---KD MNLTLTKWYT -EE-NH---A
            QIISE-R--- -LVPISMIAS ELQCV---RS LGLPLPDWCS -EK-DF---K
            GIINL-D--- -PMAMYRVYN NIRAA---LS LGLPLPDWCS -EE-DF---A
            GELYP----- -TTKLYRLFK NLRAA---LS MGLSLPDWCS -KE-EH---E
            GEVYS-P--- -TSRLYRLYN NLRAA---LS MGLSLPDWCS -KE-DY---E
            ERATPIS--- -VMDMNHLYH TLAAE---QS MNLSLPHWAD -SI-YP--DG
            GNYIN-N--- -TLDVKNIYD TLVAE---SF MNLTLPDWTK -EM-FP--RG
            EFPFR-KR-- YLHHVAWTYN AIKYH---KE MNLPLPKWYT -DD-SI--YA
            GLNIT-K--- -ARQVLSLYN TLTAE---AG LNLALPEWTK -PY-FP--QG
            GLNIT-T--- -SNQMLGLYH TLVAE---DG LNLTLPNWTK -PY-FP--LG
            GLNIT-R--- -SRQVLDLYH TLVAE---AG LNLTLPEWTK -PY-FP--QG
            HVKVK-N--- -PIHVSLLYL VLQNS---IE INKRHPDWVK -QI-FP--GD
            GNEFT----- -FDDIFCIIS AVLVH---KN MKLPLPHWYT -DE-IY---S
            VDALQ-RY-- GLFGNIIVYN ILYSH---KA SKGKLPDWYT -DD-LF---E
            IDSLQ-KY-- EVIGILATFS VL------KA SKDKLPDWYT -DS-LY---E
            VDSVE-RF-- GFIGVIGVFN ILSSH---KA SKGKLPDWYT -DD-LY---E
            GLRLD-TAD- MDERIYELYN LMESQ---KS MNLSLPNWCP -EG-VY---G
            GVDES-LD-- EVNFIAFTFN TLYSN---EH LNIPLPKWYT -DE-VK---K
            GKDLK-TD-- -VFDLVLLYN ALHVN---DR LRLPLPDWYK -GN-VK---R
            GIPFK-QN-- VIYHAGWTCQ AIQYH---KA AHLPLPSWYT -DE-SI--DR
            GKKSKLN--- -LNDILLLHN NLDIE---KR MNLTMLPWMN -DV-LA--DE
            GKKLK-N--- -ARQVYQLYH TLTAE---KA MGLSLPEWTK -EY-YP--QG
            GRNLQ-T--- -AEEVYHLFH TLTAE---TA MGLTLPEWTK -EY-YP--HG
            GREVN-K--- -AEIVYHLFN TLTSE---AA MNLPLPEWTE -AY-FP--NG
            GQPMK-T--- -ITDVEFLYN TLEIE---VM NGLELPPAIR -KY-YN---S
            GQEMS-I--- -PNHMFVLYH KLSSM---QA LDEPLPEWSR -DF-FP--YG
            PDERF-E--- -LQHLFELDT FINIQ---IS RNSSLPDWYN -VN-VH---H
            PETYF-D--- -LEQLFYMNN LLIIE---SS LDAPYPEWYT -PE-LH---Q
            GASMK-N--- -SLDVYALYI DLGAE---LS SNLQLPAWAK -DY-WP--EG
            GDNIT-N--- -PDDVFDLYS TLVAE---KT MNYQLPNWTN -EY-FP---D
            GFPFK-TD-- FLYNSAWTLY AIEYH---KA MGLPLPAIYT QND-SL--YA
            GANIT-Q--- -R-NTFNLRQ ILYAQ---RD IGLELPEWTE -SV-FP--NG
            GNKIS-S--- -LRTVEQIYN VLFIE---SI YNKTLPEWTK -SV-FP---D
            GKVVN-T--- -TSGVSYLYN LFKEQ---AA QNLSIPKWTE -AV-YP---A
            GVNIT-R--- -THQVYEIYN CFAAQ---KN MNLVLPSWLT -DE-IY---K
            GIEID-N--- -PSEITLLYA VLETK---AS LNESLPYWAE -DI-FP--DG
            GMAIS-S--- -PEDVNSLYG TLTAE---KQ MNLTLPEWTD -DY-YP---D
            GMQIE-N--- -ADDVSSLYA TLAAE---EG VNLTLPEWVK -DY-YP---D
            GLNIV-D--- -TDGVFQLYN GLTAQ---KT MNLTLPEWYT -DE-VH---R
            EKNIS-T--- -PSDVALLYS SLETM---AD QGEMLPHWAN -DV-FP--HG
            GQNMT-T--- -ITDVEFLYN TLEIE---EK HGLKLPNWTQ -KF-YN---N
            GRNIT-S--- -LFDLYVLYN IFLIQ---LS MNLTLPDWSR -DI-FP--RG
            KKNIT-S--- -IDDLINLYR LFNVY---LS LGKSLPHWAE -KM-MQP-QG
            -KNMT-K--- -LKDLYNLYH VLTTY---ET VGRGVS---- --------TK
            GKNIT-S--- -LTGLFGLYH TLYTE---YY LGLPLPEWTQ -KV-FP--YG
            GKLID-T--- -TGAVSHMYN LLKEE---AA QNLTLPRWTE -NI-FP---N
            GLKIS-T--- -LEDVEHLYN TLYIE---NL YNKTLPQWTT -SV-FP---D
            GMEIS-S--- -LKNAEHLYD TLKIE---NS YNKTLPVWTR -SV-FP---E
            KRNIS-T--- -PSEVALLYA TLETM---VD RNELLPNWAI -DI-FP--DG
            GLVIE-K--- -PEPAYEVYN LLTAQ---KN MNLSLPEWCT -DE-VY---R
            GKNMT-T--- -ISNLFILYH TLITQ---VS LNLDLPDWAY -DA-LR--DG
            GKLID-N--- -TGAVAHMYN LLKEE---AA QNLTLPRWTE -NV-FP---D
            GMPIR-T--- -IDDVSSLYS TLVAE---DE MNLTLPEWTK -NY-YP---D
            GKSRD-D--- PIMMVTELYQ LLVSQ---RS MNIPLPEWAT -EN-VQ---K
            GMKIQ-H--- -PSEVALLYA VLETQ---AD LNQSLPYWAK -DI-FP--HG
            GSNIT-Q--- -D-KVFKLRQ ILFAE---RD IGLELPEWTK -SV-FP--DG
            GKTIN-T--- -TSSVTYMYN LLKEQ---AA QNLSLPKWTE -TV-YP---T
            GNKIS-S--- -LRSVEQVYD TLFIE---NL YNKTLPEWTK -SV-FP---D
            GMVIS-S--- -PADVGSLYS TLTAE---KH MKLTLPEWTN -DY-YP---D
            GINIT-K--- -TNQVYEIYN LLVAQ---KA MNFPSPDWCT -DE-IL---K
            GNKIS-S--- -LRSIEHLYD TLFVE---NL YNKTLPEWTK -SV-FP---D
            GMVIS-N--- -PADVGSLYS TLTAE---KH MKLTLPEWTN -DY-YP---D
            GSNIT-Q--- -D-KVFKLRQ ILFAE---RD IGLELPEWTK -LV-FP--NG
            GMKIQ-H--- -PSEVALLYA VLETQ---AD LNQSLPYWAK -DI-FP--HG
            GKTIN-T--- -TSSVTYMYN LLKEQ---AA QNLSLPKWTE -TV-YP---T
            GINIT-K--- -TNQVYEIYN LLVAQ---KA MNFPSPDWCT -DE-IL---K
            GRNIN-T--- -LKDVEHLYD TLYIE---NL YNKTLPKWTK -TI-FP---D
            GMNVK-T--- -LTAAYEIFN LLAAQ---KA MNLTLPEWCT -EN-IY---K
            GKIVN-T--- -TTEVQYMYN LLKEE---AS QNLTLPKWTE -NV-FP---S
            GMTIA-T--- -PDDVSSLYS TLKAE---ET MNLTLPYWTK -KY-YP---D
            GKVIN-T--- -TTGVQFMYN LLKEE---AA QNLTLPKWTE -NV-FP---S
            GMKMT-K--- -PSDVEFLYN VLKTK---NA YNLSIPFWAI -DT-FP--DG
            GMNVK-T--- -LTAAYEIFN LLTAQ---KA MNLTLPEWCT -EN-IY---T
            GMTIA-T--- -PEDVSSLYS TLKAE---ET MNLTLPDWTK -KY-YP---D
            GTNIN-T--- -LKDIEHLYD MLYIE---NL YNKTLPEWTK -TV-FP---N
            GKLVN-N--- -TGAVAHLYN LLKEE---AA QNLTLPRWTQ -NV-FP---S
            GKSIT-N--- -LTDLALLYN TLYAE---SN MNLTLPNWTH -DI-FP--KG
            ESTIE-E--- ----LLNLYN LLTAQ---KN MNLTLPEWCT -DD-VY---Q
            GKKIE-K--- -PLDMYYLYH TFVAE---SF MNLTLPEWAY -NY-FP--NG
            GKEIK-T--- -VEDLYFLYQ TFIAE---SS LGLPLPEWAY -DY-FP--YG
            GRNIS-I--- -PSDVALLYA TLETMVSLAN RNDMLPNWAT -DV-FP--DG
            GQNMS-T--- -ITDVEFLYN TLEIE---EQ HGLQLPAWTQ -NF-YN---N
            GDKIA-S--- -FKALEHLYD VLYIE---SL YNKTLPQWTK -SV-FP---E
            GMSIM-T--- -ADDVSSLYA TLTAE---KE MNLVLPEWTK -NY-YP---D
            GMPFT-T--- -VDNVASFYD LLIAK---ES MNLALPAWTK -DY-YP---D
            GKAID-T--- -TSAVTYLYN LLKEQ---AA QNLTLPEWTK -MV-YP---T
            GGNVT-Q--- -S-RTINLRQ YLFAQ---KD IGLKLPKWTE -SV-FP--RG
            GKNIS-T--- -AWDLYYLYH TLMAE---SS YGFVLPNWTH -GI-FP--YG
            GIKFQ-R--- -PSEMALLYA VLETK---AD LNQSLPRWAE -DI-FP--DG
            GLNIT-T--- -SNVAYEIYN QFAAR---KA VNHSLPKWCT -DE-IY---K
            GMMIS-T--- -PGDVNSLYG TLIAE---EY MNLTLPEWTK -HY-YP---D
            GNKIS-S--- -LRSVEQLYD ILFIE---NL YNKTLPEWTK -SV-YP---D
            GENIS-T--- -ITDVEFLYN TLEIE---EL NGLKLPEWTS -KY-YN---W
            GVNMT-VN-- PIFSIYKLHH FLKSQ---ES MGITFPEWAT -KE-VQ---K
            GINMT-VD-- PIASTYGLYH FLTTQ---ES MNITLPEWAT -KE-VQ---E
            GMPIT-T--- -VDDVSSLYA TLSAE---EH MNLTLPEWTK -NY-YP---D
            GMPIR-T--- -FEDVTSLYG TLSAE---ES MNLTLPKWVK -DY-YP---D
            GDDVS-S--- -FKEVEHLYD NLHIE---TL YNKTLPQWTK -SV-YP---E
            GHNIT-D--- -LLGLTRLHA TLYIE---TF MGLRLPEWTH -NV-YP--GG
            GKLIN-T--- -TDAVTFLYN LLKEE---AD QNLTLPRWTQ -NV-FP---S
            GQNMS-T--- -ITDVEFLYN TLEIE---EE NGLKLPPWTR -KFYYN---K
            GLNLE-E--- ----LLTLYN MLTAQ---KN MNLTLPEWCT -DD-VY---Q
            GTNIT-N--- -TSQVSEMYN GLVAQ---KT MNLPLPDWYT -DE-IF---E
            GMMIS-T--- -PGDVGSLYG TLAAE---EH MNLTLPEWTK -DY-YP---D
            GNKVS-S--- -LRAAEQIYD TLFIE---SI YNKTLPEWTK -SV-FP---D
            GQNMT-T--- -ITDVEFLYN TLEIE---EQ NGLKLPEWTK -TY-YN---E
            GLDMS--D-- PLFTTSTLYH FLVTQ---KS MKISLPGWIN -EN-VQ---R
            GRKIQ-K--- -PTEIALLYA ILETK---AD LNESLPEWAE -DI-FP--DG
            GKNIT-T--- -PWDLYYVYH TLMAE---QS LGLTLPGWAK -NI-FP--YG
            GGNVT-Q--- -S-DVFDLRA CLYTQ---QD IGLKLPEWTK -SV-FP--DG
            GKNIT-T--- -PWDLYYLYH TLMAE---QS MGFTLPSWSE -NI-FP--YG
            GKAIN-T--- -TSAVTHLYN LLKEQ---AA HNLTLPQWTK -TV-FP---T
            GKNIT-K--- -SQDMYYLYH TLDAE---KS LGATILDELK -AY-HP--NG
            GKKMQ-T--- -LFDLYFLYH TFVAE---SS LGLPLAEWAY -DY-FP--YG
            GKKIE-T--- -TLDMFLLYH TFVAE---SS LGLSLPKWAY -DY-FP--HG
            GKNIS-T--- -PWDLYYLYH TLMAE---SS YGFVLPNWTN -GI-FP--YG
            GKKIE-T--- -ALDLYYLYQ TFVSE---SY LNPTLPKWAY -DY-FRLLDG
            GKNIS-T--- -PWDLYYLYH TLMAE---YS YGFVLPDWTH -GI-FP--YG
            GKNIQ-T--- -LEDLYFLYH TFVAE---SS LGLPLPEWAY -DY-FP--YG
            GKNIT-T--- -PWDYYYIYH TLVAE---QS YGLTLPSWTN -NI-FP--RG

            ELFDATVFTY NITNSTPLLK KLYG-----G PLLRIFTKHM L-D---VV--
            KLLDGINLEY DIFSFNDEMK RLNG-----G MLLRKFIDDM V-L---YS--
            ELWNATVFSY NIASSTPLLR KLYG-----G PYLRIVTRNM L-N---VV--
            KLDELAVYDI LIRTRTLESK QISA-----G IWIREWLNRV N-N---HI--
            KLQDIVKIEY EIRSYTLLQK RLNG-----G TIIKRFIENI I-I---NA--
            KIEKLVALEY NILSYNTLMK RLNG-----G FIIKEFLQNL N-K---PQ--
            KLKSIAEKSF TTSAYNKILQ RLKS-----G SLLGEMIDHM E-K---KS--
            KLIPLTLYDF QLNVYNDFLK RLKG-----G PFLKKIITDM L-A---KK--
            LLKEIVALHF KLRSYTNTLK RLNG-----G LLIRKIVEDI K-L---YI--
            KLDELATYDI LIRTRTLESK QILA-----G IWIREWLNHV N-D---HI--
            GMYNVSLLEY DLLWETPLQK KLNG-----G AIVREILVNL L-M---YI--
            KLEELAIYDI LIRTRTLESK QISG-----G IWIREWLNHV N-D---HI--
            RIEKLVALEY NILSYNTLMK RLNG-----G FIIKEFLKNL N-K---Q---
            KLDELAIYDI LIRTRTLESK QISG-----G IWIREWLNHV D-D---YI--
            KLQDIVKIEY EIRSYTLLQK RLNG-----G TIIKRFIENI I-I---NA--
            LLKEIVALHF KLRSYTKTLK RLNG-----G LLIRKMVEDI K-L---YI--
            KLKSIAEKSF TTSAYNKILQ RLKS-----G SLLGEMIDHM E-K---KS--
            KLIPLTLYDF QLNVYNDVLK RLKG-----G PFLKKIITDM L-A---KK--
            KLEELAIYDI LIRTRTLELK QMLG-----G IWIREWLNHV N-D---HI--
            ELLDATVFTY NITNSTPLLK KLYG-----G PLLRIFTKHM L-D---VV--
            GMYNVSLLEY DLLWETSLQK KLNG-----G AIVREILVNL L-M---YI--
            KLEELAVYDI LIRTRTLESK QISA-----G IWIREWLNHV N-D---HI--
            KLEELAVYDI SISIRTLESK QILA-----G IWIREWLNHV N-D---YI--
            KLQDIVKIEY EIRSYTLLQR RLNG-----G TIIKRFIENI I-I---NA--
            LLKEIVALDF KFRSYTKTLK RLNG-----G MLIRKIVEDI K-L---YI--
            KLKSIAEKSF TTSAYNKILQ RLKS-----G SLLGEMIDHM E-K---KQ--
            KLIPLTLYDF QLNVYNDLLK RLKG-----G PFLKKIITDM L-A---KK--
            KMEKLVALEY DILSYNTLMK RLNG-----G FIIKEFLKNL N-K---PG--
            KLDELVIYDI LIRTRTLELK QILG-----G LWIREWLNHV N-D---HI--
            GMYNVSLLEY DLLWETPLQK KLNG-----G AIVREILVNL L-M---YI--
            KLDELAVYDI LIRTRTLESK QISA-----G IWIREWLNRV N-D---HI--
            RIEKLVALEY NILSFNTLMK RLNG-----G FIIKEFIKNL N-K---SN--
            LLKEMVALHF KLRSYTRTLK RLNG-----G FLIRKIVEDI K-L---YI--
            KLIPLTLYDF QLNVYNDFLK RLKG-----G PFLKKIITDM L-A---KK--
            KLKSIAEKSF TTSAYNKILQ RLKS-----G SLLGEMIDHM E-K---KS--
            KLQDVVKIEY EIRSYTLLQK RLNG-----G TIIKRFIENI I-I---NA--
            RLLDAASLAF DTRNGNDKLK KLHGVLL-LG VLLRKITDNF Q-R---CQ--
            RLADAASLRL EAFKGNDELK RLWG-----G MLLRKITDDF L-S---YR--
            KMKPLAELSF TLEAHTKILQ RLRS-----G LLIGEMVDHI V-R---KS--
            KLLDAATFFF DLQDGNDELR RLTG-----G MLLRKMIDDF H-S---HK--
            KMRGLAAKSL ALFTSNLTQR RLRG-----G NLLKEILEKM V-M---RR--
            RMERVASYQF IVNSYNKSMI QLEG-----G VWIRELLTNV D-S---YL--
            PMEEILALDF DLRSWTTNLK RLNG-----G NMLRKITEDI K-A---VL--
            RLVPLTIYSY LPLVKTDLLK RLKG-----G PFVKKIVNDM K-G---KV--
            RLMDATSSFF QVRNGNDELR RLHG-----G ALLRKIIDDF L-K---YR--
            RLLDAATFYF DIQTRNDELR RLSG-----G MLLRKITDDF K-S---YR--
            RLYDGDVLHY EILNGNDELR RLFG-----G ALLRKIIDNG L-K---HR--
            ELETNAGFEY ILQSYNTKLK RING-----G LWIREFLENM D-N---SI--
            KMSEVTVLYY AIRSYTTQAK RLNG-----G PMVRQFIENM R-L---ESAD
            TLEEIAGYDY VIQSYNKSMI QLNG-----G QWIREWLEHV D-S---YL--
            RLERVAAYQY VIESYNKSMI QLGG-----G RWVNDWLKNV D-N---YL--
            RLLKAGTFYF DAQSVNDEIR RLHG-----G ALLRKITDDF E-S---CR--
            QLLKAAAFFF GLQNGNDEIR RLYG-----G KLLRKITDDF K-N---VR--
            KMIPFVKLEY DIQSYNTLLK RLNG-----G FLLKEFIKNM D-T---KK--
            KMNSLVKLEY DLQSHNTAMK RLNG-----G FLVKEFIKNM D-A---KK--
            AMYTVSLLEY DLLWQTSLQK QLNG-----G TILKEILANS L-M---YI--
            ELLNATIFSY NIANSTPLLK RLYG-----G PFLRIVTRHM L-N---HV--
            KLDELAVNDI YIRTRTPQMK QLLA-----G MWIREWLNHI D-D---HL--
            HMREIAARSL AIFTSNTLQQ RLRG-----G PLLKEILERL H-A---FN--
            PMKEIIALDF RLRSYTRTLK RLNG-----G LLIRKMVEDI K-T---YK--
            KLQDIVKIEY EIRSYTPLLK RLNG-----G VIIKRFIDNI R-I---NE--
            KLMPIAVKSF TINAYNKVLQ RLKS-----G TLLGQMIDHM E-K---KS--
            KIMTLVKLEY DIQSYNTLLK RLNG-----G FLLKEFIKNM D-M---KK--
            KMDSLVKLEY DIQSHNTIMK RLNG-----G FLVKEFIKNM D-A---KK--
            KLQDIVKIEY EIRSYTPLLK RLNG-----G VIIKRFIDNI R-I---NE--
            KLIPLTLYDF QLNVYNDDLK KLKG-----G PFLKKIVSDM L-A---KK--
            KLKPIVVKSF TINAYNKILQ RLKS-----G TLLGEMIDHM E-K---KS--
            KLDELAVNDI YIRTRTPQMK QLLA-----G MWIREWLNHV D-D---HL--
            AMYTVSLLEY DLLWQTSLQK QLNG-----G TILKEILANS L-M---YI--
            PMKEIIALDF RLRSYTRTLK RLNG-----G LLIRKMVEDI K-T---YK--
            KLLRYYLYEQ QLNTYNDEFR RLKG-----G PMLQKIINDM K-N---KK--
            AMYDLTLLEY DLFSTTSLQK QLNG-----G TLLKEIIGNL L-K---YK--
            KMQDIVVLEY DIRSYTTQLK RLNG-----G MLIKKFLENM N-L---KN--
            KLKPLAMLSF TTEAYNIILQ RLKS-----G SLLGEMIDHM V-K---KV--
            ALMAATLSQY KVLSYG-ILN KINGDFYNTG SLLRKIINDM N-A---MI--
            ALMNATILHY DLFSYG-ILK TLNG-----G PLLRKIINDM N-A---MI--
            ALMDAALLQY KLLSYG-ILN KING-----G VLLRRIINDM N-E---VI--
            ALMDAKLLQY DLLSYG-ILN KLNG-----G VLLRKIINDM N-E---VV--
            AIMDATLLQY DLLSYG-ILN KLNG-----G VLLRKIIDNM N-E---VV--
            PMEEMIEMDF KLRSYTKTLK RLNG-----G ILLRKMVDNI Q-E---KR--
            ALLDAAILQF NLFSYGTLLN KLNG-----G ILLRRIINDM N-E---VI--
            EMREIAARSL AIFTNSTIQR RLLG-----G PLLKEILSHM E-E---TR--
            GMYNISLLEY DLLWQTSLQK QLNG-----G TILKEVLANS L-S---YI--
            RLDELAEYDI VIRTRTPELK QLLG-----G VWLLEWLNHI D-A---HL--
            VLKPLAAKSF TTNAYNKILQ RLKS-----G SLLGEMIDHM E-K---KS--
            KLIPLTLYDL QLNVYDDRLK RLKG-----G PFLKKIVTDM L-G---KK--
            PMKEIVALDF KLRSYTRTLK RLNG-----G MLIRKIVEDI K-T---YK--
            KIETIVAIEY ELESYTPTMK RLFG-----G NVVKEFIDNM D-R---KN--
            EIEKVAILDY ELQSYTPHMK RMYG-----G HLVKEVINNM E-ANNTKN--
            KLQDIVKIEY TIRSHTPFLK RLNG-----G AIIKRFIENI K-V---NE--
            TMKDITALDF NLRSYTRDLK RLNG-----G MLLRKVTDDI K-E---LR--
            KMKEIAARSL AIFTSNTLQQ RLRG-----G PLLKEILEHM M-E---TR--
            KMQKLASMDF KLPAYNKILQ RLKS-----G LLLGEMINHM V-K---KQ--
            HMLTLMEVDY ELLGKTNLQR QLNG-----G VLLKKIILDT I-A---YM--
            QFEDVAGYDY VIQSYTKEMQ KYNG-----G VWIREWLRNV D-N---YI--
            DMGNVTVLEY KILSFDKHLK RLNG-----G TLVRRFVDNM N-V---TG--
            PMKEILALDF KLRSYTRTLK RLNG-----G LLLRKMVDDI E-T---YK--
            KLKPIAAKSF TTRAHNKILQ RLKS-----G SLLGEMIDHM E-K---KS--
            GLYNMTLLEY DLLSQTHLQR QLNG-----G TILKEILANS L-N---YI--
            ELWNGTVFAY DISCSTPLLR RLYA-----G PYLRLVTKTM L-T---SI--
            RLDELATYDI LIRTRTPELK QLLG-----G IWVREWLKNV D-N---YL--
            NIQDVVRLEY KIRSYTSLMR RLNG-----G ALIKRFIDNI K-R---NE--
            KLDEIAGYAL SIQSGTQELK QLLG-----G IWIREWLDHV D-N---YL--
            KMENITALAY NVSSYTTTLK RLNG-----G AIIKKFIENI V-S---NE--
            KLKPLAEKSF TIETYNKILQ RLKS-----G SLLGEMIDHM E-K---KS--
            EMYNVTLLEY DILSQTPLQK QLNG-----G TFIKEIITNS L-K---YI--
            KIQGIVKLEY EIRSYTPQMR RLNG-----G PLIKTFIENM K-L---NE--
            KLDELAVFDI HIRTRTPELK KLLG-----G VWIQEWLKNI D-N---YL--
            PMKEIIALDF KLRSYTRTLK RLNG-----G ILLRKILEDI K-L---YK--
            KLIPLTLYDF QLNVYSDDLK RLKG-----G PFLKKIVVDM L-A---KK--
            EMRDIAARSL AIFTSNTLQQ RLRG-----G PLLKEILGRM RGA---AA--
            PMKEILALDF KLRSYTRTLK RLNG-----G LLIRKMVEDI K-T---YI--
            LIQKITALEY ELQSHTTLMK RLNG-----G ALVKEFIKNM N-F---KG--
            KLIPLTLYDL KLNVYNNHLR RLKG-----G PFLKKIITDM L-A---KK--
            KLQATVKIEY DIRSHTPFMK RLNG-----G ALIKRFIQNI K-V---NE--
            HMREIATRSL ALFTSNTLQQ RLRG-----G PLLKNILEHM Q-A---FN--
            ---------- ---------- ---------G PYLRIVTRNM L-D---LI--
            GMYNVSLLQY DLLWQTELQK QLNG-----G TMLKEILANS I-M---YI--
            ALDELAIFDI YIRTCTPELK QLSG-----G VWIREWLDHV D-N---YV--
            GMYNVSLLQY DLLWQTELQK QLNG-----G TILKEILANS I-M---YI--
            VLDDLAIFDI YIRTSSMELK QLSG-----G VWIREWLNHV D-N---YL--
            KLQDTVKIEY DIRSYTPFLK RLNG-----G ALIKRFIDNI K-I---NE--
            KLKSIAATSF TISTYNKILK RLKS-----G PLLGEIIDHM E-K---KS--
            PMKEILALDF KLRSYTRTLK RLNG-----G LLIRKMVEDI K-T---YI--
            KLLPLTLYDL KLNVYDNHLR RLKG-----G PFLKKIITDM L-A---KK--
            KIEKITALEY MLQSHTKLMK RLNG-----G FLVKEFIKNM N-F---KG--
            GMYNVSLLEY DLLCETSLQK QLNG-----G TILKEILANS L-M---YI--
            KLKPIAAKSF TINAHNKILQ RLKS-----G SLLGEMIDHM E-K---KS--
            KLIPLTLYDF QLNVYNDLLK RLKG-----G PFVKKIVTDM L-A---KR--
            AMKEILALDF NLRSFTRTLK RLNG-----G LLIRKMVEDI K-T---YK--
            KLQDIVKIEY EIRSHTPLMR RLNG-----G ALIRRFIENI T-V---NE--
            RIEEIVALDY ELQSATIKMK RLSG-----G AFVKQLIENM N-F---KG--
            KLDDLAVYDI LIRNRTPKMK QLLG-----G VWIKEWLNRV N-D---YL--
            ELLKGTVFAY DIASSTPELK KLYA-----G PYLRLVTRTM L-D---FV--
            KLIPLTLYSM QFNTYNNEFR KLKG-----G PMLKKFTSDM L-A---KK--
            PMQEIIELDF KLRSYTKTLR RLNG-----G MLLRKMMDDI K-E---HQ--
            EMREIAARSL AIFTDGVVQK RLRG-----G PLVKEILQHM E-E---RN--
            MMQELVLLEY DIRSYTTQLK RLNG-----G FLVKKFIDNM N-P---KI--
            TMYNVTLLEY DILSATPLQR QLNG-----G TFLAEVIGNS L-M---YT--
            KMKPLAELSF TTDANNKILQ KLKS-----G PLLGEMIDHM V-K---KS--
            SLLDATIFVY NLLSYNEELT KLNG-----G VLLYKIIQDM N-G---VI--
            ALYNATIFAY NVFSYNKELI RLNG-----G PLLYRIIRDM S-E---VI--
            RLFSAAMLQY RLYNYNDQLI RLNG-----G LLLHRMIEDM L-G---VI--
            KLTPLALYEL QLNTYDDNFR RLRG-----G PLLKKITNDM M-E---KK--
            KLKPLAILSF MTETYDKILQ KLKS-----G PLLGEMINHM V-K---KA--
            KLKPLAILSF MTETYDKILQ KLKS-----G PLLGEMINHM V-K---KA--
            PMEEIIELDF KLRSYTKTLR RLNG-----G ILLRKMVEDI E-E---HR--
            AMYNVSLLEY DLLSETLLQR QLNG-----G ILLEEIIGNS L-K---YS--
            PLFDAIVAAY DITNFTPLLR RLFA-----G PLIREMTDHM I-A---AQ--
            LLFNAIVISY DIANSTPLLR RLYA-----G PIIRAVLNNI K-A---AQ--
            KLQETMAFEL ELCSYTTQLK RLNG-----G MLIKKFIENL N-I---TG--
            KMQDLVVLEY EIRSYKTQLK RLNG-----G MLIKKFIDNL N-I---TG--
            KMEDLMELEY ELRSYTTQLK RLNG------ ---------- ----------
            KMENLIVLEY EIRSYTTQLK RLNG-----G MLIKKFIDNL N-I---TG--
            QFSEASRLAF DLLAYNEELT RLNG-----G VLLRQIIDDM N-K---VI--
            EFFEATRLAY DLFAYNEELI RLSG-----G TLLQQITEDM N-E---VI--
            RLVEVIYLIA NLFTYNDELI RIGG-----G TLLRKIIEDM N-E---VI--
            KMNLIVELEY KIRSYNNLMK RLNG-----G HLVKEFIKNM N-A---ER--
            KMIPIVKLEY EIQSYNMLMK RING-----G HLVKKFIKNM D-A---KT--
            KLIPLTLYDF QLNGYNDELK RLKG-----G PFLKKIVTDM I-K---KK--
            KLKLIAIKSF TTSAYNKILQ RLKS-----G SLLGEMIDHM K-K---KS--
            GMYNVSLLEY DLLWQTPLQK QLNG-----G TILKEILANS L-M---YI--
            ELWNATVFSY EIANSTPLLR RLYG-----G PFLRLITRHM L-N---HI--
            KLDELAVHDI YIRTRTPRMK QLLA-----G MWIREWLNHI D-D---HL--
            EMLNVTLLKY DLLSQTPLQK KLNG-----G TFIKEILGNI L-G---YI--
            PMKELVALDF KLRSSTPTLK RLNG-----G MLLRKMVEDI K-L---YM--
            ELDELAVFDI LIQNRTPQQK QLMG-----G VWIREWLRHV D-D---HL--
            KLKPIADKSF TIEAYNKILQ RLKS-----G SLLGEMIDHM E-K---KS--
            KLEPLTLYDF KLNGYNDILK RLKG-----G PLLKKIVTDM L-A---RK--
            TLQSIVILEY EIRSHTTQLK RLNG-----G PLIRTFIENI Q-M---NE--
            TLQSIVLLEY ETRSQTTQLK RVNG-----G TLIRTFIENV Q-L---NE--
            GMYNVSLLEY DLLWETPLQK QLNG-----G TILKEILANV L-M---YI--
            KLDELAVHDI YIRTRTLRMK QLLA-----G MWIREWLNHI D-D---HL--
            KLIPLTLYDF QLNGYNDELK RLKG-----G PFLKKIVTDM I-K---KK--
            QMREIAARSL AIFTSNTLQQ RLRG-----G PLLKEILQHL Q-A---FN--
            KLQEIVNIEY EVRSYTPFLR RLNG-----G TIIKRFLDNI K-I---NE--
            KLKLIAIKSF TTR------- ---------- SLLGEMIDHM K-K---KS--
            KMIPIVELEY EIQSYNMLMK RING-----G HLVKKFIKNM D-A---KT--
            KMNPIVELEY QIRSYNTLMK RLNG-----G HLVQEFIKNM N-A---ER--
            PMKEIIALDF KLRSYTRTLK RLNG-----G LLLRKMIEDI K-T---YQ--
            KMLPLMLYDL QLNVYNDPLK RLKG-----G PFLKKIVTDM L-A---KK--
            ALEQIVTLDY NIQSYTPKLK RLNG-----G TIVKRLLRNI R-D---KS--
            KLKSLAAKSF TVSAYNKILQ RLKS-----G LLLGEMIDHM E-K---KS--
            KLQDIVKLEY EIRSYTPQMK RLNG-----G MLIKRFIKNI K-S---NE--
            KLDELAASDI IIRSRTTKLK QLTG-----G IWIKELLKNV D-N---YI--
            EMYNVSLLEY DLLSQTLLQK QLNG-----G TILKEILTNS L-S---YI--
            RMRELAARSL AIFTSNVLQQ RLRG-----G PLLKEILTRM Q-A---FK--
            KLKPWAEMSF TVETYNTLLK RLKS-----G PLLKNMIEHM H-Q---KS--
            TWCKVYAQIV SSMAATPQLQ KMNG-----G PIVKTLLENM N-I---DN--
            KLQVIQALFY DLMAQTESMR KIAT-----G PVIERFLENV R-N---SE--
            KLAKLVKLYL NSLSYTDTLK RLNG-----G TMLRRFIENM K-S---AH--
            RLQEFQALYY DLTAKTELMK RIAA-----G PVIERFLDNV K-D---SE--
            KLLELTIISH DALTHTPLMT RIVV-----G PTVERLLKNI D-N---NE--
            KLEDLAHLSS LIRTHTPQMT RIVA-----G PMVQQFLENI E-K---SD--
            KLEELAHLSY LVLTHTPLMS RIAT-----G PTVEKFLENI E-E---SG--
            KLRDGALLQY LHYGYNDKLK RLSG-----G VILQKIIRDM K-T---AQ--
            KLIEAALFDY DICSYDNNIT RALV-----G KLMAKISRDI L-T---IK--
            TLDEILILAW NGMSWTPKLK RLSG-----G ILVRRFIENI N-E---NR--
            VILDVAIFDL KTLTYNTKLT RLNG-----G MLLRKFLDDA S-A---VQ--
            VILKAAIFDY KTQSYNTKLT KLNG-----G AVLRKFLNDA S-A---VK--
            SLLKAAIFGY KTQSYTTKLT RLNG-----G MILRKFLNDV S-A---VK--
            ALLNVTLTAY ELLSKTTVQK RLNG-----G SLLKHIIKES K-E---RI--
            KLKKAIDLYL DSLSYTPALK RLNG-----G MLVRRFVENM N-N---SN--
            EFKKDIVLYF NLTCSTPELC KWQI-----G PLVRRFLDNM N-V---KA--
            NLKEKVELYF DLLSTTRELC KWQI-----G PLVRTFLDNM K-V---KG--
            NLRETVSLYF DLLSSTPELC KWQI-----G PLVRRFFDNV D-V---KG--
            LLNEMTFLHY SLESQNDELR RLNS-----G PLIRRFLDAM T-A---AK--
            ALFDLINYIH RSMSATTEMK RING-----G PLIRTLLENM N-V---NS--
            TFRDLYAYLM GSWASTTELK KING-----G PLVKTFLKNM N-L---DN--
            NLTELYKLGL DSMSLTTQLR RLNG-----G TLVRKFIENI K-N---NR--
            RLIEMRRLYY EINSYTDLLK RLLS-----G FMLRKINEDM F-E---AS--
            HIVNVTLFQY LTDNFNTPLK RLNG-----G LFLRKMLNDL G-V---NK--
            PIINITLFQY LTDNYNTPLK RLNG-----G LFLRKMLNDL G-V---NK--
            LIINATLLEY ETKSYNEQLK KLND-----G IFVRKVLNDL A-L---ED--
            EMREIAARSY TLFTSNKLQQ RLRG-----G PLLKHILQHM K---------
            LLLNGTYLEY DTHKYIDWMR RVNG-----G TLVRKMIDDM L-N---RT--
            RIAQGAKLYL DSLSYTPALA RITG-----G PLVRFMLENS Q-A---KI--
            QISKGSKLYL DTLSYTPGLI RLNG-----G PLTRRFVENL N-V---KS--
            PMLEESLLEY ELQNYNRKLK KYNG-----G ATISKILATV N-S-------
            MLKPLSSLSL KMNVYNESLL KMKG-----G PLVSKIAHGM L-D---RA--
            TMREVCKLSV DGMSMTPQLN RLNG-----G TLVRQFIENI N-K---NR--
            KLDELAVQDI LIRTRTTKLK QLTG-----G IWILEFLKHV D-D---YL--
            KLKPIAAKSF TINAYNKILQ RLKS-----G SLLGEMIDHM E-K---KS--
            PMKEIIALDF KLRSYTKTLK RLNG-----G MLLRKMVEDI Q-L---YK--
            EFQNIVKLEY ETRSYTPEMR RLNG-----G TLIKRFIENI K-V---NE--
            GMYNVTLLQY DLLSQTPLQR QLNG-----G TLIKEMLTNT I-E---HI--
            KMEPLTLYDF ELNVYNDLLR RLKG-----G PFLKKIVTDM L-A---KK--
            KLIPLTLYSL KFNTYNDDFR RLKG-----S PLLKKIISDM L-A---KK--
            KMQEIMFFSY DIFSFTTQLK RING-----G FLVKKFIDNM N-P---KG--
            TMYNVTLLEY DLLSATPLQR QLNG-----G TLLAEIVGNS L-K---YT--
            EMREIAARSL ALFTDNDIQK RLQG-----G PLVKEILQHM E-E---TI--
            KLQDASLFQL KLYNYNDELI KLNG-----G VLLYKIIQDM I-G---IM--
            ELYRASILAH MIGSYP---I HLNG-----G TILYKVLKDM K-A---KM--
            LLKDAVLLYY KMCSFSKVMK KING-----G TMLYRIIHDA N-D---VI--
            RLYDASILQY NMLSYNDELT KLNG-----G VLLHRMIQDM K-E---VI--
            PMQEIIELDF KLRSYTKALK RLNG-----G MLLRKMVDDI Q-E---HR--
            KLKPLAELSF TTDAYNKILQ RLKP-----G PLLGEMIDHM I-K---KS--
            KMKPLAILSF MTESYNKILK RLKC-----G PLLGEMIEHM V-K---KS--
            AMYNVTLLEY DLLSANSLQR QLNG-----G TLLGEIIGNS L-K---YK--
            KMQDIVVLEY EIRSYTTLLR RLNG-----G MLIKKFIENM N-V---KG--
            KLLKAALLQY DLFNYNDQLI QYGG------ -LLYNIINDM N-N---KI--
            PMKEIIKLDF KLRSDTTTLR RLNG-----G ILLRKMVDDI R-E---HQ--
            KLIPLTLYEL QLNTYDDESR RLKG-----G PMVKKITDDM R-A---AE--
            RMEEIVRLDL ETQSYTMQLK RLNG-----G SIVKRFIENI R-N---TT--
            GMYNVSLLEQ DLLSQTPLQR QLNG-----G TFLKEILTNS L-L---YI--
            KLDELAVSDI RIRTRTTKLK QLSG-----G MWIKVLLENV D-N---YL--
            PMKEIIALDF KLRSYTRTLK RLNG-----G LLLRKMIEDI K-T---YQ--
            KLKSLAAKSF TVSAYNKILQ RLKS-----G LLLGEMIEHM E-R---KS--
            KLIPLTLYDL QLNVYNDPLK RLKG-----G PFLKKIVIDM L-A---KK--
            KLQEIVKLEY EIRSYTPQLK RLNG-----G PLIKRFIENI K-I---NE--
            KLKSLAAKSF TVSAYNKILQ RLKS-----G SLLGEMIEHM E-K---KS--
            KLIPLTLYDL QLNVYNDPLK RLKG-----G PFLKKIVIDM L-A---KK--
            KLDELAVFNI LIQTRTTKLK QLSG-----G TWIKVLLENI D-N---YL--
            GMYNVSLLEQ DLLSQTPLQR QLNG-----G TFLKEILTNS L-L---YI--
            PMKEIIALDF KLRSYTRTLK RLNG-----G LLLRKMIEDI K-T---YQ--
            KLQEIVKLEY EIRSYTPQLK RLNG-----G PLIKRFIENI K-I---NE--
            KLKPLAEKYF TISAYNKILQ RLKT-----G LLLGEMIDHM D-K---KF--
            KMEDIVFLEY EIRSYTATLK RLTG-----G MLIRQFIENM N-I---TR--
            PMKEITVLDF NLHSYTRTLK RLNG-----G MLLKRIIEDI E-L---YK--
            KLIPLTMYDF QLNTYNDMLK RLKG-----G PMIKKIIYDM L-A---KK--
            PMKEITVLDF NLHSYTRTLK RLNG-----G MLLKKIIEDI E-L---YQ--
            EMYNVTLLQY DLLSMTTVQR QLNG-----G TFLKEITLNA L-K---YS--
            KMEDIVFLEY EIRSYTATLK RLTG-----G MLIRQFIENM N-I---NE--
            KLIPFTLYDF QLNTYNDMLK RLKG-----G PMLKKILYDM L-A---KK--
            KLKPLAEKFF TISAYNKILQ RLKI-----G LLLGEMIDHM D-K---KS--
            PMKDILELDF KLRSYTKTLK RLNG-----G MLLRKMVDDV Q-A---HQ--
            ALSNAVHLFL ELLSYD-QLN NLNG-----G VLLNRVIDDM N-K---VI--
            RIKDVVMLEY DILSYTTQLK RLNG-----G ALIKKFINNI N---------
            TLFDGIVAAY NIANYTPLLR RLYA-----G PVIRVILENM L-A---IR--
            QLFDGIVASY KLNNFTPLIR RLNA-----G PMIRTMTDNM I-A---AQ--
            SMYNVTLLEY DLLSMTPLQR QLNG-----G TLLGEIIGNS L-K---YI--
            EMREIAARSL ALFTDGPIQK RLRG-----G PLLKEILRHM E-E---TK--
            KMKPLAILSF MTGAYNTRLQ RLKS-----G PLLKDIIDHM I-K---KA--
            KLISLTLLEL QLNTYDDEFR RLKG-----G PMLKKIIDDM Q-A---RK--
            KLKPLYLLGE QLYTYNDELR RLQG-----G IMLKKFIDNM Q-A---KK--
            PMKEIIALDF KLRSYTRTLK RLNG-----G LLIRKIVENI K-M---YK--
            KLDKLAVHDI YIRTRTPQMK QLLA-----G MWIREWLSHI D-D---HL--
            ELWNATVFSY EIANSTPLLK RLYG-----G PFIRIATRHM L-N---HI--
            GMYNVSLLEY DLLWQTPLQK QLNG-----G TMLKEILANS L-M---HI--
            KLQEIVNIEY EIRSYTPFLK RLNG-----G VIIKRFLDNI K-V---NE--
            KLIPLTLYDF QLNGYNDELK RLKG-----G PFLKKIITDM I-T---KK--
            KLKLIAIKSF TTSAYNKILQ RLKS-----G SLLGEMINHM E-K---KS--
            QMREIAARSL AIFTSNTLQQ RLRG-----G PLLKEISKHL Q-A---FN--
            EMIPIVELEY EIQSYNMLMK RING-----G HLVKEFIKNM N-A---KV--
            KMIPIVELEY QVRSYNALMK RLNG-----G HLVQEFIKNM N-A---KV--
            KLIPLTLFEL KLNTYSDEFR RLKG-----G PMLKKITDEM L-M---KK--
            KLLPLALYGL QLNTYNDEFR RLNG-----G PMLKKFTDDM L-A---KK--
            KLKPLAVLSF MTGAYNEILK KLKS-----G PLLKQMIDHM A-L---KA--
            KLLNASLAFF KILNHE-RLN NLNG-----G ILLTRIIDDM N-E---VI--
            PMNEIIELDF KLRSYTKTLK RLNG-----G VLLRKIVDDI Q-D---HQ--
            EMREIAARSL TIFTDSTTQQ RLRG-----G PLLKEILRNM E-E---SK--
            RIQDVAVLEY EIRSYTTQLK RING-----G MLIRRFIDNM N-K---NE--
            KLQNVMKIEY TTRSFTPYLK RLNG-----G LIIKKFIDNI K-V---NE--
            KLIPLTLYDL QLNVYDDLLK RLKG-----G PFLKKIVTDM L-A---KR--
            KLKSVAAKSF TTNAYNKILQ RLKS-----G LLLGEMIDHM Q-K---KS--
            QMREIAARSL AIFTSNTLQQ RLRG-----G PLLKEILEHM S---------
            RIEEIVRLEY EVQSYTTALK RMYG-----G HLIKEFIQNM N-S---KR--
            EMYNVSLLEY DLLGQTLLQK QLNG-----G TIIKEILANS L-M---YV--
            ELWNATVFSY NIASSTPLLR KLYG-----G PYLRIVTRNM L-N---VV--
            KLDELAAYDI HIRTRTTQLK QLFG-----G VWIQEWLNHI D-D---HI--
            ELWNATVFSY NIASSTPLLK RLYG-----G PFLRIVTRNM L-D---VT--
            TMKDIVALDF RLRSYTRTLK RLNG-----G FLIRKMVDDI K-L---YK--
            PLLEGVLLHY ELINFNDDLI KLNG-----G VLLRKITENM K-A---VK--
            PLFDAIVAQY DIS------- ---------- PLIRAMTDNM I-A---AQ--
            RLLDGVVAEY DITNFTPLLR RLYA-----G PMIRSMTDNM I-A---AQ--
            ELWNATIFSY HIANSTPLLR RLYG-----G PFLRLVTRHM L-N---HI--
            PLFDGSVLIY NIISFTPLIR RLFT-----G PIIRAILDNM I-A---AK--
            ELWNATVFSY EVANSTPLLR RLYG-----G PFLRLITRHM L-N---HI--
            PLFDGTVAEY DITNFTPLIR RLYA-----G PMIRVMTDSM I-A---AQ--
            ELFDATVFTY NITNSTPLLK KLYG-----G PLLRIFTKHM L-D---VV--

            -S-G------ --TQ------ KKKRKIYLFS GHESNIASVL HALQLY--Y-
            -K-G------ --DK-----S IVERKIELYS GHETNVAAVL QVLGLY--Y-
            -T-G------ --TQ------ KREEKIHLFS GHESNIAAVL HALGAY--Y-
            -S-K------ --KD------ --TRKAFMYA AHDPNIACIL SALDNF--D-
            -A-R------ --RN------ --PRKIYLYS GHEVNIAGLV KALNFT--E-
            -N-A------ --S------- --APKIYVYS GHELNIAAFA KAHDLV--E-
            -K-N------ --AL-----V P-DRKIWMYS AHDDTLANML MTLNLF--E-
            -N-N------ --TL-----K PEVRKMFMYI GHDSTIVTLM DVMHVW--N-
            -A-G------ --RL-----K PYDRKAFFFS GHEMNVAAVV RALELD--E-
            -S-K------ --KD------ --TRKAFMYA AHDPNIACIL SALDNF--D-
            -K-G------ --DI------ PRKRKLMMYS GNERNIVSVL KSLNLW--S-
            -S-K------ --KD------ --SRKAFMYA AHELNIAYIL SALDNF--D-
            -N-E------ --N------- --APKIYVYS GHELNIAAFA KAHNLI--E-
            -S-K------ --KD------ --RRKAFMYA AHDLNIACIL SALGNF--N-
            -A-R------ --RN------ --PRKIYLYS GHEVNIAALV KALNLS--E-
            -T-G------ --RL-----K PYDRKAFFFS GHEMNVAAIA RALELD--E-
            -K-N------ --AL-----V P-DRKIWMYS AHDDTLANML MTLNLF--E-
            -N-N------ --TL-----K PEIRKMFMYI GHDSTIVTLM DVMHVW--N-
            -S-K------ --KD------ --MRKAFMYA AHDLNIAYIL SALDNF--D-
            -S-G------ --TQ------ KKKRKIYLFS GHESNIAAVL HALQLY--Y-
            -K-G------ --DV------ PTKRKLMMYS GNERNIVSVL KSLNLW--S-
            -S-K------ --KD------ --TRKAFMYA AHDPNIACIL SALDNF--D-
            -S-K------ --ND------ --TRKAFMYA AHDINIAYIL SALDNF--D-
            -A-R------ --RN------ --PRKIYLYS GHEVNIAALV KALNLT--E-
            -A-G------ --RL-----K PYDRKAFFFS GHEMNVAAVA RALELD--E-
            -K-N------ --AL-----V P-DRKIWMYS AHDETLANML MTLNVF--E-
            -N-N------ --TL-----K PEVRKMFMYI GHDSTIVTLM NVMHVW--N-
            -N-T------ --N------- --APKIYVYS GHELNIAAFA KAHDLT--E-
            -S-K------ --KD------ --TRKAFMYA AHDLNIAYIL SALDNF--D-
            -K-G------ --DI------ PRKRKLMMFS GNERNVVSVL KSLNLW--S-
            -S-K------ --KD------ --TRKAFMYA AHDPNIACIL SALDNF--D-
            -N-T------ --S------- --NPKIYVYS GHELNIAAFA KAHDLI--E-
            -A-G------ --RL-----K PYDRKAFFFS GHEMNVAAFA RALELD--E-
            -N-N------ --TL-----K PEVRKMFMYI GHDSTIVTLM DVMHVW--N-
            -K-N------ --AL-----V P-DRKIWMYS AHDDTLANML MTLNLF--E-
            -A-R------ --RN------ --PRKIYLYS GHEVNIAAIV KALNFD--E-
            -K-G------ --AL------ KNGRKIYLYS GHDLNVAALL NTLGIW--K-
            -N-G------ --SL------ PDGRKIFLYS AHDLNVVGLL STLGVY--D-
            -Q-N------ --TL-----T P-DRKVWIYS AHDNTISNFL MSLNLF--E-
            -N-G------ --TM------ AKGRKIFVYS AHDLNVAGFL SALKIW--K-
            -N-G------ --TD------ --THKMYLYS AHDTTLVNTL RAMGFT--E-
            -N-K------ --SQ------ SASRKAIFHG AHEYNIAAIL IALGVF--E-
            -T-G------ --NP-----A LGKKKAFLFS GHEQNVARLS RVLGTG--E-
            -A-G------ --TE------ --KKKMFMYT GHDSTITNLL GTLGVW--D-
            -N-G------ --TL------ DKARKLYLYS GHDVNIVDIL GVLGLW--Q-
            -N-G------ --TL------ EQGRKLYAYS AHDVNIAALL GALGIW--K-
            -N-G------ --TL------ EKGKKLYLYS AHDTTMAGFM WTLGIW--E-
            -S-G------ --KD------ --RAKMLVYA GHETNVAGFL TALDIF--K-
            RA-R------ --EK------ --SRKIYLYS AHEVTISSYL QALGIT--E-
            -S-E------ --SP-----P RLGPKAFFYS AHEYNVAGIL SALGVF--E-
            -N-E------ --TS------ GSQQKALFYA AHETNIASIL VALGVF--E-
            -N-G------ --TL------ EEGRKLYLYS AHDLNLAGLL GALGIW--K-
            -D-G------ --TI------ TDGRKLYLYS AHDINVAALL STLGIW--E-
            -D-I------ --R------- --SPKIYVYS GHEVNIAAFA RAHNLI--K-
            -T-R------ --N------- --SPKIYVYS GHEVNVAAFA RAHDLT--Q-
            -N-G------ --HI------ PKQRKLMMYS GNERNIVGVL KGLNLW--S-
            -T-G------ --AQ------ NRERK-YLFS GHESNVAAVL HALGVF--Y-
            -Y-K------ --ND------ --TRKAFMYA AHDLNIAYIL AALDNF--D-
            -D-G------ --QD------ --TRRTYLYS AHDITLVNLL RTMGFT--N-
            -A-G------ --KL-----E PYDRKAFLFS AHEMNVAAVA RALELD--E-
            -K-R------ --DR------ --PRKIYLYS GHEVNIAAVV RALNLT--E-
            -K-N------ --AL-----V P-DRKVWMYS AHDETIANML MTLNVF--E-
            -D-I------ --R------- --SPKIYVYS GHEINIAAFA RAHNLI--K-
            -T-R------ --N------- --SPKIYVYS GHEVNVAAFA KAHDLT--K-
            -K-R------ --DR------ --PRKIYLYS GHEVNVAAVV RALNLT--E-
            -N-N------ --IL-----K PEERKMFMYV GHDSTIVTLM DLMHVW--N-
            -K-N------ --AL-----V P-DRKVWMYS AHDETIANML MTLNVF--E-
            -N-K------ --ND------ --TRKAFMYA AHDLNIAYIL AALDNF--D-
            -N-G------ --RI------ PKQRKLMMYS GNERNIVGVL KGLNLW--S-
            -A-G------ --KL-----E PYDRKAFLFS AHEMNVAAVA RALELD--E-
            -E-D------ --TL-----Q PKERKMFMYI GHDSTIVTLL DTMHIW--Y-
            -I-G------ --DL------ SKERKIILYS GDERNIVGVL KNLNLW--S-
            -E-S------ --TN------ --PRKMYVYS GHEINLAAFA RAHNIS--E-
            -Q-N------ --TL-----K P-DRKIWMYS AHDETVANML MTLNLF--E-
            -N-G------ --TL------ -KDRKLNLFS GHDLNVAGIM YALNIF--D-
            -N-G------ --TL------ -KDRKLNLFS GHDADVAGIM YALNIF--D-
            -N-G------ --TL------ -KDRKLNLFS GHDINVAGIM YALNIS--D-
            -N-G------ --TL------ -KDRKLNLFS GHDLNVAAIM HTLNIS--C-
            -N-G------ --TL------ -KDRKLNLFS GHDLNVAAIM HALNIS--Y-
            -T-G------ --KL------ PHDRKAFFFG SHEVNIAAVA YALGTN--E-
            -N-G------ --TL------ -KDRKLNLFS GHDINVAAIS HALNIF--C-
            -T-D------ --SK------ --PKRSYFYS AHDITIVNVL RTMGFT--N-
            -D-K------ --TI------ PKERKLMIYS GNDRNIVGVL KALNLW--S-
            -N-K------ --SD------ --TRKAFMYA AHELNLAAIL TTLDNY--D-
            -K-N------ --AL-----V P-DRKVWMYS AHDETVANML MTLNVF--D-
            -D-D------ --VL-----E PETRKMFMYV GHDSTIVTLL DVMHVW--N-
            -V-G------ --RL-----E PYDRKAFLFS AHEMNVAALA RALELD--E-
            -V-K------ --IA------ GNNTKIFLYS GHELNVASFA KVHGFT--E-
            -R-G------ --N------- --KTKIWLYS GHDINVAAFA KTHGLS--I-
            -E-R------ --ER------ --PRKIYLYS GHEVNIAAVA KLFNFT--E-
            -T-G------ --NL-----R PSGRKAFFFS AHELNVATFV RTLGTD--D-
            -T-K------ --DN------ --WRKLYLYS AHDITLVNVL RTMGFT--N-
            -E-G------ --AL-----Y P-DRKLWIYS AHDTTVANLL MTLGVF--D-
            -S-G------ --DN------ --NTKIYQYS GDDINLIGLL HAMNIW--I-
            -N-G------ --TA------ --TYRALFYS GHEINIAGIL NSLNVF--I-
            -K-R------ --SG------ --HRKLYLYS GHEVNIAAFL RAHDIT--K-
            -A-G------ --KL-----V PYDRKAFFFS AHEMNVAAVA RALDLD--E-
            -K-N------ --IL-----M P-DRKVWMYS AHDETVANML MTLGVF--E-
            -Y-G------ --GI------ PKERKLIIYS GNDRNIVAIL KTLDLW--S-
            -T-G------ --TL------ KDERKIYLYS GHENVVSAIL HAFQVY--R-
            -N-Q------ --ID------ --TRKAFMYA GHELNIAAIL VVLDNF--D-
            -D-S------ --AT------ --PRKIYLYS GHETNIAGFV RAHNVT--V-
            -N-N------ --SD------ --KRKAFMYA AHEINIAPIV IALNNY--D-
            -N-N------ --R------- --KPKIHLYS AHDLNVGAFA KANDFA--E-
            -K-N------ --AL-----V P-DRKVWMYS AHDETVANLL MTLNLF--D-
            -E-G------ --GI------ SKEMKLMMYS GNDRNIAAIL KSLDLW--S-
            -E-R------ --RK------ --PRKIYLYS GHETNVAGFV RAHNFT--E-
            -N-G------ --ND------ --NRKAFMYA GHELTIAPIL VVLDNF--D-
            -M-G------ --KL-----E PYDRKAFLFA AHEMNVAAFA KTLDLD--E-
            -D-N------ --IL-----E PEDRKMFMYI GHDSTIVTLL DVMHVW--N-
            -D-R------ --DN------ --ASRAYLYS VHDITLVNLL RTMGFT--D-
            -A-G------ --RL-----E PYDRKAFLFS GHEMNVAAVA KALGLD--E-
            -N-T------ --T------- --QPKIYIYS GHEINIAAFA KAHNFI--E-
            -D-N------ --TL-----T -ETRKMFMYV GHDSTMVTLM DVMHVW--N-
            -M-R------ --DR------ --PRKIYLYS GHEVNIAAVV QALNLS--E-
            -N-G------ --QD------ --TRRVYLYS VHDITIVNLL RTMGFR--N-
            -T-G------ --TQ------ RQPRKIHLYS GHESNIAAVL YALGVY--Y-
            -Q-G------ --DM------ SKERKLMIYS GNERNIVGIL KALNLW--S-
            -N-RKNNISV DINE------ --TQKAFMYA AHELNIGPIL AVLDNF--D-
            -Q-G------ --DI------ PKQRKLMIYS GNERNIVGIL RALNLW--S-
            -N-K------ --SD------ --SRKAFMYA AHELNIGPIL EVLDNF--D-
            -K-R------ --DR------ --PRKIYLYS GHEVNIAAVA KALNLP--E-
            -K-N------ --AL-----V P-DRKVWMYS GHDETIANML MTLNVF--E-
            -A-G------ --RL-----E PYDRKAFLFS AHEMNVAAVA KALGLD--E-
            -D-N------ --TL-----S -ETRKMFMYV GHDSTMVTLM DVMHVW--N-
            -N-T------ --T------- --QPKIYIYS GHEINIAAFA KAHDFI--E-
            -K-G------ --SI------ PKERKLMVYS GNERNIVGVL KALNLW--S-
            -K-N------ --AL-----M P-NRKIWMYS AHDDTLANML MTLNVF--E-
            -D-D------ --TL-----E PATRKMFMYI GHDSTIVTLL DVMHVW--N-
            -T-G------ --RL-----E PYDRKAFLFS AHEMNVAAVA KALDLD--E-
            -E-C------ --DN------ --PRKIYLYS GHEVNIAAVV KALNLT--E-
            -N-T------ --T------- --APKIYLYG GHEINIASVS KAHGLT--E-
            -N-R------ --ND------ --NRKAFMYA SHELNLAAIL IALDNF--D-
            -T-G------ --TS------ VKGRKLYLYS GHETNIAALL HALDLY--K-
            -K-G------ --TL-----K PEQRKMFMFV GHDSTIVDLM NTMHIW--H-
            -A-E------ --KL------ SKDKKAFLFG SHEVNVAAVA YALGTN--E-
            -N-AQ----- --LR------ --SKRTYFYS AHDITIVNVM RTMGFT--S-
            -K-H------ --DV------ --KRKIYIYS GHEVNIAAFA KAHNIT--D-
            -L-S------ --EM------ PKNCKMMLYS GDDRNIAGVL KNLDLW--S-
            -Q-K------ --AL-----K P-DRKMWIYS AHDQTIANFL MALNLF--E-
            -N-G------ --TL------ -AERKLDLFA AHDINVIALL QALGIY--D-
            -N-E------ --ML------ -RERKFNLFA VHDINLVALL QALGVY--D-
            -N-G------ --SL------ -PDRKINLFS AHDVNVVAVL RALGIS----
            -E-Q------ --TL-----H PELRKMFMYI GHDSTIVTLL DTMHIW--Y-
            -Q-K------ --TL-----K P-DRKVWVYS AHDETVANML MTLNLF--E-
            -Q-K------ --TL-----K P-DRKVWVYS AHDETVANML MTLNLF--E-
            -A-G------ --KS------ PRDRKAFLFG SHEANVGALA YALGIN--E-
            -M-G------ --DI------ SKKRKLMLYS GDERNIVGVL KSLDLW--S-
            -N-P------ --NA------ APATRMHLYG GHETNIASLL YAFGVY--E-
            -T-S------ ---------- -SETKIYLYS GHETNIATLL HAFNVY--K-
            -K-S------ --RI------ --PRKMYVYS AHELNIAAFA KAHNIS--E-
            -K-N------ --KI------ --PRKMYVYS AHEVNIAAFA GAHNIS--E-
            ---------- ---------- ---------- -------AFA RAHNIS--E-
            -K-N------ --KI------ --PRKMYVYS AHEINIAAFA GAHNIS--E-
            -N-G------ --TL------ -KNRKINLFS GHDINVFAIL RTLHIK--N-
            -N-G------ --T------- -TNRKINLFS GHDINVVAIL RALHIK--N-
            -N-G------ --T------- -SNRKINLFS GHDANVVAIL RALHIK--N-
            -N-Q------ --T------- --SPKIYVYS GHEVNIAAFA KAHNFI--E-
            -N-Q------ --T------- --SSKIYVYS GHKVNIAAFA KAHNLI--E-
            -N-N------ --TL-----E PEERKMFMYI GHDSTIVTLM DVMHIW--N-
            -K-N------ --AL-----V P-DRKVWMYS AHDETIANML MTLNVF--E-
            -D-G------ --QI------ PEERKLMIYS GNERNIVGVL KGLNLW--S-
            -S-G------ --IK------ DQGEKINLFS GHESNVAAVL CALGVY--Y-
            -N-K------ --ND------ --TRKAFMYA SHDLNIAYIL VALDNF--D-
            -Q-G------ --NI------ SSERKLMLYS GNDRNIAGIL KSLDVW--S-
            -A-G------ --KL-----E PYDRKAFLFG AHEMNVAAVA RALGLN--E-
            -N-Q------ --ND------ --KRKAFMYA CHELNIAAIL VALDNF--D-
            -R-N------ --SL-----I P-DRKVWMYS AHDETLANML MTLNLF--D-
            -D-D------ --TI-----E PVDRKMFMYI GHDSTVVTLL DVMHVW--N-
            -G-R------ --KR------ --PRKIYLYS GHETNIAGFA RAHNFT--E-
            -D-R------ --ER------ --PRKIYLYS GHESNIAGFV RAHNFT--E-
            -D-G------ --QI------ PKERKLMIYS GNERNIVGVL KGLNLW--S-
            -N-K------ --ND------ --TRKAFMYA SHDLNIAYIL VALDNF--D-
            -D-N------ --TL-----E PEERKMFMYI GHDSTIVTLM DVMHIW--N-
            -D-G------ --QD------ --TRRAYLYS AHDITLVNLL RTMGFT--D-
            -K-R------ --DR------ --PRKIYLYS GHEVNIAAIV RALNLI--E-
            -E-N------ --TL-----V P-DRKVWMYS AHDETIANML MTLNVF--E-
            -N-Q------ --T------- --SPKIYVYS GHEVNIAAFA KTHNLI--E-
            -N-Q------ --T------- --SPKIYLYS GHEVNIAAFA KAHNFI--E-
            -M-G------ --KL-----E PYDRKAFLFS AHEMNVAAVV RALGLD--E-
            -E-N------ --TL-----E PEERKMFMYI GHDSSIVSLL DVMQVW--N-
            -S-T------ --AG------ -SRRKIYLYS GHDVNIASFT KVNGFP--E-
            -K-N------ --AL-----V P-DRKVWMYS AHDETLANML MTLNVF--D-
            -Q-R------ --DR------ --PRKIYLYS GHEVNVAGVA AALNFS--E-
            -N-N------ --SD------ --TRKAFMYA AHELNIAYLL AALDNF--D-
            -S-G------ --KI------ SKKRKLMMYS GNERNIIGVL KSLDLW--S-
            -N-G------ --DD------ --TRRAYFYS AHDTTLVNLL RTMGFT--N-
            -K-G------ --AL-----T P-DRKLWIYS AHDETVANLM NTLNIF--E-
            -T-T------ --IN------ --PRKIYLYS GHDHNLFSLK VIFGLN--E-
            -K-L------ --KN------ --RKKLYLYS AHNINVALFN RAHNFA--GI
            ---------- ---------- ---RKIYLYG GHDKTVYSFL KANNIT--L-
            -K-L------ --GN------ --KKKLYLYG AHDINVGVFT RAHNFT--GI
            -M-K------ --TD------ --KRKIYLYS AHDVNLASFS NAHKFT--GI
            -K-G------ --LD------ --GKEIYLYS GHDVNIAQFC NAH-------
            -K-G------ --LD------ --GKAVYLYS GHDVNIAQFC NAHNFT--EV
            -L-N------ --KD------ KPGFKIHVYS GHELNVVMLL HTLGLY--N-
            -D-H------ --KVDDKAED KIAKKIFLYS GHEINVVGVL RSLKLF--K-
            -E-A------ --AL------ --PKKIYLYC AHDVNLYGFS KAQYFD--A-
            -Q-G------ ---------- RRGPNIFLYS AHEVTVSALL WALKVS--K-
            -E-G------ ---------- KRGPKIFLHS AHETTLAAVL RALKTW--K-
            -E-G------ ---------- KRGPKIFLYS AHEVTVSALL WALKAW--K-
            -K-G------ --TL------ HHSRKINVFS GDDRNLAGVL SILNIS--M-
            -M-E------ --LK------ --RRKIYLYS AHDKTVHAFA RSHDLE--L-
            -E-T------ --TN------ --PRKIYLYG GHELNIVAYV IAHGIQ--E-
            -G-N------ --TN------ --SKKIYLYN GHELNVAAYA RVHGIK--E-
            -E-C------ --TN------ --PRKIYLYS GHELNIAAFT RAHGIK--E-
            -T-------- ---------- --KAKIHLYS GEGHNVAALS RALNKR--F-
            -T-V------ --VN------ --PRKIYLYS GHDLNLAAVS VALGFS--D-
            -A-R------ --VD------ --SRKIYLYS GHDHNLMGVR KAHGID--D-
            -K-V------ --AL------ --PKKMYLYC AHDLTLNAFS KAQDVE--A-
            -T-N------ --AN------ -FTRKVTLYG GHDKNIIALL QSLKIY--D-
            -D-G------ --EV------ EKKAKINLYS GHENNIAALL YTLNVW--K-
            -D-G------ --KV------ EKKAKINLYS GHENNIGALL YALKVW--K-
            -R-------- --SS------ ESKQKLHLYS VHENNVAAVL QALNIW--T-
            -N-G------ --ST------ --NEKLHLYG THDVNIVNTL RAMGFV--D-
            -D-E------ --KY------ PGKRDVYLYS GHELNIVSIL QSLKIW--Q-
            -D-N------ --LD------ --ARKIHLFS GHEYTVDAVT KAHNVT--L-
            -K-R------ --VN------ --PRKIYLYS GHEFTLYAFA KAHNIT--L-
            ---------- ---------- ENPKKLNLYS AHENNVAGLL YALGVW--D-
            -Q-------- --SI-----K PYKRKMFMYV GHDSTIVNLL EGLKVW--D-
            -N-A------ --AR------ --PKKIYLYC SHDGTLHAFS KAQDFE--A-
            -N-Q------ --ND------ --KRKAFMYA GHELNIASIL VTLKNF--D-
            -K-N------ --SL-----I P-DRKVWMYS AHDETVANML MTLNLF--D-
            -T-G------ --KL-----E PSDRNAFLFS GHEVNVAAVA KALDLD--E-
            -E-R------ --DR------ --PRKIYLYS GHETNIAGFV RAHNFT--E-
            -D-G------ --RI------ SEERKLMMYS GNDRNIAGLL KSLDLW--S-
            -D-N------ --TI-----V PEHRKMFMYI GHDSTVVTLL DVMHVW--N-
            -E-G------ --TL-----Q PKERKMFLFI GHDSTVVDLL NTMYIW--H-
            -D-P------ --NN------ KPSRKIYIYC AHELNIAAFA RSHNIT--D-
            -M-G------ --ET------ PEGRKMMLYS GDGRNIAGVL KILDLW--S-
            -I-Q------ --PQ------ --SRRAYFYS AHDITIVNTM RTMGFT--S-
            -N-G------ --TL------ -ANRKINIIC GHDVNVVAML YVLGIY--D-
            -N-Q------ --KL------ -TDKKINLFS GNGLNVAAVL YALKLF--N-
            -N-Q------ --GL------ --DRRVNLFV GNDLNVVALL NALDIF--D-
            -N-G------ --TS------ -VDKKINLFS AHDLNVIAML QALGVY--N-
            -V-G------ --KL------ SSDKKAFLFG SHEVNVAALS YALGTN--E-
            -Q-K------ --ML-----K P-DRKIWMYS AHDQTIANLL MALKLF--E-
            -Q-N------ --KL-----D P-DRKIWMYS GHDETIANLL MTLNVF--D-
            -A-G------ --DI------ PKERKILLYS GDQRNIIGVL KNLDSW--S-
            -E-R------ --TN------ --PRKMYVYS GHEVNIAAFA RAHNIS--E-
            -H-G------ --TL------ -KDRRINLFS AHDIHVAAML KALKIF--D-
            -T-G------ --KM------ PQDRKAFLFG SHEVNVAAVA YALGTN--E-
            -E-G------ --TL-----Q PQRRKMSMYV GHDSTIVALL DTMHIW--Y-
            -N-K------ --T------- --RPKIYLYS GHDINIASFA KANGFT--E-
            -R-G------ --KI------ PKERKLMIYS GNERNIIGIL KSLNLW--S-
            -N-K------ --KD------ --TKKAFMYG GHELNIAFIL AALDNF--D-
            -Q-G------ --KL-----E PYDTKAFLFS AHEMNVAAVV RALDLD--E-
            -K-N------ --AL-----V P-DRKIWMYS GHDETLANML MTLKVF--D-
            -D-N------ --TL-----K PQERKMFMYI GHDSSIVSLL DVMHVW--N-
            -G-R------ --DT------ --PRKIYLYG GHEVNIAGVA KALNFS--E-
            -K-N------ --AL-----V P-DRKIWMYS GHDETLANML MTLNVF--D-
            -D-N------ --TL-----K PQERKMFMYI GHDSSIVSLL DVMHVW--N-
            -N-K------ --KD------ --TKKAFMYG GHEMNIAFIL AVLDNF--D-
            -R-G------ --KI------ PKERKLMIYS GNERNIIGIL KSLNLW--S-
            -Q-G------ --KL-----E PYDTKAFLFS AHEMNVAAVV RALDLD--E-
            -G-R------ --DT------ --PRKIYLYG GHEVNIAGVA KALNFS--E-
            -K-N------ --AL-----I P-DRKVWVYS AHDETVANML MTLNLF--D-
            NK-R------ --EN------ --PRKIYLYS GHEINIAAFT RAHDIH--I-
            -K-G------ --KL-----T PADRKAFLFS AHEVNVAALA RTLGTN--E-
            -E-R------ --TL-----H PETRKMFMYV GHDSTVVTLL DVLHIW--N-
            -K-G------ --KL-----T PADRKAFLFS AHEVNVAALA RALGTN--E-
            -Q-G------ --II------ TNDMKMMMYS GDVRNIIGIL KAMNLW--S-
            -E-R------ --TN------ --PRKIYLYS GHEINIAAFT RAHDIH--I-
            -E-K------ --TL-----H PETRKMFMYV GHDSTVVTLL DVLHIW--N-
            -K-N------ --AL-----I P-DRKVWVYS AHDETVANML MTLNLF--D-
            -E-G------ --KL------ IRDRKAFLFG AHEVNVAALA YALGTN--E-
            -N-K------ --SL------ -PDRKINLFS AHDINVAGLL HALNIS--K-
            ---K------ --QS------ --SRKMYVYS AHDTNIAAFA KAQNIS--E-
            -N-A------ --D------- PSKTKIHLYS GHETNIATLL HAFKVY--K-
            -N-P------ --TV------ APKTKIYLYS AHETNIAGML HALGVY--K-
            -V-G------ --DI------ PKERKMMLYS GDARNIVGIL KNLNLW--S-
            -S-G------ --PK------ --PKRSYFYS AHDITLINVL GAMGFT--N-
            -Q-N------ --TL-----Q P-DRKMWMYS AHDETIGNML MTLNIF--E-
            -E-A------ --TL-----Q PKRRKMFMYI GHDSTIVTLL DTMHIW--Y-
            -K-G------ --TL-----L PKKRKMFMYL GHDITVVSLL NTMHIW--Y-
            -A-G------ --KL-----E PYDRKAFLFS AHEMNVAAVA RALELD--E-
            -N-K------ --ND------ --TRKAFMYA SHDLNIAYIL VALDNF--D-
            -S-G------ --VK-----D DQGQKMNLFS GHESNVAAIL FALGVY--Y-
            -D-G------ --QI------ PEERKLMIYS GNERNIVGVL KGLNLW--S-
            -E-R------ --DK------ --PRKIYLYS GHEVNIAAIV RALNLT--E-
            -D-N------ --TL-----K PEERKMFMYI GHDSTIVTLM DVMHVW--N-
            -K-N------ --AL-----V P-DRKVWMYS AHDETIANVL MTLNVF--E-
            -D-G------ --QD------ --TRRAYLYS AHDITLVNLL RTMGFT--N-
            -N-Q------ --T------- --SPKIYVYS GHEVNIAAFA KAHNFI--E-
            -N-Q------ --T------- --SPKIYVYS GHEINIAAFA KAHGFT--E-
            -KLG------ --TL-----Q PEKRKMFMYI GHDSTIVTLL DTMHIW--Y-
            -G-G------ --TL-----K PERRKMFMYS GHDITVVALL DTMHIW--H-
            -Q-R------ --TL-----R P-DRKLWIYS AHDQTIGNLL MTLDLY--E-
            -N-G------ --ST------ --KQKINLFS GHDINVAALL YTLNLDIIK-
            -A-G------ --KA------ SPDRKAFLFG SHEFNIAALI YALGTN--E-
            -S-G------ --PK------ --LKRSYFYS AHDITIVNVM RTMGFT--N-
            -K-S------ --LK------ --PRKMYVYS GHELNIAAFA KAHNIS--K-
            -K-R------ --DR------ --PRKIYLYS GHEVNIAAFA RAHNFT--E-
            -D-N------ --TL-----E PEARKMFMYI GHDSTVVTLL DVMHVW--N-
            -K-N------ --AL-----V P-DRKVWMYS AHDETIANML MTLNVF--E-
            ---------- --KN------ --SKRTYLYS VHDITLVNLL RTMGFT--S-
            -N-A------ --SA------ -NSPKLFLYS GHEVNVAAFA KAHGFM--L-
            -H-G------ --SI------ PKERKLMMYS GNERNIVGVL KGLNLW--M-
            -T-G------ --TQ------ KREEKIHLFS GHESNIAAVL HALGAY--Y-
            -N-K------ --ND------ --TRKALMYA GHELNIATIL ATLDNF--D-
            -T-G------ --VQ------ KRKEKMHLFS GHESNVAAIL HALDAF--Y-
            -A-G------ --KL-----E PYDRKAFLFA AHEMNVAAVA RALELD--E-
            -E-N------ --TM------ AEGRKLFLFS GHETNVAAIL NALDVY--E-
            -N-M------ --NS------ --DTKIYLYS GHETNIASLL QAFGVY--E-
            -N-L------ --N------- APDAKIYLYS GHETNIASLL HAFNVYVQE-
            -S-G------ --IK------ DEGEKINLFS GHESNVAAVL YALGVY--Y-
            -N-P------ --N------- PPDTKIYLYS GHDGNIASLL QVFGLY--E-
            -S-G------ --IK------ DQGEKINLFS GHESNVAAVL CALGVY--Y-
            -N-P------ --NA------ APKTKIYLYS GHETNIASML HAFGVY--K-
            -S-G------ --TQ------ KKKRKIYLFS GHESNIAAVL HALQLY--Y-

            P--H-VPEYS SSIIME-LHN IE-----GTH ----YVKIV- -----YYL-G
            P--H-PPEYS SAVFVE-LHE ND-----GVY ----SVKVK- -----YYK-G
            P--H-VPEYS SALIME-FHY IK-----NVY ----YVKIL- -----NYL-G
            N--E-IPYYG NSLMFE-LHE EN-----SEY ----YVQML- -----YKN--
            P--Q-LPPYG CAMIFEKLRN KD-----GKH ----YVRFL- -----YWD--
            P--K-LPAFG SAIIVEKLRN HN-----GVA ----HIQMH- -----LWT-G
            P--H-CPPYT ATILIE-LRI NLK----NQY ----FVTIY- -----YKN-T
            N--Q-MPNYN IMIMIE-LHE NN-----DEW ----NVQIF- -----LRN-T
            P--I-IPLYG STIILETLRD KK-----KNY ----YIRVL- -----FWS-G
            N--E-IPYYG NSLMFE-LHE ND-----NEY ----YVQVL- -----YKN--
            P--H-IPNEA ASVIFE-LYF DNE--T-ESH ----GVKIN- -----YYT-G
            N--E-IPYYG NSLMFE-LHE DD-----NKY ----YVQVL- -----YKN--
            P--K-LPAFG SAIIVEKLRN QC-----GVA ----YIQMH- -----LWT-G
            N--E-IPYYG NSLMFE-LHK DD-----NEY ----YVQVL- -----YKD--
            P--Q-LPPYG CAMIFEKLRN KD-----GKH ----YVRFL- -----YWD--
            P--I-IPLYG STIILETLRD KK-----KNY ----YVRVL- -----FWT-G
            P--H-CPPYT ATILIE-LRI NLK----NQY ----FVTIY- -----YKN-T
            N--Q-MPNYN IMIMIE-LHE NN-----DEW ----NVQIF- -----LRN-T
            N--E-IPYYG NSLMFE-LHE DD-----NEY ----YVQIL- -----YKN--
            P--H-VPEYS SSIIME-LHN IE-----GTH ----YVKIV- -----YYL-G
            P--H-IPNEA ASVIFE-LYF DNE--T-ETY ----GVKIN- -----YYT-G
            N--E-IPYYG NILMFE-LHE DD-----NEY ----YVQVL- -----YKN--
            N--E-IPYFG SSLMFE-LHE DN-----NEY ----YVQML- -----YKN--
            P--Q-LPPYG CAMIFEKLRN TD-----GKH ----YVRFL- -----YWD--
            P--I-IPSYG FTIILETLRD KK-----KNY ----YVRVL- -----FWN-G
            P--H-CPPYT ATILIE-LRI NLK----NQY ----FVTIY- -----YKN-T
            N--Q-MPNYN IMIMIE-LHE NN-----DEW ----NVQIF- -----LRN-T
            P--K-LPAFG SAIVVEKLRN HS-----GVA ----HIQMH- -----LWT-G
            N--E-IPYYG NSLMFE-LHE DD-----NEY ----YVQVL- -----YKN--
            P--H-IPNEA ASVIFE-LYF DNE--T-ESH ----GVKIN- -----YYT-G
            N--E-IPYYG NSLMFE-LHE EN-----SEY ----YVQML- -----YKN--
            P--K-LPAFG SAIIVEKLRN HC-----GEV ----YIQMH- -----LWT-G
            P--I-IPLYG STIILETLRD KK-----KNY ----YVRVL- -----LWT-G
            N--Q-MPNYN IMIMIE-LHE NN-----DEW ----NVQIF- -----LRN-T
            P--H-CPPYT ATILIE-LRI NLK----NQY ----FVTIY- -----YKN-T
            P--Q-LPPYG CAMIFEKLRN KD-----GKH ----YVRFL- -----YWD--
            P--H-SPQFT SAIIME-LLE IE-----NKP ----FVKVI- -----YYL-G
            S--R-FPQYS SAVIIE-LLE YE-----NDY ----FVKVI- -----YYL-G
            P--H-SPPYA ATVLVE-LRV NLL----KEH ----IVTIS- -----YKN-S
            S--H-MPQYS SAVVIE-LLE HD-----GEY ----FVKVN- -----YFK-G
            E--LLKPEHG ASLIFE-LHV AEG--G-QNH ----EIKIL- -----YLN-N
            Q--H-VPFYC NTIMFE-LSK ID-----DDF ----YVKVL- -----YKH--
            P--M-IPAYG STIIIETIQD REK--G-GNY ----FVRIL- -----LWT-G
            P--Q-QPEYG ILTTIE-LHE NA-----EGW ----NVQLF- -----LRN-T
            R--H-TPQFS SSIIIE-LLE KN-----EQY ----FVKVI- -----YYL-G
            P--H-MPQYS SAVIME-LLE YN-----DEY ----FIKVV- -----RYL-G
            S--R-LPEFS SGVIIE-LLK KG-----VEY ----FVKVI- -----YYQ-G
            P--H-VPDFC SCLILE-MYE DPR--SVRER ----YVRLF- -----YKK--
            Q--K-IPFYG TAIMIERLED TE-----GKI ----YVRMI- -----LWT-G
            P--H-VPAFC NAVMLE-LAK IQ-----DNF ----CVKVL- -----YKN--
            E--H-VPFYC STIIFE-LSK VE-----EEF ----YVKVL- -----YRN--
            S--H-MPEFS SAVIIE-LLE CD-----GEY ----FIKLI- -----HYL-G
            A--H-MPQYS SAVITE-LWE NE-----GKY ----YIKIV- -----RWL-G
            P--E-IPSFG SAIMVETLRN SI-----GQK ----FVKIL- -----HWS-G
            P--E-MPFFG STIIVEKLRN CA-----GKQ ----FVRML- -----HWS-G
            P--H-IPNEA ASMIFE-LYF DNE--T-ESH ----GVKIN- -----YYT-G
            P--H-VPEYS SSVILE-LHQ ND-----NAY ----YVKVL- -----NYL-G
            N--E-IPYYG STLIFE-LHE ED-----NEY ----YIQML- -----YRN--
            E--YFKPDYG STLIFE-LHV ASN--S-ADT ----ELKLM- -----YLN-D
            P--I-VPAYG ATLILETLRD KK-----GNY ----YVRVL- -----HWT-G
            P--E-IPPYG SAIIFEKLKD LN-----NKV ----YVRML- -----FWN-G
            P--H-CPPYT ATILIE-LRV NLK----DQY ----FVTIS- -----YKN-T
            P--E-IPSFG SAIMVETLRN SI-----GQK ----FVKIL- -----HWS-G
            P--E-MPFFG SAIIVEKLRN CA-----GKQ ----FVRML- -----HWS-G
            P--E-IPPYG SAIIFEKLKD LN-----NKV ----YIRML- -----FWN-G
            N--Q-MPHYN IMVMIE-LHE KN-----GGW ----NVQMF- -----LKN-S
            P--H-CPPYT ATILIE-LRV NLK----DQY ----FVTIS- -----YKN-T
            N--E-IPYYG STLIFE-LHE ED-----NEY ----YIQML- -----YRN--
            P--H-IPNEA ASVIFE-LYF DNE--T-ESY ----GVKIN- -----YYT-G
            P--I-VPAYG ATLILETLRD KK-----GNY ----YVRVL- -----HWT-G
            N--Q-IPHCN IMIMIE-LHQ DE-----NKW ----NIQVF- -----LKN-T
            P--H-IPNEA AALIFE-LYI DNE--T-DIY ----EIKIN- -----YYT-G
            P--R-LPDYG SMFIFEKLRD KE-----NNL ----YIRII- -----LWT-G
            L--H-CPPYT ATILIE-LRT NSK----NQY ----FVTIS- -----YKN-S
            E--Q-VLRYT SSIMIE-LHE KN-----GKF ----FVKVV- -----HYL-S
            E--Q-VVRYT SSIMIE-LHE KN-----GEF ----FVKVV- -----HYL-G
            E--H-VSRYT SSIMIE-LHE KN-----GEF ----FVKVI- -----HYL-G
            E--N-VLRYT SSIIIE-LHE KN-----GEF ----FVKVI- -----HYL-G
            E--N-VPRYT SSIMIE-LHE KN-----GEF ----FVKVI- -----HYL-G
            P--T-VPAYG ATIILETLQD KK-----GIY ----YVRVL- -----LWT-G
            E--H-VPQYT SSIIIE-LHE KN-----SKF ----FVKVV- -----HYL-G
            E--LFKPDYG ATLIFE-LHL ANN--S-IDQ ----EVKAL- -----YLN-N
            P--H-IPNEA ASIIFE-LYF DSE--T-GDH ----GIKVN- -----YYT-G
            N--E-IPSYS SSLMFE-LHE EE-----NEY ----YVQVL- -----YRN--
            P--H-CPPYT AAILVE-LRA NPK----NQY ----FVTVS- -----YKN-S
            G--Q-MPNYN IMVMIE-LHE NK-----DGW ----HVQVF- -----LRN-T
            P--I-VPAYG ATLILETLRD KK-----GNY ----YIRVL- -----YWT-G
            P--A-IPLYS SAIFVEKWRD AD------QE ----YVQMY- -----LWT-G
            P----VPYYG ATVIVEKWR- LL-----SQE ----FVQVT- -----L----
            P--Q-IPPYG CAIICEKLKD QD-----GKH ----YIRIL- -----LWG--
            P--V-LPAYG STVILETLQD EN-----EMY ----YIRVL- -----LWT-G
            E--LFKPDYG AALIFE-LHL VNG--G-QSH ----EVKVL- -----YLN-S
            E--H-CPPYT ATVLME-LRV NTK----EQY ----FVTIS- -----YKN-S
            P--Y-VPQEG TAIIFE-VYK NTE--N-NVY ----AIKIN- -----TYS-G
            P--H-VPEFA SSVILE-LHK YG-----EEY ----FVRAL- -----HKN--
            P--A-LPVYG TAVIFEKLEN AT-----GDV ----FVKMF- -----VWT-G
            P--V-IPAYG STIILETLRD KK-----GTY ----YVRVM- -----YWS-G
            P--H-CPPYT AMILIE-LRV NLK----NQY ----FVTVS- -----YKN-S
            P--H-IPNEA ASVIFE-MYY DNE--T-LSH ----GIKIN- -----YYT-G
            P--H-VPEYS SGVIME-LHE LN-----NNY ----YVKIL- -----HYL-G
            Y--E-IPSYS STVMFE-LHE VN-----NKY ----YVQIL- -----YRN--
            P--D-LPMYG CAIIFEKLSD AA-----GKH ----FIRMI- -----LWT-G
            N--Q-VPTYC STVMFE-LHE MK-----SQY ----YVQVH- -----YRN--
            P--K-VPFYG CTIIVEKLRD DN-----GGV ----FIQMK- -----LWT-G
            L--H-CPPYT AMILIE-LRI NLK----NQY ----FVTVS- -----YKN-S
            P--H-IPNEA ASVIFE-MYY DNE--T-QHH ----GIKIN- -----YYT-G
            P--E-LPNYG TAIILEKLRD KA-----GEQ ----FVRML- -----LWT-G
            N--K-IPSYC SSLIVE-LHE NN-----NKH ----YVQVL- -----YRN--
            P--V-IPAYG STIIFETLRD RK-----RTY ----YVRVL- -----IWT-G
            N--Q-MPNYN IMIMIE-LHE DI-----NGW ----NVQVF- -----LRN-T
            E--YFKPNYG ATLIFQ-MDF SPD--I-ADT EHA-EIKLM- -----FLN-D
            P--T-VPAYG STIILETLRD KK-----ANY ----YVRAL- -----LWT-G
            P--E-LPAYG SAIIVEKLRS SN-----GKI ----YIQML- -----LWT-G
            N--Q-MPHYN IMMMIE-LHE NN-----DEY ----NVQIL- -----LRN-T
            P--E-LPPYG CAIILEKLRD ST-----GKS ----YIRML- -----YWS-G
            E--YFKPEYG ATLIFE-MHV ASNF-P-EDV ----ELKLV- -----YLN-G
            P--H-VPEYS SSVIIE-LHS IE-----DTY ----YVK--- ----------
            P--H-IPEEG ASVIFE-LYF DNE--T-LSH ----GIKIN- -----YYT-G
            N--E-IPFYG SCIMFE-LHE VN-----DNY ----YVQVL- -----YKN--
            P--H-IPHEG ASVIFE-LYF DNE--T-ISH ----GIKIN- -----YYT-G
            N--E-IPFYG SCIMFE-LHE VN-----DNY ----YVQVL- -----YKN--
            P--E-LPPYG CAIILEKLRD SA-----GKS ----YIRML- -----YWS-G
            P--H-CPPYT ATILIE-LRI NLK----NQY ----FVTVS- -----YKN-T
            P--I-VPAYG STIILETLRD KK-----GNY ----YVRAL- -----LWT-G
            N--Q-MPHYN VMIMIE-LHE NN-----DEW ----NVQIL- -----LRN-T
            P--I-LPAYG SAIIVEKLRS SN-----GKI ----YIQML- -----LWT-G
            P--H-IPNEA ASVIFE-LYF DNK--T-GDH ----GMKIN- -----YYT-G
            P--H-CPPYI AVILIE-LRV NLK----NQY ----FVTVS- -----YKN-T
            N--Q-MPYYN IMTMIE-LHE TN-----KGW ----NVQIF- -----LRN-T
            P--I-VPAYG ATLILETLRD KK-----GNY ----YVRVL- -----YWT-G
            P--E-LPPYG CAIIVEKLRD QA-----GKV ----YIKML- -----FWS-G
            P--K-IPQYG SAIIVEKLRN DS-----GKE ----FVQMF- -----LWT-G
            Y--K-VPSYS STIMFE-LHE KN-----NQH ----FIQIL- -----YRN--
            P--H-VPAYS SSVILE-LHE IN-----NEF ----YVKVL- -----HYL-G
            N--Q-LPHYN IMIMIE-LHE NE-----GEW ----NVQIF- -----LRN-T
            P--A-VPAYG SAIILETHRD KE-----GFY ----YVRVL- -----LWT-G
            E--YLKPEYG AMLILE-LHH ADN----ENQ ----EVKIL- -----YLK-S
            N--ETLPDFG STFVVEKLRD EH-----FNF ----YVRIF- -----YWT-G
            P--H-IPNEA AALIFE-LYF DND--T-DTY ----AIKVS- -----GKE-S
            P--H-CPPYG ATVLIE-LRT NPK----NQY ----FVTVS- -----YKN-S
            N--T-FPHFS SGIIIE-LHE KN-----KKY ----FVRVL- -----HHL-G
            N--T-FPQFS SGVIIE-LHE KG-----NKY ----FIKIL- -----QHL-G
            H--G-MPTFT SGVIIE-LHE MN-----DQY ----FVKVV- -----HYV-G
            N--Q-MPHYN IMIMIE-LHE DE-----NEW ----NVQIF- -----LRN-T
            P--H-CPPYA ATILME-LRT NSK----NEY ----FVTVS- -----YKN-S
            P--H-CPPYA ATILME-LRT NSK----NEY ----FVTVS- -----YKN-S
            P--A-IPAYG STIILETLRD KK-----GSY ----YVQVL- -----LWT-G
            P--H-IPNEA AALIFE-LYF DND--I-NLY ----GMKIN- -----YYT-G
            P--H-VPEYS SAIISE-LQR IG-----DEY ----YVKLL- -----YYQ-G
            P--H-APEYS SAVILE-LLE QD-----KQY ----YIRLL- -----YYR-G
            P--R-LPDYG SAFIFEKLRD DA-----GEL ----YVRII- -----LWT-G
            P--R-LPDYG SAFIFEKLRD DA-----GEL ----YVRII- -----LWT-G
            P--R-LPDYG SAFIFEKLRD DA-----DEL ----YVRII- -----LWT-G
            P--R-LPDYG SAFIFEKLRN DA-----GEL ----YVRII- -----LWT-G
            EIYS-TPNFT SGVIFE-LRE WK-----GKY ----FVKVL- -----YYW-G
            EIYS-MPNFT SSVILE-LHE WK-----DMY ----FVKVL- -----YYW-G
            EIYT-LPSYT SSVIFE-LRE WK-----GKY ----FVKVL- -----YYW-G
            P--K-IPSFG SAIIVEKLRD IK-----GKQ ----FVQ--- ----------
            P--K-IPSFG SAIIVEKLRN ST-----GKH ----FVQIL- -----VWN-G
            N--Q-MPYYN IMIMIE-LHE KN-----DEW ----TVQMF- -----LRN-T
            P--H-CPPYT ATILIE-LRI NLK----DQY ----FVTIS- -----YKN-T
            P--H-IPNEA ASVIFE-MYF DNE--T-ESY ----GVKIN- -----YYT-G
            S--H-VPEYS SSVILE-LHY IG-----NSY ----YVKVV- -----YYL-G
            D--E-IPDYG SCLMFE-LHE ED-----NEY ----YVQVL- -----YRN--
            P--H-IPNEA ASVIFE-SYY DNE--T-DHH ----GIKIN- -----YYT-G
            P--V-IPAYG STMILETLRD RK-----KSY ----FIRVL- -----YWT-G
            H--K-VPSYS STIMFE-LHE DD-----KQH ----FVQIF- -----YRN--
            P--H-CPPYG AMILTE-LRR NSE----DQY ----LVTVS- -----YKN-S
            N--Q-MPHYN IMTMIE-LHE DG-----DDW ----NVQVF- -----LKN-T
            P--A-LPNYG TAIIFEKLSD EA-----GKK ----FVKLF- -----LWT-G
            P--A-LPNYG TAIIFEKLSD EA-----GKQ ----FVRLL- -----LWT-G
            P--H-IPNEA ASVIFE-MYF DNE--T-ESY ----GVKIN- -----YYT-G
            D--E-IPDYG SCLMFE-LHE ED-----NEY ----YVKVL- -----YRN--
            N--Q-MPYYN IMIMIE-LHE KN-----DEW ----TVQMF- -----LRN-T
            E--YFKPDYG STIIFE-LHA ASN--S-AST ----EIKVLF LADLKYLN-N
            P--E-LPPYG CAIIFEKLKD PN-----GRT ----FIRML- -----FWN-G
            P--H-CPPYT ATILIE-LRV NLK----DQY ----FVTIS- -----YKN-T
            P--K-IPSFG SAIIVEKLRK -T-----GKH ----FVQIL- -----VWN-G
            P--K-IPSFG SAIIVEKLRD IK-----GKH ----FVQ--- ------WT-G
            P--S-VPAYG ATVILETLRD KK-----GSY ----YVRVL- -----LWT-G
            N--Q-VPNYN IMTMIE-LHE DC-----HGW ----NVQVL- -----LRN-T
            P--T-IPPYG SAFIVETWKT VA-----GKR ----YIQMY- -----YWT-G
            P--H-CPPYT ATILLE-LRV NLK----NQY ----FVTVS- -----YKN-N
            P--E-IPAYG SAIIVEKLRD KA-----GKI ----YIRML- -----LWT-G
            N--Q-IPYYC NSIIFE-LHE ED-----NEY ----YVQIF- -----YKN--
            P--H-IPNEA ASIIFE-MYF DNE--T-ETY ----GMKIN- -----YYT-G
            E--YFKPDYG AMLIFQ-LHN VS-----DFT ----EIKLM- -----YRN-N
            P--H-CPPYA ATLLVE-LRM NAK----NEH ----VVTVF- -----YKN-S
            P--D-FFDVG SGLVLEKWRD VD-----DRL ----YVRIL- -----LWT-V
            P--K-NPAYG SAVIFEKLRG PD-----DRI ----YLRMF- -----YWT-C
            S--W-IPDYG SSVIVEKLSD ER-----NRV ----YVKLL- -----LWS-G
            P--K-NPAYG SAVIVEKLRG PD-----DQI ----YLRML- -----YWT-G
            P--R-NPDYG TALIVEKLRG RD-----GQV ----YLRML- -----LWT-G
            ---K-IPDYG TALIIEKLRG PD-----SQV ----YAR--- ----------
            P--K-IPDYG SALIVEKLRG PD-----SQV ----YVRFI- -----MWT-G
            E--H-IPEYS SGVFIE-LHE TN-----GEY ----YVKVL- -----YYK-G
            T--H-EPQYS SAVIIE-LFE EN-----AKY ----FIKVV- -----YYQ-G
            F--H-LPPSS SALIMEKYKD SD-----KSE ----YVRML- -----AWD-G
            S--E-IPEYS SSVILE-LWE KD-----SEY ----YVKVV- -----YYK-G
            P--E-IPQYS SSVILE-LWE KD-----SKY ----YVKVV- -----YYK-G
            P--E-IPQYS SSVILE-LWE KD-----SKY ----YIKVV- -----YYK-G
            F--D-LPSPG AALIFE-LFE ED-----GNH ----FFKIN- -----YYT-G
            V--K-LPDYG TAVILEKLSD AQ-----ENL ----YVRLL- -----LWT-G
            F--R-YPDFS SAVILEKLRD SQ-----NRL ----YVRML- -----AWT-G
            F--R-YPNFS SAVILEKLKD SQ-----NRF ----YVTML- -----AWT-G
            F--R-YPNFS SAVILEKLRD SQ-----NRL ----YVRML- -----AWT-G
            P--R-VPNYG SAIILE-KRR EVG--TGGRV ----FVRTM- -----LWT-G
            A-FD-HPDYA NGLIMEKWSD SE-----NQL ----YVRWL- -----AWT-T
            N--E-FQEFG SGLLIEKWRD SR-----DKV ----FVKLL- -----SWA-S
            F--Y-LPPHG SALIMEKYTD SK-----KSE ----YVRML- -----AWD-G
            G--H-FPDFT SALIFE-LWF HD-----KGY ----YVKIF- -----YYL-G
            N--V-IPAYS SAVILE-LHK KG-----SQY ----FIKVV- -----YYK-G
            N--V-IPAYS SAVILE-LHK KG-----SQY ----FIKVV- -----YYK-G
            N--S-IPEYG SAIVFE-LHE RS-----SPY ----FIRML- -----YYK-G
            E--LFKLDLG VSLVYE-LRV IDG--G-QSQ ----EVRIS- -----MLN-N
            P--H-IPEYS SAVIVE-LRE DR-----KNY ----YVKVL- -----YHK-G
            Q--K-SPPFG SAFIHETHKD EL-----GNA ----YIKLF- -----YWS-G
            V--K-SPVYG SAIILEKLRN CD-----GDI ----FVKMY- -----LWT-G
            H--T-IPNFS SAILFE-HHE NS-----SQK ----FIKMI- -----YYK-G
            M--Q-IPGYS IMTMVE-LHE NEL----EGY ----NVQIY- -----LRN-S
            F--Y-LPPVG SALIMEKYAD SQ-----KSE ----YLRML- -----SWDPA
            D--E-IPSYS SSLMFE-LHE ND-----NQH ----YVQIL- -----YRN--
            P--H-CPPYT AMILIE-LRI NSK----DQY ----FVTVS- -----YKN-S
            P--V-IPAYG STIILETLRD KK-----RTY ----YVRVL- -----LWT-G
            P--V-LPNYG CAIIFEKLRN ET-----GEH ----FVKMF- -----LWT-G
            P--H-IPNEA AAVIFE-TYF DNE--T-EHY ----GIKIN- -----YYT-G
            N--Q-MPHYN IMTMIE-LHE DK-----DGW ----NVQVF- -----LRN-T
            N--Q-LPHYN IMTMIE-LHE DK-----GEW ----NVQIF- -----LRN-T
            L--S-LPDYG SAFVVEKLRD EN-----RNF ----YVRIA- -----YWT-G
            P--H-IPNEA AALIFE-LYY DND--T-DTH ----GVKIN- -----YYT-G
            K--RLKPDYG ATFILE-LHL ADN----GDQ ----EVKML- -----YLN-N
            N--S-FPAFT SSVIME-LRE KD-----GKY ----FVRVL- -----RYL-G
            D--T-MPQYT SSVIIE-LHK KD-----GNY ----FVQIL- -----YYL-G
            N--E-IPPFT TGVIVE-LYE KN-----KQH ----FVRIL- -----RYF-G
            N--I-FPSFS SAVIIE-LLE KK-----GNY ----FVKVL- -----YYL-G
            P--T-IPAYG STIILETHRD KK-----GSY ----YVRVL- -----LWT-G
            P--H-CPPYV ATVLIE-LRI NPK----NQY ----FVTVS- -----YKN-S
            P--H-CPPYA ALILVE-LRT NTK----HQY ----FVTVS- -----YKN-S
            P--H-IPNEA AALIFE-LYF DNE--T-KIY ----GMKIN- -----YYT-G
            P--R-LPDYG STVMFEKLRD EA-----GHL ----YVKIM- -----LWT-G
            N--N-IPQFT SSVIIE-LRE ND-----GDY ----FVRVL- -----HYL-G
            P--A-VPAYG STIILETLRD KA-----GLY ----YIRVL- -----LWT-G
            N--Q-MPYYN IMTMIE-LHE DEE----GNW ----NVQIF- -----LRN-T
            P--K-IPTYG SAIIVETLKN LL-----GVR ----FIRMY- -----LWI-G
            P--H-IPNEA ASVIFE-MYF DNE--T-DSH ----GIKIN- -----YYT-G
            N--Q-IPYYC STIIFE-LHE DN-----NEY ----YVQLL- -----HKD--
            P--A-IPAYG ATVILETLRD KK-----GTY ----YVRAL- -----LWT-G
            P--H-CPPYT ATMLLE-LRV NLK----NQY ----FVTVS- -----YKN-S
            N--Q-MPNYN IMTMIE-LHE DS-----CGW ----NVQVF- -----LRN-T
            P--E-IPAYG SAIIVEKLSN AN-----GEI ----YIRML- -----LWT-G
            P--H-CPPYT AMILLE-LRV NLK----NQY ----FVTVS- -----YKN-S
            N--Q-IPNYN IMTMIE-LHE DS-----CGW ----NVQVF- -----LRN-T
            N--Q-IPHYC STIIFE-LHE DN-----NEY ----YVQLF- -----HKD--
            P--H-IPNEA ASVIFE-MYF DNE--T-ESH ----GIKIN- -----YYT-G
            P--A-IPAYG ATVILETLRD KK-----GTY ----YVRAL- -----LWT-G
            P--E-IPAYG SAIIIEKLSN AN-----GEI ----YIRML- -----LWT-G
            P--H-CPPYT ATILIE-LRI NSK----KEY ----FVTIS- -----YKN-T
            P--K-LPSYG STIIVEKLRN IE-----GKL ----FIKML- -----LWT-G
            P--L-LPAYG STIILETLRD KK-----GTY ----YIRVL- -----LWT-G
            N--Q-MPEYN IMIMIE-LHE DT-----NGW ----NVQIF- -----LRN-T
            P--L-LPAYG STIILETLRD KK-----GTY ----YIRVL- -----LWT-G
            P--H-IPSEA SSLIFE-LYF NNV--T-STY ----GIMIN- -----YYT-G
            P--K-LPSYG STIIVEKLRN AE-----GKL ----FIKML- -----LWT-G
            N--Q-MPEYN IMIMIE-LHE DA-----NGW ----NVQIF- -----LRN-T
            P--H-CPPYT ATILIE-LRL NSK----KEY ----FVTIS- -----YKN-T
            P--T-VPAYG ATIILETLRD KK-----GIY ----YIRVL- -----LWT-G
            Y--H-IPEYT SSVIIE-LRK KD-----EEY ----FVKVL- -----HYL-G
            P--K-IPDYG STFLFEKLQD DS-----GKL ----FVRIF- -----FWT-G
            P--H-VPEYS SAVILE-LLQ QN-----NQY ----YVKLL- -----HYR-G
            P--H-VPEYS SAVIME-LQQ IE-----QEY ----YVKLV- -----YYQ-G
            P--H-IPNEA AALIFE-LYF DND--T-NTY ----GIKLL- -----YGH-Q
            E--LLKPDYG ATLILE-LHL TNN--G-ADQ ----EVKAL- -----YLN-N
            P--H-CPPYA AILLIE-LRT NSK----NQY ----FVTIS- -----YKN-T
            N--Q-IPYYN IMTMIE-LHE DE-----GEW ----SVQVF- -----LRN-T
            D--Q-IPYYN IMVIIE-LHK HK-----GKW ----NVQIF- -----LRN-T
            P--I-VPAYG ATLILETLRD KK-----GNY ----YVRVL- -----FWT-G
            D--E-IPHYG SCLMFE-LHE EG-----NEY ----YVQVL- -----YRN--
            P--H-VPEYS SSVILE-LHH ID-----NSW ----YVKVV- -----YYL-G
            P--H-IPNEA ASVIFE-LYF DNE--T-QGH ----GVKIN- -----YYT-G
            P--K-LPPYG CAIIFEKLKD QN-----GKT ----FVRML- -----FWN-G
            N--Q-MPYYN IMVMIE-LHE KN-----DEW ----TVQMF- -----LRN-T
            P--H-CPPYT ATILIE-LRV NLK----DQY ----FVTIS- -----YKN-T
            E--CFKPDYG STIIFE-LHA ASN--S-ANT ----EIKLK- -----YLN-N
            P--K-IPSFG SAIIVEKLRD ST-----GKH ----FVQIL- -----LWN-G
            P--K-IPNFG SAIIVEKLQN SS-----GKH ----FVQIY- -----LWT-G
            N--Q-MPYYN IMTMIE-LHE DE-----GKW ----NVQAS- -----INF-L
            N--Q-EPHFN IMTIIE-LHE DK-----GEW ----NVQVF- -----LRN-T
            P--H-TPPYA ATVLIE-LRT NSE----NQY ----FVTIS- -----YKN-T
            H--Q-MPEYT STVLVE-LHE KN-----KKY ----FVKVL- -----YYL-G
            P--T-VPAYG ATIILETLRD KK-----GIY ----YVRVL- -----LWT-G
            E--LFKPDYG ATLILE-LHQ ASN--G-AGQ ----EVKAL- -----YYN-N
            P--K-LPDYG SAFLFEKLRD DS-----GKL ----YIRIF- -----LWT-G
            P--E-LPSYG CAIIFEKLRD QT-----GNR ----YIRML- -----FWT-G
            N--Q-IPNYN IMTMIE-LHE NK-----DGW ----NVQVF- -----LRN-T
            P--H-CPPYT ATILLE-LRV KLG----NQY ----FVTIS- -----YKN-T
            E--YFKPEYG ATLIFQ-LHA VSNVDS-ADT ENTQELKLI- -----YLN-G
            P--T-IPAYG SAIIVEKWQN SA-----GKG ----FVQV-- ----------
            P--H-IPNEA ASLIFE-LYF DNE--T-ESH ----GIKIN- -----YYT-G
            P--H-VPEYS SALIME-FHY IK-----NVY ----YVKIL- -----NYL-G
            N--K-IPSYS SSLLLE-LHE EN-----NQH ----YVQMF- -----YRN--
            P--H-VPEYS SAIIVE-LHY IR-----NAY ----YVKIL- -----NYL-G
            P--I-IPAYG ATIIFETLRD KK-----RNY ----YIRVL- -----LWT-G
            L--H-VPQYS SCVVIE-LHE VD-----NSY ----YVKVN- -----YFR-G
            P--H-VPEYS SAIIME-LQE IN-----QEF ----YVKLL- -----YYQ-G
            P--H-VPEYS SAIILE-LYQ ID-----EEH ----YVKLL- -----YYR-G
            P--H-VPEYS SSVILE-LHY IG-----NSY ----YVKVV- -----YYL-G
            P--H-APKYS SAIIME-LQE LN-----QEY ----YVKLL- -----YYQ-G
            P--H-VPEYS SSVIVE-LHY IG-----NSY ----YVKVV- -----YYL-G
            P--H-VPEYS SAVILE-LQQ IQ-----QEY ----YVKLV- -----YYR-G
            P--H-VPEYS SSIIME-LHN IE-----GTH ----YVKIV- -----YYL-G

            I-----PSEA RELQLPGC-E -VLCPLYKYL QLI--ENVI- PSN---E-EL
            K-----PSEH KEMTIKGC-G -SPCTLENFR KVL--AHVT- PSD---E-DI
            I-----PAQA REIQMPNC-G -VYCPLDRYL QLI--EQVI- PSN---E-DL
            ------KDDI RVLKFPNC-D -NMCPLDEFK KFV--KPLI- SIN---T-DE
            ------TQKL VTINLPGQ-D -DVCPFEKYL YMI--KDLI- PTE---D-ES
            V-----TEQL ITYKIPKC-E -KICPYNKYL KLI--EHVI- PCD---E-EI
            ------SEEP KLLTLPGC-I -TLCPLNQFI TLT--KDVI- PIN---W-EK
            T-----EYEP YPLTIPGC-T -TICPLEKFI QIL--NPMI- PDN---W-NE
            -------EQL KYKTIPGC-T -ELCPLYDFF GIV--KDII- PND---D-EY
            ------KDNI RVLKFPNC-D -KMCPLDEFK KFV--KPLI- SIN---M-EE
            V-----DGIT IPLKIPNC-T -EICPIRTFL YSI--IDIL- PEN---T-QR
            ------KDNI RVLKFPNC-D -KMCPLDEFK KFV--KPLI- SIN---M-EE
            V-----TEQL ITYKIPKC-E -KICPYNKYL KLI--EHVI- PFD---E-EI
            ------KDNI RVLKFPNC-D -KMCPLNEFK KFV--EPLI- SIN---M-EE
            ------TQKL VTCNLPGQ-D -DVCPFEKYL YMI--KDLI- PTE---D-EA
            -------EQL KYKTIPGC-T -ELCPLYDFF AIV--KDII- PND---D-EY
            ------SEEP KLLTLPGC-I -TLCPLNQFI TLT--KDVI- PIN---W-DK
            T-----EYEP YPLTIPGC-T -TICPLEKFI QIL--NPMI- PDN---W-NE
            ------KDNI RVLKFPNC-D -KMCPLDEFK KFV--EPLI- SIN---M-EE
            I-----PSEA RELQLPGC-E -VLCPLYKYL QLI--ENVI- PSN---E-EM
            I-----DGIT IPLIIPNC-T -KICPIRTFL YSI--IDIL- PEN---T-QR
            ------KDNI RVLEFPNC-D -TMCPLDEFK KFV--KPLI- SIN---M-EE
            ------KDNI RVLEFPNC-D -KMCPLDEFK KFV--KPLI- SFN---M-EE
            ------TQKL ITCNLPGQ-D -DVCPFEKYL YMI--KDLI- PTE---D-ES
            -------EQL KYKTIPGC-A -ELCPLYDFF AIV--KDII- PND---D-EY
            ------SEEP KLLTLPGC-I -TLCPLNQFI TLT--KDVI- PIN---W-EK
            T-----EYEP YPLTIPGC-T -TICPLEKFI EIL--NPMI- PDN---W-NE
            V-----TEQL ITYKIPKC-E -KICNYNKYL KLI--EHVI- PLD---E-EL
            ------KDNI RVLKFSNC-D -TMCPLDEFK KFV--KPLI- SIN---M-EE
            V-----DGIT IPLKIPNC-T -EICPIRTFL YSL--IDIL- PEN---T-QR
            ------KDDI RVLKFPNC-D -NMCPLDEFK KFV--KPLI- SIN---T-DE
            V-----TEQL ITYKIPKC-E -KICPYNKYL KLI--EHVI- PCD---E-EI
            -------EQL KYKTIPGC-T -ELCPLYDFF AIV--NDII- PND---D-EY
            T-----EYEP YPLTIPGC-T -TICPLEKFI QIL--NPMI- PDN---W-NE
            ------SEEP KLLTLPGC-I -TLCPLNQFI TLT--KDVI- PIN---W-EK
            ------SEKL VTVNLPGQ-D -DVCPFEKYL YII--KDLI- PTE---D-ES
            I-----PSEF TEMQIPGSPT -KLCPLDEFL DLY--KNFI- ATD---E-DF
            I-----PPKF IVMQIPGC-T -ELCPLDKFL YQL--ENVI- ATD---E-DI
            ------SGEP RLLTLPGC-T -VACPLKQFV KLT--KDTI- PDN---W-EE
            E-----PPLL QEMRIPGC-D -KVCPLDEFI HLL--KNVT- ATD---D-DL
            T----ETTEP HSMNVPGC-P -GPCMIDTLF KIW--EPVL- PRN---W-ER
            ------KDSV EELVIPGCGA -ANCPLETFR RMV--EDVVF TGD---V-EA
            V-----TERL ITQSIPGC-N -ELCPLDEFL NLL--KDVI- PSD---K-EY
            T-----QRVP YPLTVPGC-D -TVCPLDKFI ELL--TPVI- PVD---W-EK
            I-----PAKF TELQIPGC-A -KLCPLDELI IRR--KKFI- ATN---D-DL
            I-----PPKF IEVRIPQC-D -KLCPMDKFL FLM--KNVI- ATD---D-DL
            I-----PSEF VEMQIPGC-A -KLCPFEEFI NLL--KDVI- ATD---E-DL
            ------SESL EELHIPGC-S -VPCSLKDFR ILT--DHLT- PQN---T-DQ
            V-----TEQL VTLRLPGC-E -DICPIERYL QLT--RELI- PSD---E-EM
            ------KDIV QQLVVPGCNE -VNCPLEKFR KLM--EDVI- -ID---V-KA
            ------KDVL RELVIRGCGV -TNCPLQTFR TMV--EDAVY RGD---L-DA
            I-----PPTF VEMRLPGC-E -KLCPMDKFM DVL--KHVI- AAD---E-DL
            I-----PPEF VEVTLPGC-E -KLCLLENFL KIK--KNVI- ATD---E-DL
            V-----TEEL IAYTIPKC-G -EICPYEQYV RLM--QHVI- PSK---E-ES
            T-----EDKL FTYTIPNC-G -EICPYEKYV RHM--KRVI- PSD---E-ES
            V-----DGIT VSLKMPNC-T -EICPIKTFL YSI--MDLL- PQN---A-ER
            I-----PSEA KELQLPGC-E -ILCPLDKYL QLI--EGVM- PSN---D-EL
            ------KENI KLLKFPDCDD -KMCPLDKFK KFV--MPII- PTN---L-EE
            T----EKMTL YHMNIPKC-G -IPCRLKTLT KLW--KDVL- PEN---W-DD
            V-----SEQL IIETIPGC-T -ELCPLENFF AIV--KDVL- PSD---D-EY
            V-----TDKL KVYKIPGC-E -EICPIEEYL NIV--NDLL- PSD---E-EV
            ------SEEP QLLTLPGC-M -TMCPLNQFI ALT--KDVI- PTD---W-EK
            V-----TEEL ITYTIPKC-G -EICPYEQYV RLM--QHVI- PSK---E-ES
            V-----EEKL TTYAIPNC-G -EICPYEKYV RHM--KRVI- PSD---E-ES
            V-----TNEL KVYKISEC-D -EICPIEKYL NIV--NDLL- PSD---E-EV
            T-----EHKL YPLNVPGC-T -TVCPLEQLV QIL--KPMI- PDN---W-DE
            ------SEEP QLLTLPGC-I -TMCPLNQFI ALT--KDVI- PID---W-EK
            ------KENI QLLKFPNCDD -KMCPLDKFK KFV--MPII- PTN---L-EE
            V-----DGIT LSLKMPNC-T -EICPIKTFL YSI--MDLL- PQN---A-ER
            V-----SEQL MIETIPGC-T -ELCPLENFF AIV--KDVL- PSD---D-EY
            T-----IHEP YPMTIPGC-T -VICPFNKFV EIL--KPMM- SGN---W-SE
            I-----DSPT ISLTLPNC-T -EICPLQTLI NIA--FDSI- PEN---S-LY
            T-----TEKL VTIKLADC-D -EICSLKTYL NLV--REVI- PSE---E-ET
            ------TMEP ILMTLPGC-N -TLCPLDEFI NLT--RNAV- PED---W-ER
            I-----PSRI IEKCIPGC-E -ILCPYNKFI QLT--LAVT- VTN---E-EM
            I-----PSTI IEKCIPGC-E -ILCPYNKFI QLI--SAVT- ATN---E-EL
            I-----PSTI IEKCIPGC-E -ILCPYDKFI QLT--SAST- ATN---D-EL
            I-----PSTL IEKRIPGC-E -MLCPYDKFI QLT--SAST- ATN---D-EL
            I-----PSTL IEKRIPGC-E -MLCPYDKFI QLT--SAST- VMK---D-EL
            V-----TEQL IIQTIPGC-T -ELCPFVKFL DII--KDVL- PND---D-EY
            I-----PPII IEKRIPGC-E -ILCPYDKFI QLT--LTST- ATN---E-EL
            T----ETKIA HPLEIPNC-A -TPCLLQNLK QVW--HKVI- PND---W-DA
            V-----YGTT IPLTIPNC-T -EICPIKTFL YSV--MDVL- PRN---A-EQ
            ------NGKI RTLTFPDCDD VTYCPLDVFR EYI--KPLL- PSN---P-KI
            ------SDEP LLLTLPGC-M -ALCPLDEFI TLT--KDVI- PVD---W-EK
            T-----DHDP YALTIPGC-A -TSCPLETFV KIL--KPMI- PDN---W-EE
            V-----SEQL MIKTIPGC-A -ELCPLEDFI GIV--QDLI- PSD---D-EF
            V-----TEEL IPYKIPYC-G -TKCPYDTYK SLV--QEYI- PTK---L-EL
            ---------- -GYRF----- ---------- ---------- ----------
            ------DEKL DTYRIDGC-E -EICPMEKFL DVV--KDML- PTD---Q-EF
            V-----TERL IVQTVPGC-T -EICPLDVFL DLM--KNVI- PTD---A-EY
            T----QTMEP HRMSIPGC-E -DPCLLDNLI KIL--KPVI- PVD---W-DK
            ------SAEP TLLTIPGC-L -ALCPLHQFV KLT--KDTI- PED---W-EK
            D-----IKGN ASYSFPPTSD -ILYEVIQFA RLH--QDYL- SLN---E-QN
            ------LDTA VELKIPGCNG -IYCHLDTFR NLF--ADII- LEN---P-LE
            I-----TEEI IPLKIGDC-D -YLCPIDTYL NIV--KDVL- PSD---K-EL
            V-----SEQL TVKTIPGC-T -ELCPFDQFL VIV--SDVM- PSD---D-EY
            ------SSEP LLLTLPDC-I -TLCPLNQFI AIT--KNVI- PIN---W-EK
            I-----EDDT IPLTLPNC-T -EICPLQIFL NSF--YDVL- PEN---A-EL
            I-----PSKV EELRLPGC-D -IMCPLDKYL ELT--ENLM- PSK---E-EL
            ------NDDI RILKLPGCGK -EMCSLDKFK NFV--APVI- PKD---I-AA
            S-----TEEL IPYKFPGC-D -EICPIDKYI ELV--QNVI- PSE---Q-EM
            ------NGKM RTLKIPGCGI -NLCPLDTFK SFV--DPVI- PKD---V-VS
            V-----TEIL STYEIPSC-G -TICPIERYL DNT--RNVI- PTD---A-ES
            ------SEEP ILLTLPGC-T -ALCPLNQFI TLT--KDVI- PIN---W-EK
            V-----EGNT IPLTIPNC-T -EICPLKTFL NTF--FDLL- PQN---E-QS
            I-----TEEL IPYKFDEC-D -EICPIEKYL KLV--KDVI- PSA---D-EM
            ------NDDT GILKIPGCGT -GMCPLETFR NFV--APML- PED---I-GE
            V-----SEQL IIQTIPGC-T -ELCPFEQFL NIV--KDVL- PND---E-EY
            T-----DREP YPLTIPGC-T -TICPFDKFV EIL--KPMI- PDD---W-KE
            T----DKFTV YPLEIPKC-G -TFCLLEDAA NLW--KNVL- PDY---W-DA
            V-----SEQL IIQTIPGC-T -ELCPLNDLI GIV--KDVL- PSN---D-EY
            I-----TEKL ITYNIPEC-D -KICPYDKYV KLM--EDII- PSD---E-ES
            T-----KHEP YPLTIPGC-T -TACPLEKFV QIL--KPMI- PDN---W-EE
            T-----TEEL KVYKIPGQ-E -EICPMEKYL DIV--KDVL- PTD---E-EA
            TKILPEVITP YHMNIPNC-G -TPCLLKNLL KLW--ENVL- PDN---W-DN
            ---------- ---------- ---------- ---------- ----------
            V-----DDTT VPLRISNC-T -EICPVRTFL HSV--FDLL- PEN---E-ER
            ------KNEV RILKFPNCGD -KMCPLDEFR KFV--APVV- PTN---M-KT
            V-----DDTT VPLKISNC-T -EICPVRTFL HSV--FDLL- PQN---E-ER
            ------EDNI RILKFPYCGE -KLCPLDVFR KFL--APVT- PTN---L-NE
            A-----TEEL KVYKIPGN-E -EICPMEKYL DIV--KDVL- PTN---E-EV
            ------SQEP QLLSLPGC-N -ALCPLNQFI ALT--KDVV- PIN---W-ER
            V-----SEQL IIQTVPGC-T -ELCPLNDFI GIV--KDVL- PSN---D-EY
            T-----KQEP YPLTIPGC-T -TACPLEKFV QIL--KPMI- PDN---W-EE
            V-----TEKL ITYVIPNC-G -IICSYDKYI RLM--QDVI- PSD---E-ES
            V-----DGDT IPLKIPNC-T -EICPMNTFL RSV--FDVL- PQN---A-EL
            ------SDEP QLLTLPGC-I -ALCPLNQFI TLT--KDVI- PVN---W-EK
            T-----DHEP YPLTIPGC-T -TVCPLEKFV QIL--KPMI- PDD---W-VE
            V-----TEQL KIKKIGEC-V -ELCPLDIFL AIV--KDVI- PSN---D-EY
            S-----TEQL KTYKIPGC-D -EICPLEKYK DIV--KDLI- PSD---E-EA
            V-----TGNL IAYTLPKC-T -TLCPYDTYI RIV--KNII- PTN---E-EL
            ------EGKI KTLKIPGCGT -DLCLLETFK KFV--APVL- PEN---V-AE
            I-----PSKV EELTLPNC-E -DLCPLDMYL EII--EHLI- PTQ---E-EL
            T-----VHEP YSLTIPGC-T -VVCPLDRYV EIF--QPII- STK---W-ED
            V-----TEQV IVQTIPGC-A -ELCPLEEFL NIV--KDIL- PND---E-EY
            A----ENRET SLLQIPNC-P -RPCLLQNLK QAW--REVI- PDN---W-DE
            I-----TQKL LLMKLKHC-D -DVCPMDIYL ELM--RDVI- PSD---E-EA
            L-----AEIH KSYDK----T SVFCT----- ---------- KCN-------
            ------TEEP ILMTLPGC-N -TLCPLENFI ALT--KDII- PEN---W-ER
            I-----PAEM KEVKIPGC-D -VLCPYEQFV KLR--SSVT- AEG---QIDK
            D-----PVET VEVNIPGC-S -VLCPFDEFV RLR--LPFT- TNN---QVDP
            V-----PPVM KAVSIQGC-D -LLCPLEKFV HLT--SART- ATH---E-DP
            T-----THEP YPMIISGC-T -AACPLNKFV EIL--KPMI- PDD---W-KE
            ------TEEP ILMTLEGC-T -TLCPLDKFV NLT--KSAV- IETLQEW-EL
            ------TEEP ILMTLEGC-T -TLCPLDKFV NLT--KSAV- IETLQEW-EL
            V-----TEQL IVQKIPGC-L -ELCPFEEFL NIV--KDVL- PND---D-EY
            I-----DDKT ISLSLPNC-T -EICPLQTLI DIA--FVTI- PQN---P-QS
            I-----PSTI KELRIPGC-D -VLCPFEKYL DLI--EDLI- PSD---E-EL
            I-----PPII DVLEIPGC-E -VLCPFNTFV KLT--RDLI- PSD---K-EL
            K-----TEKL ITVKLADC-N -ELCPLKTYL ELV--RDVT- PSD---E-ET
            R-----TEKL ITMKLADC-N -ELCPLETYL ELV--RDVT- PSD---E-ET
            R-----TEKL ITMKLADC-N -ELCPLETYL ELV--RDVT- PSD---D-ET
            K-----TEKL ITMKLADC-N -ELCPLKTYL ELV--RDVT- PSD---E-ET
            I-----PAKV ETLSIPGC-T -LLCPYDKFL NLT--STTV- ATD---A-DL
            I-----PAKV ETLSIPGC-T -LLCPYDRFL NLI--STTI- ATD---A-NL
            I-----PAKL ETLSIPGC-T -LLCPYDRFL NLT--STLV- ATD---A-DL
            ---------- ---------- ------VRFI M--------- ----------
            -------EKL ESYTIPGC-S -KICPYENYI KHM--RDVI- PSD---E-ES
            T-----EHDP YPLTVPGC-S -TICPLEKFI QIL--KPMI- PDN---W-DE
            ------SMKE QFLKLPGC-T -TMCPLNQFI TLT--KDVI- PVN---W-EK
            V-----DGIT IPLKMSNC-T -EICPIKTFL YSI--LDIL- PQN---A-ER
            I-----PSEG NELQLPNC-D -MLCPIDKFL QLI--EDVT- PSN---E-EM
            ------KENV RTLKFPNCGD -KMCPLGEFK KFV--TPVT- PTN---P-KA
            V-----EGDI IPLTIPSC-T -DICPLDKFI NIV--FDVI- PEN---S-KL
            V-----SEQL KIQTMPGC-T -ELCPLDQFL DIV--KDVL- PSD---E-EY
            ------NGKT EQLKIPGCGT -HLCPLETFR EFV--APII- PKN---V-TE
            ------SGKP VLLTIPGC-T -ALCPLNELI VLT--KDVI- PLN---W-EK
            T-----DHEP YPLTIPGC-T -TVCPLNKFI QIM--KPII- PDD---W-KN
            V-----TAEL IPYKFNGH-D -EVLTFDKYK ELV--NDVL- PSN---K-EI
            V-----TEEL IPYKFDGH-D -EVLPFDKYK ELV--NDVL- SSE---E-EM
            V-----DGIT IPLKMPNC-T -EICPIKTFL YSI--LDML- PQN---A-ER
            ------KENV RTLKFPNCGD -KMCPLEEFK KFV--TPVT- PTN---P-KA
            T-----EHDP YPLTVPGC-S -TICPLEKFI QIL--KPMI- PDN---W-DE
            T----EPIAS HYMSIPKC-G -TPCLLKTLT KLW--ENVL- PND---W-DT
            I-----TEEL KAYKIHGC-D -EICPIETYL DIV--KDLL- PSD---E-EV
            ------SMKA QFLKLPGC-T -TMCPLNQFI TLT--KDVI- PIN---W-EK
            -------EKL EPYTIPGC-S -KICPYENYV KHM--RDVI- PSD---E-ES
            V-----TQEL KPYKLSKC-D -EKCPYEKYI TIM--EHVI- PLE---E-DI
            V-----SEQL IIETIPGC-V -ELCPFDQFL SIV--KDVI- PRD---D-EY
            T-----EREP YRLTIPGC-T -TICPLEKFI QLL--KPMI- PDN---W-EE
            I-----TEQL KPMKIPNC-Q -EQCPLEEYE KLM--QSLI- PTD---E-ES
            ------SDEP VLLTLPGC-I -ALCPLNQFI ALT--KDVV- PIN---W-EE
            V-----TTQL IPYKLAGG-G -EICPIDKYL NIV--EDII- PSD---E-ES
            ------KDNL RTLQIPGCDD -KLCPLDHFR KFV--QPVI- PQD---M-IT
            V-----EGET IPLKLNNC-T -KICPMKIFL DSI--FDLL- PQN---E-HT
            S----NTATP HPMEIPKC-T -TPCTLENLT SLW--KNVL- PDN---W-DD
            ------TEEP ILLTVPGC-I -AVCPLDQFI RVT--KDVV- PED---W-ER
            P-----GEEP RAVRLGQR-D -EFCPVEEFA MIF--RHVI- PTE---E-DM
            V-----SEKL IVLKLDGCDE -YECLLSNYV DII--SPIL- PEV---G-FA
            S-----PKQL TTLKLENC-G -EACPLSEYL KIV--NPYL- PSK---E-EM
            V-----SEKL IALKLDSC-A -HECLLSNYI DII--SPVL- PEI---G-FT
            A-----DERL IPLNVEGC-A -NECPLSYYK SWV--AHIL- PDD---E-VR
            ---------- ---------- --------YK SLV--ASIL- PDE---E-SR
            A----GGELL VPINVKGC-G -YECPVSRYK SLV--ASIL- PDG---E-SR
            I-----PVEA EVQRIPGC-D -ELCPFNKFV KLL--ENVT- ATE---T-DL
            I-----ATTA TELQMPGCSD -VLCSLEQYL AII--NEVS- ----------
            L-----SENF MTIRIGNC-N -EFCPFDEYL KIV--QLSI- SLD---E-DL
            V-----PSES EDRTIQGC-F -EFCPLEDFK NIL--RDHI- PDD---V-DR
            I-----PPET ENRTIQGC-S -EYCPLEDFK NIL--KDNI- PDD---Y-DR
            I-----PPET ENRTIRGC-S -EFCPLEDFK KIL--KNNI- PDD---F-DR
            S-----SNDT IPYKLEGC-D -LFCPVENFT DLV--ADYL- PEN---E-LS
            E-----PKKL TTLKLPNC-A -EVCPLNEYL EIV--APIL- PTD---E-EM
            N-----NDTF LTLKLGNG-K -EYCPIEEYT EIV--KDVL- PSD---A-EI
            D-----DDNF LPLKLGNY-K -EYCPIEEYL KIV--EDVI- PSK---E-EM
            N-----DDNF LPLKLGNH-K -EYCPIEEYM KIV--KDVI- PSD---E-EI
            V-----SEKM FPMHLGGC-A -ELCPLDQFV RIV--AETI- PGE---V-EL
            A-----GGEP KALKLKDC-E -EFCPIDSYI NILKKSEVI- PSD---E-EM
            P-----GDNP KTLRLKDC-E -DFCPVENYI KVV--SDSI- PTD---K-EI
            V-----SENF TLVRIGSC-E -EFCSFEDYL NIV--KNNV- STD---E-DI
            I-----PEEM KEFTIPGC-A -NPCSLDEYL KLT--KAAE- VRD---N-EL
            I-----PEEF EDQTIPGC-S -EYCPLEDFL RIE--KDVL- PDD---I-MD
            I-----PEEF EDQTIPGC-S -EYCPLEDFL RIV--KDVL- PDD---I-MD
            I-----PAEF EVRTIPGC-S -EYCALDDFL RLA--ENVL- PHD---V-VE
            T----ETTTL YKLRIPGC-E -DSCKLDDLF QIW--KDVI- PDN---W-EN
            I-----PPIF KEMQIPGC-P -SLCPLDRFI ELL--SDNL- PAY---D-EI
            I-----MHEL NQLYLTGC-D -KSCPVEEYK KLV--RPVL- PSD---E-EI
            V-----SEEL QPIKLPNC-D -EYCRVDDYL NLV--QTSL- PSD---D-EM
            I-----PAVF DELTIPGC-D -TLCPLEDFH KIV--ADLI- SEN---P-IE
            T-----QHEP YPLTIPGC-D -FACPLDQFI QLL--KPMI- MTD-GEW-KA
            D-----GEHV ETVRIGNC-D -ELCPFKDYL EIV--KDNI- ATD---E-DL
            ------NGKL RALNIPGCST -AMCPLETFK NFV--APVL- PQN---P-AE
            ------SNEP TLLTLPGC-I -AMCPLNQFI ALT--KDIV- PLN---W-EK
            V-----YEQL IIQTIPGC-T -ELCPFDQFL EIV--KDVL- PTD---E-EY
            V-----TEEL IPYKFNDG-D -ELCTFENYK NLV--EDIL- PTE---D-EM
            V-----EGDT IPLTVPNC-T -EICPLDTFL DMF--FDLI- PAN---A-VS
            T-----NHEP YSLTIPGC-V -TVCPLDKFI QIM--KPMI- PDD---W-KE
            T-----AHEP YPLTISGC-T -AVCPLEKFV EIL--RPVI- PNN---W-DE
            V-----SQEF IVMKLKHC-D -EICPMKTYL ELT--HDII- PSK---E-EE
            I-----DETT ISLSLPNC-T -ETCPLQTLL DSV--FESI- PRK---P-HA
            S----ETKIA SPLEIPNC-A -SPCLLQNLK NIW--SKII- PEN---W-DA
            I-----PSSL IEVKIPEC-D -PLCPFEKFV RLR--LSMT- AVR---E-DP
            I-----PPVL VKKTLHKC-S -TLCPFDMYV QLT--KSAT- MTD---D-DP
            D----VPPVL VKQKVFNC-T -ELCPFNKFV QKT--REIT- NTD-----DE
            I-----PAEI VELQIPGC-D -VMCPFNKFV NLR--LAAT- APD---EEDP
            V-----TEQL NIQTIPGC-A -ELCPFEEFL KIV--KDVL- PND---D-EY
            ------TEEP IVMTLPGC-T -MLCPLEDFI TLT--KDIV- PED---W-ER
            ------SAEE TLLTLPGC-A -SLCPLDEFI NLT--RSVV- PEN---W-EN
            V-----GGIT IPLLLPNC-T -EICPLQSLV DIA--FISM- PEN---P-QS
            S-----TGKL MTIKLAGC-D -DICPLETYL ELV--RDVI- PYD---N-ET
            I-----PSKV IEVIIPGC-E -TLCSYDKFV TLI--STSI- RTD---N-DP
            V-----TEQL ITQTIPGC-T -ELCPFEKFL DIV--KDVL- PND---D-EY
            T-----VHEP YPMTIPGC-T -VACPLDKFI KIL--SPMI- PED---W-KE
            T-----TEKL IPYKIPKCLQ -SYCPFDLYV AYM--QNVI- PTN---G-ES
            V-----EDDT IPLTIPNC-T -EICPVKIFL NSV--FDVL- PEN---E-NI
            ------KDDV RTLKIPGCDD -KMCPLDTFR KVV--EPII- PED---V-VA
            V-----SEQL IIQTIPGC-A -ELCPFDQFL GIV--KDVI- PKD---D-EY
            ------SEEP TLLTLPGC-I -AYCPLNQFI ALT--KDVV- PVN---W-EK
            T-----EREP YRLTIPGC-T -TICPLEKFI HIL--KPMI- PDN---W-EE
            V-----TEEL IPYKLAGC-E -EICPIDRYL SIV--KDII- PSD---E-EA
            ------SEEP TLLTLPGC-I -AFCPLNQFI ALT--KDVV- PVN---W-EK
            T-----EREP YRLTIPGC-T -TICPLEKFI HIL--KPMI- PDN---W-EE
            ------KDDV RTLKIPGCDD -KMCPLDTFR KVV--EPII- PED---V-VA
            V-----EDDT IPLTIPNC-T -EICPLKVFL NSV--FDVL- PEN---E-NI
            V-----SEQL IIQTIPGC-A -ELCPFDQFL GIV--KDVI- PKD---D-EY
            V-----TEEL IPYKLAGC-E -EICPIDKYL SIV--KDII- PSD---E-EA
            ------TEEP NLLTLSGC-D -ALCPLDKFI ELT--KDTI- PED---W-HK
            V-----SEQL ITLKLKNC-D -EICPIDTYL DIV--KDVI- PSD---D-DI
            V-----TEKL IIQTIPGC-N -ELCPYNEFR NLM--NDVI- PTE---E-ES
            T-----NYEP YPMTIPGC-A -TICPINEFI QIL--KPMI- PDN---W-EE
            V-----SEKL IIQTIPGC-N -ELCPYNEFR KLM--NDVI- PTE---E-ES
            I-----HEEN VILTLPGC-S -VICPLNVFS QII--FDSI- PID---E-NS
            V-----SEQL ITLKLKNC-D -EICPIDTYL DIV--KDVI- PSD---D-DI
            T-----NYEP YPMTIPGC-D -TICPIDEFI QIL--KPMI- PDN---W-EE
            ------TEEP NLLSLSGC-G -ALCPLNKFI ELT--KDVI- PKD---W-YK
            V-----TEQL KVQTIPGC-A -EMCPFDDFL GIV--KDIL- PSD---D-EY
            I-----PPTI LQVQIPGC-E -ILCPYNKFV KLT--ESIT- VFK---Q---
            I-----TEKL LPIKLTDC-D -ETCPLETYL KLV--QDVI- PSE---I-EM
            I-----PSII DELTIPGC-E -TLCPFDKFS TLT--RNLI- PSD---E-EL
            I-----PPII KDLTIPGC-D -TLCPFDQFL DLM--EDLI- PSD---E-EM
            R-----HN-- ------NC-F -IAAKLRGHM STA-DF---- ----------
            T----KTENA HPLVIPNC-A -SPCLLQNLK QAW--HQVI- PNN---W-DA
            ------TEEP RLMTLPGC-A -TLCPLNDFI NLT--KNVV- PEN---W-EK
            T-----AREP FPMSIPGC-T -VICPFDKFV EIL--KPMI- PDN---W-EE
            T-----AHEP YPMTIPGC-T -VACPLEKFV EIL--KPLI- PDN---L-EE
            V-----SEQL MIETIPGC-T -ELCPLEDFF AIM--KDII- PSD---D-EY
            ------NGNV RTLKFPNCDG -KMCPLEEFK KFV--TPVT- PTN---P-KA
            I-----PSKG NELQLPNC-D -TLCPLDQFL QLI--EDVT- PSN---E-EM
            V-----DGIT IPLRMPNC-T -EICPIKTFL YSI--LDTL- PEN---A-ER
            I-----TEEL KSYKIHGC-D -EICPIEKYL DIV--KDLL- PSD---E-EV
            T-----KHGP YPLTVPGC-S -TICPLEKFI QIL--KPMI- PDN---W-DK
            ------SMEP QFLTLPGC-I -TMCPLNQFI TLT--KDVI- PIN---W-EK
            T----EPIAS HYISVPKC-G -TPCLLRTLT KLW--ENVL- PSD---W-DA
            -------EKL EPYTMHWC-G -QICPYEMYV KLM--QHVI- PSD---K-ES
            V-----TQEL KSYKLSKC-N -EKCPYDKYI TLM--EHVI- PLE---E-DI
            Q-----AF-- ---------- ---------- ---------- --D---F-GQ
            T-----SHEP YPMIIPGC-T -IKCPLDKFV EIL--KPMI- PEN---W-KE
            ------TEEP LLMTLPGC-A -PMCPLNDFI NLT--KNVV- PED---W-ER
            I-----PSKT LELSIPGC-E -VLCPYDKFI KLT--KKST- QLRSSKTLKN
            V-----TEQL KVQTIPGC-A -EICPFEDFL GIV--KDIL- PND---D-EY
            T----KTENA HRLEIPNC-A -SPCLLQNLK QVW--HEVI- PND---W-DA
            T-----TEKL ITIKLTDC-D -ETCPLETYL ELV--RDVI- PSD---K-EI
            I-----TEEL KIYKLPEC-E -EVCPIEKYL DFV--KEIL- PSD---E-EV
            T-----DHEP YPLTVPEC-T -TICPLEKFI QIL--KPMI- PDN---W-EE
            ------SQEP ELLTLPGC-V -TLCPLDQFI TLT--EDVV- PVN---W-EK
            T----KSIEP YYMNIPKC-G -TPCLLKTLM KLW--ENVL- PDN---W-DN
            ---------- ---------- ---------- ---------- ----------
            V-----DDIT IPLKISNC-T -EICPIETFS SLM--LEVL- PQN---A-ER
            I-----PAQA REIQMPNC-G -VYCPLDRYL QLI--EQVI- PSN---E-DL
            ------KDNV RILKFPGCDD -KMCPLDVFK EIV--KPIL- PVN---P-TT
            I-----PSQA KEIRIPGC-G -VYCLLDKYL ELI--EQVI- PSN---E-DL
            V-----SEQL VIQTIPGC-A -ELCPLEDFF AIV--KDIL- PND---E-EY
            I-----PAEF KTLTIPGC-E -ELCPFDRFI ELT--APVT- PTD---D-DL
            I-----PPTI KELQIPGC-D -VLCPFDKYL DLI--EDLI- PSD---D-EM
            I-----PPII KELRIPGC-E -VFCPFEKYL DLI--EKLI- PSD---N-EM
            I-----PSKG NELQLPNC-D -VLCPIDKFL QLI--EDVT- PSN---E-EM
            I-----PRIV KELQIPGC-D -VLCPFDKYL DLI--EDLI- PSD---D-EM
            I-----PSEG NELQLPNC-D -MLCPIDKFL QLI--EDVT- PSN---E-EM
            I-----PPTI DDLTIPGC-D -TLCPFDKYL DLI--DDLI- PSD---E-EM
            I-----PSEA RELQLPGC-E -VLCPLYKYL QLI--ENVI- PSN---E-EL

            ICDKRFVDES ANNLSI---- -EELDFV--- ---------- ----------
            RCDKRSLASK IAKNEI---- -HVASGIIKQ IRD------- ----------
            ICNKGLVKEF ADKKTV---- -EELELL--- ---------- ----------
            ICGQK----- ---------- ---------- ---------- ----------
            YHKWDYLTKQ ---------- --ELRRLFDE ---------- ----------
            NCLWNNISMN ---------- --SLHAYYDG DK-------- ----------
            ECTMDWEQFE YNMN-T---- -PAVIVILTS ---------S ILMLLLLVLF
            ECKVNG-EYK PPPAPLP--- ---------- ---------- ----------
            HCHPNEMTM- ---------- --------NE QIN--SS-AS NLI-------
            ICGQK----- ---------- ---------- ---------- ----------
            LCHCGKIDLF DQNV------ --ILNDIIY- SRSVSHT-LQ NIMHF-ILLV
            ICEQK----- ---------- ---------- ---------- ----------
            NCLWNNVSIN ---------- --TLQTYYDG DK-------- ----------
            ICGQK----- ---------- ---------- ---------- ----------
            YHKWDYLTKQ ---------- --ELRRLFDE ---------- ----------
            HCHPNEKIDK ---------- --MAK---NE QIN--SS-AS NLI-------
            ECTMDWEQFE YNIN-T---- -PAVIVILTS ---------S ILMLLLLVLF
            ECKVNG-EYK PPPAPLP--- ---------- ---------- ----------
            ICGHK----- ---------- ---------- ---------- ----------
            ICDKRFADES ANNLSI---- -EELDFV--- ---------- ----------
            LCHCGKIDLS DQSV------ --ILNDIIY- NRSVSHK-LQ NIMLL-ILLV
            ICGQK----- ---------- ---------- ---------- ----------
            VCRQI----- ---------- ---------- ---------- ----------
            HHKWDYLTKQ ---------- --EVRRLFDE ---------- ----------
            LCHSNEKINK ---------- --RTK---NE QIN--SS-AS NLI-------
            ECTMDWEQLE YNMN-T---- -PAVIVILTS ---------S ILMLLLLVLF
            ECKVDG-EYK PPPAPLP--- ---------- ---------- ----------
            NCLWNNVSIN ---------- --SLQAYYDG DK-------- ----------
            ICEQK----- ---------- ---------- ---------- ----------
            LCHCGKIDLS DQSV------ --ISNDIIYS SRSVSHR-LQ SIMHLSILLV
            ICGQK----- ---------- ---------- ---------- ----------
            NCLWNNISMN ---------- --TLQAYYHG DKT------- ----------
            HCHPNEKIEK ---------- --------NE EIN--SS-AS NLI-------
            ECKVNG-EYK PPPAPLP--- ---------- ---------- ----------
            ECTMDWEQLE YNMN-T---- -PAVIVILTS ---------S ILMLLLLVLF
            HHKWDYLTKQ ---------- --EIRRLFDE ---------- ----------
            NVSDSNIAQH ---------- ---------- ---------- ----------
            KCN------- ---------- ---------- ---------- ----------
            ECLLNWKEYE HSIN-T---- -SSIVAVLTS ---------L VLVLILLVLL
            RCA------- ---------- ---------- ---------- ----------
            ECSV------ ---------- ---------- ---------- ----------
            ACQMKN---- ---------- ---------- ---------- ----------
            LCGSEKKNSG ---------- ---------- --------SK LFG-------
            ECQIDD-DSY VAPTPLPP-- ---------- ---------- ----------
            TCE------- ---------- ---------- ---------- ----------
            ECV------- ---------- ---------- ---------- ----------
            QCV------- ---------- ---------- ---------- ----------
            ECGLAV---- ---------- ---------- ---------- ----------
            DCHWRRLSDS ---------- --ELRRVIQE Q--------- ----------
            ACAV------ ---------- ---------- ---------- ----------
            ACK------- ---------- ---------- ---------- ----------
            NRT------- ---------- ---------- ---------- ----------
            MCH------- ---------- ---------- ---------- ----------
            DCLWNSVSKE ---------- --MLRQYYAG Q--------- ----------
            DCLWNNVSLR ---------- --KLRRYYTG L--------- ----------
            LC-MEKIDLP ---------- -IILDNVNY- SRS--HT-LK SITFT-LLLV
            ICDKGLSHAF VDRKSI---- -EELSLL--- ---------- ----------
            ICGQE----- ---------- ---------- ---------- ----------
            ECLLL----- ---------- ---------- ---------- ----------
            HCHPTENIKM ---------- --SSN---SE QVY--TS-GS SLV-------
            NHKWDYLSKE ---------- --ELQQLYVE T--------- ----------
            ECAMEWEQLG YNMN-T---- -TAIIAILTS ---------S ILMLVLLILS
            DCLWNSTSKE ---------- --MLRLYYAG Q--------- ----------
            DCLWNNVSLG ---------- --KLRRYYTG L--------- ----------
            NHKWDYLSKE ---------- --ELHKLYVE T--------- ----------
            ECKVDG-DYT PPPAPLP--- ---------- ---------- ----------
            ECAIEWEQLG YNMN-T---- -TAIIAILTS ---------S ILMLVLLILS
            ICGQE----- ---------- ---------- ---------- ----------
            LCNWKKIDLP ---------- -IIPDNAIY- SRSVSHT-LK SITFT-LLLV
            HCHPTENIKM ---------- --SSN---SK QVY--TS-GS SLA-------
            ECKVEG-DYV TPPPPVP--- ---------- ---------- ----------
            LCGWPIKNLT KMEDQGEN-- -KETDNSNHS G-SASYV-SE KLVLS-FILY
            NCLWDNITKK ---------- --ELLELFAE R--------- ----------
            ECLIAWEDIS -----P---- -SDVIAILAS ---------S ILMLVLLVLL
            KCS------- ---------- ---------- ---------- ----------
            KCS------- ---------- ---------- ---------- ----------
            ECP-ELLR-- TTFNF----- ---------- ---------- ----------
            ECP-ELLS-- VNANI----- ---------- ---------- ----------
            ECP-ELFV-- R--------- ---------- ---------- ----------
            YCRRNKTTEA ---------- --HVP----- HYQ--SS-AT HIN-------
            ECP-ELMA-- VNFDF----- ---------- ---------- ----------
            ECKI------ ---------- ---------- ---------- ----------
            LCNWQKINLS DTHT------ -IMLDNIIH- NGSGSLT-KS VITLI-ILWV
            ACGEGKKSTS ---------- --LY------ ---------- ----------
            ECAMTWGQAV YSMN-A---- -TAVIAILTS ---------S ILMLVLLILS
            ECKVDG-DYT LPPAPVP--- ---------- ---------- ----------
            YCHPSGLIRK ---------- --TVS---DR QQS--SS-AS SII-------
            DCLWNDVTKK ---------- --ILQNYYLN TNE--EK--- ----------
            -CKNNSI--- ---------- ---------- ---------- ----------
            NHKWDYISKE ---------- --ELKELYEE R--------- ----------
            YCYGTESTNI ---------- --NKR----- NTD--SA-AS DFW-------
            ECILSN---- ---------- ---------- ---------- ----------
            ECVLDWEQHE SSIN-L---- -TTIFGILTS ---------S ILMLISLVFM
            LCGWDVTGDD DEFSSDAIN- -ENSSSLFNS NFH------- ------FIMI
            SCRKM----- ---------- ---------- ---------- ----------
            NCHLDKLSHE ---------- --DLAHLYDE K--------- ----------
            YCHPTQTMNE ---------- --SRHVRKDE RIC--SS-AS TVA-------
            ECVMDWDKFG YNIN-T---- -TAVIAILTS ---------S ILMLVLLILS
            LCNWKRTVLL DDVP------ --LLDNALY- SRSESHK-LT SVIIC-FSLI
            VCDKRITPDY ADEKSN---- -EEIDLD--- ---------- ----------
            LCGNTNEINS ---------- --AIKQ---- ---------- ----------
            NHIWDYISKE ---------- --ELCKLYEE K--------- ----------
            LCGKLDL--- ---------- ---------- ---------- ----------
            NCLWDMVTKD ---------- --DIKKYYEE N--------- ----------
            ECAMDVDEFR YNVN-T---- -TAVIAILTS ---------S ILMLVLLILA
            LCHWRRIDFS DEEL------ --LLDNIIY- NRSESHK-LN SITII-FLFI
            NHMWDHISKE ---------- --ELQKLYEE K--------- ----------
            LCGIEEDSKS ---------- --TVQQ---- ---------- ----------
            SCNRDEITND ---------- --SGQNPEKE SIC--SS-AA NVV-------
            ECKVEG-DYT PPPAPVP--- ---------- ---------- ----------
            ECTL------ ---------- ---------- ---------- ----------
            YCHPVESLAK ---------- --SSS---NE ETY--SS-AS SLT-------
            NCLWNNTSKE ---------- --HLQMYYNK K--------- ----------
            ECKVDG-EYI PPPAPLP--- ---------- ---------- ----------
            QHKWDHLSKE ---------- --DLRQLYEE R--------- ----------
            ECLL-Y---- ---------- ---------- ---------- ----------
            ---------- ---------- ---------- ---------- ----------
            LCNWEKIDLS SD-------- ---------- ---------- ----------
            LCGMR----- ---------- ---------- ---------- ----------
            LCNWEKIDLF SNMH------ -VILNDTIY- SRSVSHT-LE IIVLS-LTSI
            LCEST----- ---------- ---------- ---------- ----------
            YHKWDHLSKE ---------- --DLRQLYEE R--------- ----------
            ECIMDWEQFG YNMN-T---- -TAIIAILTS ---------S ILMLILLVLS
            YCHPTESMGQ ---------- --SSK---NE ETY--SS-GS SLT-------
            ECKVDG-EYI PPPAPLP--- ---------- ---------- ----------
            NCLWNNTSKE ---------- --HLHMYYNE K--------- ----------
            LCNWKKIDWS DNNV------ --ILSNSIY- SRSSSST-LD SIIFT-LLLV
            ECAVDWEQFG YNMN-T---- -TAVIAILTS ---------S ILMLVLLVLS
            ECKVDG-DYT PPPAPLP--- ---------- ---------- ----------
            YCNPSETWVQ ---------- --SSN----S GAY--SS-TS SLT-------
            NHKWNYLSKE ---------- --ELHKLYEE R--------- ----------
            DCLWNNVTKD ---------- --QLRQYYSR NQ-------- ----------
            LCGNSDRSES ---------- --AVKE---- ---------- ----------
            VCNKQTTMAT PSD------- -AEVDLA--- ---------- ----------
            ECKADD-NYV MPSAPLA--- ---------- ---------- ----------
            YCRKDKTTDG ---------- --LKL---NA HHR--SS-AA SVA-------
            ECKM------ ---------- ---------- ---------- ----------
            TCLWNNITKE ---------- --ELVQLYSD K--------- ----------
            ---------- ---------- ---------- ---------- ----------
            ECLLNIADVD -----N---- -ISLIAIITF --------AT FLTMIVLLGV
            LCPLESNNNI ---------- ---------- ---------- ----------
            SCPLESDIIT NT-------- ---------- ---------- ----------
            KCPLTINM-- ---------- ---------- ---------- ----------
            ECKVEG-DYV TPPPPLP--- ---------- ---------- ----------
            ECLITWDDLT IHNK-F---- -WSVMAILVI ---------F MLMLLLLASL
            ECLITWDDLT IHNK-F---- -WSVMEARND IS------NR TLQW------
            YCRRNKTED- ---------- --LKP---NA HYR--SS-AM CVA-------
            LCGWSVRNPA ETEDQL---- -----NRSEE SNSTNHNLSK NLIFI-LILL
            VCDKRQTPDF AGTKYP---- -AGMENY--- ---------- ----------
            ICDKRLTTDY ADTKYL---- -AMLQNI--- ---------- ----------
            TCLWDNMTRE ---------- --ELLKLFEE R--------- ----------
            TCLWNDITRE ---------- --ELLKLFEE R--------- ----------
            TCLWNDITRE ---------- --ELLKLFEE R--------- ----------
            TCLWNGITRE ---------- --ELLKLFEE R--------- ----------
            TGSLHLKEDE YTY------- ---------- ---------- ----------
            ISLLHLEKDA SAYVY----- ---------- ---------- ----------
            ISLSLNLKED ESTLYV---- ---------- ---------- ----------
            ----NNI--- ---------- ---------- ---------- ----------
            NCLWNNVSTD ---------- --KIRYYYTA K--------- ----------
            ECKVDG-DYI LPPAPLP--- ---------- ---------- ----------
            ECAIEWEQLR HNMN-T---- -TAN-AILTF ---------S ILILVLLVLS
            LCNWRKINLS DKP------- ----KSQYL- ---------- ----------
            ICDKGLSSAF VNWNTI---- -EELDLL--- ---------- ----------
            ICG------- ---------- ---------- ---------- ----------
            LCHWKNFNVS EEET------ --ILFNVTY- SRSESHQ-LC NVILI-FVCV
            NCSPIEIIDN ---------- --TGK-IEKE PRC--SS-AA NAAQ------
            LCGSSESSSS ---------- --AVKQ---- ---------- ----------
            ECAIGRDKFG YNVN-T---- -TTIIVTLTS ---------S IMMLVLLILS
            ECKVEG-DYT PPPAPVP--- ---------- ---------- ----------
            HSMWDYLSKD ---------- --DLYKLYEE K--------- ----------
            YSAWHHLSKD ---------- --DLHKLYED K--------- ----------
            LCNWRKINLS DKP------- ----HNHLL- TGQ------- ----------
            ICG------- ---------- ---------- ---------- ----------
            ECKVDG-DYI LPPAPLP--- ---------- ---------- ----------
            ECLFM----- ---------- ---------- ---------- ----------
            YHKWDHLSKE ---------- --ELRELYEE I--------- ----------
            ECAIEWEQLR HNMN-T---- -TAN-AILTF ---------S ILILVLLVLS
            NCLWNNVSTD ---------- --KIRYYYTA K--------- ----------
            NCSWNNVSLD ---------- --QLHQYYST T--------- ----------
            YCHPGEKLNK ---------- --PEN---SE YVN--SS-TS NII-------
            ECKVDG-DYT LPPAPVP--- ---------- ---------- ----------
            ACLWNTVTMK ---------- --YLQEYYR- ---------- ----------
            ECTLKWDKLG YNIN-T---- -TAVIAILTS ---------S ILMLVLLVLS
            DHKWNYISKD ---------- --DWKTLYEE K--------- ----------
            LCESEN---- ---------- ---------- ---------- ----------
            LCHWKKIEFA DQHNF----- -VIIDSAMY- SSTTSYK-LK SIMIS-LLLI
            ECQP------ ---------- ---------- ---------- ----------
            ECLMDFEKFR FSVN-A---- -TAIIAILTS ---------S ILMLVILVMI
            SQMFNDMTAD ---------- --RWMNIFLL D--------- ----------
            KCKTSA---- --YDSYRIN- -LTMLYLFAE EDL------- ----------
            RCLFENLESA ---------- --DIEKILNN DFI------- ----------
            KCKTSACCKI SRTYTKKINP DVKMPHLFAG EDQ------- ----------
            ECTHIDISKE GA-------- ---------- ---------- ----------
            SCFPTYQTQS ---------- ---------- ---------- ----------
            SCFPTCET-- ---------- ---------- ---------- ----------
            QCNRLTKLPK ---------- ---------- ---------- ----------
            EC-------- ---------- ---------- ---------- ----------
            AYLNNVHNNS QDFSIE---- ---------- ---------- ----------
            ECFE------ ---------- ---------- ---------- ----------
            ECYE------ ---------- ---------- ---------- ----------
            ECFE------ ---------- ---------- ---------- ----------
            LCGSLVYKPP GMDDDSEPDG ---------- ----ASTLSA SLTFFSVFVV
            LCLYENLQPK ---------- --DLQKLFNT D--------- ----------
            NSMYDDIPNG LSPLHSS--- DVALKS---- ---------- ----------
            NSFYEGIPSH LKTSSCS--- DIYLQN---- ---------- ----------
            DSIYEGIPND LKTLHLS--- DSSFKPKKSS ST-------- ----------
            KCLLDDVGHD DRVVLT---- ---------- ---------- ----------
            NLLYNDFVKR ---------R KKSIQDLFFG DSAVTSK--- ----------
            NERFNDYRVE ---------- ---IQEFLLG E--------- ----------
            AYLKGVADEG TSS------- ---------- ---------- ----------
            NCKIYSTTYF SETD------ ---------- ---------- ----------
            ACFGTPEDSQ LVPKSS---- -NPIVWIYEK IRS------- ----------
            ACFGPPEDSQ LIPKSL---- -NPVVWIYEK IRS------- ----------
            SCFGPPSDSL LVPKT----- -NQVAWMYQK IRE------- ----------
            ECQL------ ---------- ---------- ---------- ----------
            ICDDKPVKFE ---------- ---------- ---------- ----------
            RCIYSNLSPA ---------- --DLHQIVMN NKP--SS--- ----------
            RCLYKNLKPT ---------- --DLEKIMAS D--------- ----------
            ACYGPPGNST LVPKGV---- -QPVQWIYDQ MMF------- ----------
            ECVLKDPNYV PGTEPLP--- ---------- ---------- ----------
            EYLNNEANKG SLLNE----- ---------- ---------- ----------
            LCGSAEKSVL ---------- --GVKQ---- ---------- ----------
            ECAVEPEKVE YNIN-T---- -TAVIASLTS ---------S ILMLVLLILS
            SCNSNGTIND ---------- --LRNKAVKE SIC--SS-AA NAV-------
            NHMWDHLSKE ---------- --DLQKLYQD T--------- ----------
            LCHRKKIQTV NLEI------ --EWKTDIY- NRSESHK-PH NVIFI-FLFV
            ECKVEG-DYT PPPAPVP--- ---------- ---------- ----------
            ECKVDG-NFV TPPAPLP--- ---------- ---------- ----------
            NCLWDNITKE ---------- --ELLQLYSE K--------- ----------
            LCGWTVENST EAEDATTL-- -TPGKSSSRG G-SALCN-SE RLIRN-LMLL
            ECKM------ ---------- ---------- ---------- ----------
            NCPLSIPL-- ---------- ---------- ---------- ----------
            NCPIDD---- ---------- ---------- ---------- ----------
            HCN------- ---------- ---------- ---------- ----------
            NCPRNLPDS- ---------- ---------- ---------- ----------
            YCRKDKTTDE ---------- --LKP---NA HHR--SS-AA SVA-------
            ECLLNTGKYE YNLN-T---- -AVAITILVL ---------S ITLVLLLVIL
            ECLMGWDDIT -----S---- -NDVITLLTS ---------S VLMLVLLVLL
            LCGWPIKHSI EIEDQF---- -----NSTHS NISASYH-TK NLIVS-LILL
            TALWDNITRE ---------- --ELLKLFEE K--------- ----------
            TCLLTRSLPK ---------- --ELEEILS- ---------- ----------
            YCRRNKTIED ---------- --IKP---NV HHR--SS-AT CVA-------
            ECKVGG-NYT TPSAPPP--- ---------- ---------- ----------
            ECLWNTMTMK ---------- --RLREYYK- ---------- ----------
            LCHWKKIDSH EQEEI----- -VIIDNTIL- GRSATHE-LG MVLIS-LLLT
            LCGNGDSN-- ---------- ---------- ---------- ----------
            HCHPGEKLNK ---------- --SEK---IE HAN--SS-AS NID-------
            ECAVEWDKLG YNIN-T---- -TAVIAILTS ---------S ILMLVLLVLS
            ECKVDG-DYT LPPAPVP--- ---------- ---------- ----------
            NHKWNLISKE ---------- --ELQKLYEE K--------- ----------
            ECAVEWDKLG YNIN-T---- -TAVIAILTS ---------S ILMLVLLVLS
            ECKVDG-DYT LPPAPVP--- ---------- ---------- ----------
            LCGNGDSN-- ---------- ---------- ---------- ----------
            LCHWKKIDSH EQDEL----- -VIIDNTIF- GRSATHE-LR MVLIS-LLLI
            RCHPGEKLNK ---------- --SEK---IE HAN--SS-AS NIV-------
            NHKWNLISKE ---------- --ELQKLYEE K--------- ----------
            ECEVEHEKSG YNID-L---- -TAVVAILTS ---------S ILMLVSLVLL
            NCYWDTISKE ---------- --ELKNLFVE K--------- ----------
            SCRRKDH--- ---------- --------NH YHI--SS-ST AIT-------
            ECKTDG-DYT LPPAPAP--- ---------- ---------- ----------
            SCRRKDH--- ---------- --------HH YHI--SS-ST KNT-------
            LCKWTN---- ---------- -----DLSYI NINSKTN-TA NLNCNQLI--
            NCYWDRITKE ---------- --ELKNLFVE K--------- ----------
            ECKTDG-DYI MPPAPAP--- ---------- ---------- ----------
            ECTVKHEKSA YNVE-V---- -TTVIAILSS ---------S ILMLVSLILL
            YCRNK--TES ---------- --LKI---NA HHR--SS-AT CIA-------
            PCHPTKPKRE TSLSTI---- ---------- ---------- ----------
            NCLWDKITRE ---------- --ELLKMFDE K--------- ----------
            ICDKRQTPDY ANTKYP---- -ATLENM--- ---------- ----------
            ICDKRQTPSF AGTEYP---- -IGLQNL--- ---------- ----------
            ---------- ---------- -----NKRHY R----SN-TS GLAIF-MWLV
            ECKLNH---- ---------- ---------- ---------- ----------
            ECLMSRYD-- -DIS-S---- -SDVIAILTS ---------S TLMLVLLILI
            ECKVDS-NYT TPSPPPP--- ---------- ---------- ----------
            ECKIDDSNYK IPPPPYL--- ---------- ---------- ----------
            YCHPTENMSN ---------- --NSK----- KVY--SS-GS NLA-------
            ICG------- ---------- ---------- ---------- ----------
            ICDKGLSDAF VDKKTI---- -EELDLL--- ---------- ----------
            LCNWEKIDLS NKPV------ --GLNNTIY- SGSVWHT-SR SIVLA-ILLT
            THKWDHLSKE ---------- --ELRQLYEE I--------- ----------
            ECKVDG-DYI PPPAPLP--- ---------- ---------- ----------
            ECVIGWEQLR HNMN-T---- -TAIIAILTS ---------S ILILVLIVLS
            ECLLA----- ---------- ---------- ---------- ----------
            NCLWNDVSTD ---------- --KIRYYYTV K--------- ----------
            NCSWNNASLD ---------- --QLHQYYST K--------- ----------
            EF-------- ---------- ---------- ---------- ----------
            ECKVDG-NFT TPTPPSP--- ---------- ---------- ----------
            ECLIDRNEIS -----S---- -SDVIAILTS ---------S ILMLILLVLI
            PCDPMASEKK ATDPPL---- -T-------- ---------- ----------
            YCRREKTMED ---------- --FKP---NA HHR--SS-AT CIA-------
            ECKM------ ---------- ---------- ---------- ----------
            TCLWDDISRE ---------- --ELLDLFAE R--------- ----------
            NHKWDYLSKE ---------- --ELRQLYTE Q--------- ----------
            ECKVDG-GYT PPPAPVP--- ---------- ---------- ----------
            ECTMNLEQFG NTMN-L---- -TAVIAILTS ---------S ILMLVLLVLS
            ECLL------ ---------- ---------- ---------- ----------
            ---------S ---------- --STGEYYL- ---------- ----------
            LCNWRKMDHS DNQQ------ --TEQNPLQQ SQ-------- ----------
            ICNKGLVKEF ADKKTV---- -EELELL--- ---------- ----------
            MCGKYLKNLL ---------- ---------- ---------- ----------
            ICNKGLANEY TDKRSI---- -QELELL--- ---------- ----------
            YCRPSRNLEK ---------- --VSN---IQ EEY--SS-AS STT-------
            KCDKFQTALY RDKQDK---- -ILNKNF--- ---------- ----------
            ICDKRQTPDF ANIEYP---- -AGLQKV--- ---------- ----------
            VCDKRQTPDF VGVEYP---- -AGLQKT--- ---------- ----------
            ICDKGLSSAF VDKMTI---- -EELDLL--- ---------- ----------
            ICDKRQTPAF ADTKYP---- -ADLQRI--- ---------- ----------
            ICDKSLSSAF ADWNTI---- -EELDLL--- ---------- ----------
            ICDKRQAPNY TGTEYP---- -AGLQNIH-- ---------- ----------
            ICDKRFADES ANNLSI---- -EELDFV--- ---------- ----------

            ---------- ---------- ---------- ---------- ----------
            ---------- -----ALD-- ---------- ---------- ----------
            ---------- ---------- ---------- ---------- ----------
            ---------- ---------- ---------- ---------- ----------
            ---------- ---------- ---------- ---------- ----------
            ---------- ---------- ---------- ---------- ----------
            IMGFIYWHYK REHN------ ---------- ---------- ----------
            ---------- ---------- ---------- ---------- ----------
            --TGEIWYY- ---------- ---------- ---------- ----------
            ---------- ---------- ---------- ---------- ----------
            ITVFV----- ---------- ---------- ---------- ----------
            ---------- ---------- ---------- ---------- ----------
            ---------- ---------- ---------- ---------- ----------
            ---------- ---------- ---------- ---------- ----------
            ---------- ---------- ---------- ---------- ----------
            --TGEIWYY- ---------- ---------- ---------- ----------
            IMGFIYWHYK REHN------ ---------- ---------- ----------
            ---------- ---------- ---------- ---------- ----------
            ---------- ---------- ---------- ---------- ----------
            ---------- ---------- ---------- ---------- ----------
            ITLFV----- ---------- ---------- ---------- ----------
            ---------- ---------- ---------- ---------- ----------
            ---------- ---------- ---------- ---------- ----------
            ---------- ---------- ---------- ---------- ----------
            --TGKICYY- ---------- ---------- ---------- ----------
            IMGFIYWHYK REHN------ ---------- ---------- ----------
            ---------- ---------- ---------- ---------- ----------
            ---------- ---------- ---------- ---------- ----------
            ---------- ---------- ---------- ---------- ----------
            ITLFV----- ---------- ---------- ---------- ----------
            ---------- ---------- ---------- ---------- ----------
            ---------- ---------- ---------- ---------- ----------
            --IGEIWYY- ---------- ---------- ---------- ----------
            ---------- ---------- ---------- ---------- ----------
            IMGFIYWHYK REHN------ ---------- ---------- ----------
            ---------- ---------- ---------- ---------- ----------
            ---------- ---------- ---------- ---------- ----------
            ---------- ---------- ---------- ---------- ----------
            IIGFVYWHHN CDNN------ ---------- ---------- ----------
            ---------- ---------- ---------- ---------- ----------
            ---------- ---------- ---------- ---------- ----------
            ---------- ---------- ---------- ---------- ----------
            --IKNTWVT- ---------- ---------- ---------- ----------
            ---------- ---------- ---------- ---------- ----------
            ---------- ---------- ---------- ---------- ----------
            ---------- ---------- ---------- ---------- ----------
            ---------- ---------- ---------- ---------- ----------
            ---------- ---------- ---------- ---------- ----------
            ---------- ---------- ---------- ---------- ----------
            ---------- ---------- ---------- ---------- ----------
            ---------- ---------- ---------- ---------- ----------
            ---------- ---------- ---------- ---------- ----------
            ---------- ---------- ---------- ---------- ----------
            ---------- ---------- ---------- ---------- ----------
            ---------- ---------- ---------- ---------- ----------
            STLLVINLY- ---------- ---------- ---------- ----------
            ---------- ---------- ---------- ---------- ----------
            ---------- ---------- ---------- ---------- ----------
            ---------- ---------- ---------- ---------- ----------
            --VGETWYY- ---------- ---------- ---------- ----------
            ---------- ---------- ---------- ---------- ----------
            IIVFIYWHYK REHN------ ---------- ---------- ----------
            ---------- ---------- ---------- ---------- ----------
            ---------- ---------- ---------- ---------- ----------
            ---------- ---------- ---------- ---------- ----------
            ---------- ---------- ---------- ---------- ----------
            IVVFIYWHYK REHN------ ---------- ---------- ----------
            ---------- ---------- ---------- ---------- ----------
            ITLLVINLY- ---------- ---------- ---------- ----------
            --VGKTWYY- ---------- ---------- ---------- ----------
            ---------- ---------- ---------- ---------- ----------
            ---YICILTF RD-------- ---------- ---------- ----------
            ---------- ---------- ---------- ---------- ----------
            IIAFIYWRHK REPG------ ---------- ---------- ----------
            ---------- ---------- ---------- ---------- ----------
            ---------- ---------- ---------- ---------- ----------
            ---------- ---------- ---------- ---------- ----------
            ---------- ---------- ---------- ---------- ----------
            ---------- ---------- ---------- ---------- ----------
            --DDQFWRY- ---------- ---------- ---------- ----------
            ---------- ---------- ---------- ---------- ----------
            ---------- ---------- ---------- ---------- ----------
            IIITVQ---- ---------- ---------- ---------- ----------
            ---------- ---------- ---------- ---------- ----------
            IIGFIYWHYK REHN------ ---------- ---------- ----------
            ---------- ---------- ---------- ---------- ----------
            --TNVVLII- ---------- ---------- ---------- ----------
            ---------- ---------- ---------- ---------- ----------
            ---------- ---------- ---------- ---------- ----------
            ---------- ---------- ---------- ---------- ----------
            --NFSKWPY- ---------- ---------- ---------- ----------
            ---------- ---------- ---------- ---------- ----------
            IIGFVYWHYK REHN------ ---------- ---------- ----------
            IVGFHIVH-- ---------- ---------- ---------- ----------
            ---------- ---------- ---------- ---------- ----------
            ---------- ---------- ---------- ---------- ----------
            --LGNTWFY- ---------- ---------- ---------- ----------
            VIGFIYWHYK REHN------ ---------- ---------- ----------
            IILFLH---- ---------- ---------- ---------- ----------
            ---------- ---------- ---------- ---------- ----------
            ---------- ---------- ---------- ---------- ----------
            ---------- ---------- ---------- ---------- ----------
            ---------- ---------- ---------- ---------- ----------
            ---------- ---------- ---------- ---------- ----------
            IIGFISWHYK REHN------ ---------- ---------- ----------
            LVFFTY---- ---------- ---------- ---------- ----------
            ---------- ---------- ---------- ---------- ----------
            ---------- ---------- ---------- ---------- ----------
            --VGKSWYY- ---------- ---------- ---------- ----------
            ---------- ---------- ---------- ---------- ----------
            ---------- ---------- ---------- ---------- ----------
            --VGSIWYY- ---------- ---------- ---------- ----------
            ---------- ---------- ---------- ---------- ----------
            ---------- ---------- ---------- ---------- ----------
            ---------- ---------- ---------- ---------- ----------
            ---------- ---------- ---------- ---------- ----------
            ---------- ---------- ---------- ---------- ----------
            ---------- ---------- ---------- ---------- ----------
            ---------- ---------- ---------- ---------- ----------
            IILFVQ---- ---------- ---------- ---------- ----------
            ---------- ---------- ---------- ---------- ----------
            ---------- ---------- ---------- ---------- ----------
            IIGFIYWHYK REHN------ ---------- ---------- ----------
            --VGNIWYY- ---------- ---------- ---------- ----------
            ---------- ---------- ---------- ---------- ----------
            ---------- ---------- ---------- ---------- ----------
            ITLFVH---- ---------- ---------- ---------- ----------
            IIGFIYWHYK REHN------ ---------- ---------- ----------
            ---------- ---------- ---------- ---------- ----------
            --IDNIWCY- ---------- ---------- ---------- ----------
            ---------- ---------- ---------- ---------- ----------
            ---------- ---------- ---------- ---------- ----------
            ---------- ---------- ---------- ---------- ----------
            ---------- ---------- ---------- ---------- ----------
            ---------- ---------- ---------- ---------- ----------
            --DDRIWRH- ---------- ---------- ---------- ----------
            ---------- ---------- ---------- ---------- ----------
            ---------- ---------- ---------- ---------- ----------
            ---------- ---------- ---------- ---------- ----------
            TIGIIYWYNK TDYK------ ---------- ---------- ----------
            ---------- -----ILD-- ---------- ---------- ----------
            ---------- ---------- ---------- ---------- ----------
            ---------- ---------- ---------- ---------- ----------
            ---------- ---------- ---------- ---------- ----------
            VMAFMFWPRK SEQR------ ---------- ---------- ----------
            -----YWNKL RPEENATDKQ IEDQESTISS GQRTITSLPG YKDISDNVNI
            --DDRIWRY- ---------- ---------- ---------- ----------
            NLKFGNF--- ---------- ---------- ---------- ----------
            ---------- ---------- ---------- ---------- ----------
            ---------- ---------- ---------- ---------- ----------
            ---------- ---------- ---------- ---------- ----------
            ---------- ---------- ---------- ---------- ----------
            ---------- ---------- ---------- ---------- ----------
            ---------- ---------- ---------- ---------- ----------
            ---------- ---------- ---------- ---------- ----------
            ---------- ---------- ---------- ---------- ----------
            ---------- ---------- ---------- ---------- ----------
            ---------- ---------- ---------- ---------- ----------
            ---------- ---------- ---------- ---------- ----------
            ---------- ---------- ---------- ---------- ----------
            IIGFIYWHYK REYN------ ---------- ---------- ----------
            ---------- ---------- ---------- ---------- ----------
            ---------- ---------- ---------- ---------- ----------
            ---------- ---------- ---------- ---------- ----------
            SIFFVY---- ---------- ---------- ---------- ----------
            -SFGRPWFY- ---------- ---------- ---------- ----------
            ---------- ---------- ---------- ---------- ----------
            IIGLIYWHYK REHN------ ---------- ---------- ----------
            ---------- ---------- ---------- ---------- ----------
            ---------- ---------- ---------- ---------- ----------
            ---------- ---------- ---------- ---------- ----------
            ---------- ---------- ---------- ---------- ----------
            ---------- ---------- ---------- ---------- ----------
            ---------- ---------- ---------- ---------- ----------
            ---------- ---------- ---------- ---------- ----------
            ---------- ---------- ---------- ---------- ----------
            IIGFIYWHYK REHN------ ---------- ---------- ----------
            ---------- ---------- ---------- ---------- ----------
            ---------- ---------- ---------- ---------- ----------
            --LAKTWFN- ---------- ---------- ---------- ----------
            ---------- ---------- ---------- ---------- ----------
            ---------- ---------- ---------- ---------- ----------
            IIGFIYWHYK REHN------ ---------- ---------- ----------
            ---------- ---------- ---------- ---------- ----------
            ---------- ---------- ---------- ---------- ----------
            VTLFIF---- ---------- ---------- ---------- ----------
            ---------- ---------- ---------- ---------- ----------
            IVTFVFWHYK REHN------ ---------- ---------- ----------
            ---------- ---------- ---------- ---------- ----------
            ---------- ---------- ---------- ---------- ----------
            ---------- ---------- ---------- ---------- ----------
            ---------- ---------- ---------- ---------- ----------
            ---------- ---------- ---------- ---------- ----------
            ---------- ---------- ---------- ---------- ----------
            ---------- ---------- ---------- ---------- ----------
            ---------- ---------- ---------- ---------- ----------
            ---------- ---------- ---------- ---------- ----------
            ---------- ---------- ---------- ---------- ----------
            ---------- ---------- ---------- ---------- ----------
            ---------- ---------- ---------- ---------- ----------
            ---------- ---------- ---------- ---------- ----------
            YLG------- ---------- ---------- ---------- ----------
            ---------- ---------- ---------- ---------- ----------
            ---------- ---------- ---------- ---------- ----------
            ---------- ---------- ---------- ---------- ----------
            ---------- ---------- ---------- ---------- ----------
            ---------- ---------- ---------- ---------- ----------
            ---------- ---------- ---------- ---------- ----------
            ---------- ---------- ---------- ---------- ----------
            ---------- ---------- ---------- ---------- ----------
            ---------- ---------- ---------- ---------- ----------
            ---------- ---------- ---------- ---------- ----------
            ---------- ---------- ---------- ---------- ----------
            ---------- ---------- ---------- ---------- ----------
            ---------- ---------- ---------- ---------- ----------
            ---------- ---------- ---------- ---------- ----------
            ---------- ---------- ---------- ---------- ----------
            ---------- ---------- ---------- ---------- ----------
            ---------- ---------- ---------- ---------- ----------
            ---------- ---------- ---------- ---------- ----------
            ---------- ---------- ---------- ---------- ----------
            ---------- ---------- ---------- ---------- ----------
            IIGFIYGHYK REHN------ ---------- ---------- ----------
            --VGKSWSY- ---------- ---------- ---------- ----------
            ---------- ---------- ---------- ---------- ----------
            LVLFTY---- ---------- ---------- ---------- ----------
            ---------- ---------- ---------- ---------- ----------
            ---------- ---------- ---------- ---------- ----------
            ---------- ---------- ---------- ---------- ----------
            ---YLATWYL K--------- ---------- ---------- ----------
            ---------- ---------- ---------- ---------- ----------
            ---------- ---------- ---------- ---------- ----------
            ---------- ---------- ---------- ---------- ----------
            ---------- ---------- ---------- ---------- ----------
            ---------- ---------- ---------- ---------- ----------
            --DDRIWRH- ---------- ---------- ---------- ----------
            VIGCVYWRDK KEHK------ ---------- ---------- ----------
            VIAFVYWRHK REHK------ ---------- ---------- ----------
            ---FFNILL- ---------- ---------- ---------- ----------
            ---------- ---------- ---------- ---------- ----------
            ---------- ---------- ---------- ---------- ----------
            --DDRTWRY- ---------- ---------- ---------- ----------
            ---------- ---------- ---------- ---------- ----------
            ---------- ---------- ---------- ---------- ----------
            IILFIL---- ---------- ---------- ---------- ----------
            ---------- ---------- ---------- ---------- ----------
            --VGMSWYS- ---------- ---------- ---------- ----------
            IIGFIYWHYK REHN------ ---------- ---------- ----------
            ---------- ---------- ---------- ---------- ----------
            ---------- ---------- ---------- ---------- ----------
            IIGFIYWHYK REHN------ ---------- ---------- ----------
            ---------- ---------- ---------- ---------- ----------
            ---------- ---------- ---------- ---------- ----------
            ITLFIL---- ---------- ---------- ---------- ----------
            --VGMSWYS- ---------- ---------- ---------- ----------
            ---------- ---------- ---------- ---------- ----------
            VIGVVYRHYK RAHN------ ---------- ---------- ----------
            ---------- ---------- ---------- ---------- ----------
            --IDKFTFC- ---------- ---------- ---------- ----------
            ---------- ---------- ---------- ---------- ----------
            --VDKFVFC- ---------- ---------- ---------- ----------
            ---------- ---------- ---------- ---------- ----------
            ---------- ---------- ---------- ---------- ----------
            ---------- ---------- ---------- ---------- ----------
            VIGVVYRYYK RAHN------ ---------- ---------- ----------
            --NNVSWRY- ---------- ---------- ---------- ----------
            ---------- ---------- ---------- ---------- ----------
            ---------- ---------- ---------- ---------- ----------
            ---------- ---------- ---------- ---------- ----------
            ---------- ---------- ---------- ---------- ----------
            ---Y------ ---------- ---------- ---------- ----------
            ---------- ---------- ---------- ---------- ----------
            IIGFMYWRHK REHR------ ---------- ---------- ----------
            ---------- ---------- ---------- ---------- ----------
            ---------- ---------- ---------- ---------- ----------
            --VGETWYY- ---------- ---------- ---------- ----------
            ---------- ---------- ---------- ---------- ----------
            ---------- ---------- ---------- ---------- ----------
            ISLLNDSC-- ---------- ---------- ---------- ----------
            ---------- ---------- ---------- ---------- ----------
            ---------- ---------- ---------- ---------- ----------
            IIGFIYWHYK REHN------ ---------- ---------- ----------
            ---------- ---------- ---------- ---------- ----------
            ---------- ---------- ---------- ---------- ----------
            ---------- ---------- ---------- ---------- ----------
            ---------- ---------- ---------- ---------- ----------
            ---------- ---------- ---------- ---------- ----------
            IIGFMYWRHK REHR------ ---------- ---------- ----------
            ---------- ---------- ---------- ---------- ----------
            --DFGSWWY- ---------- ---------- ---------- ----------
            ---------- ---------- ---------- ---------- ----------
            ---------- ---------- ---------- ---------- ----------
            ---------- ---------- ---------- ---------- ----------
            ---------- ---------- ---------- ---------- ----------
            IVGFIYWHYK REHN------ ---------- ---------- ----------
            ---------- ---------- ---------- ---------- ----------
            ---------- ---------- ---------- ---------- ----------
            ---------- ---------- ---------- ---------- ----------
            ---------- ---------- ---------- ---------- ----------
            ---------- ---------- ---------- ---------- ----------
            ---------- ---------- ---------- ---------- ----------
            --VANIWNW- ---------- ---------- ---------- ----------
            ---------- ---------- ---------- ---------- ----------
            ---------- ---------- ---------- ---------- ----------
            ---------- ---------- ---------- ---------- ----------
            ---------- ---------- ---------- ---------- ----------
            ---------- ---------- ---------- ---------- ----------
            ---------- ---------- ---------- ---------- ----------
            ---------- ---------- ---------- ---------- ----------
            ---------- ---------- ---------- ---------- ----------

            ---------K LNL------- ---------- ---------- ----------
            ---------K ENK------- ---------- ---------- ----------
            ---------K YNL------- ---------- ---------- ----------
            ---------- ---------- ---------- ---------- ----------
            ---------- ---------- ---------- ---------- ----------
            -------MPV YN-------- ---------- ---------- ----------
            ---------Q YYL----RLT TD-------- ---------- ----------
            ---------- ---------- ---------- ---------- ----------
            ---------V FSI-----LL ---------- ---------- ----------
            ---------- ---------- ---------- ---------- ----------
            ---------- ---------- ---------- ---------- ----------
            ---------- ---------- ---------- ---------- ----------
            -------MPI YN-------- ---------- ---------- ----------
            ---------- ---------- ---------- ---------- ----------
            ---------- ---------- ---------- ---------- ----------
            ---------V FST-----LL ---------- ---------- ----------
            ---------Q YYL----RLT TD-------- ---------- ----------
            ---------- ---------- ---------- ---------- ----------
            ---------- ---------- ---------- ---------- ----------
            ---------K LNL------- ---------- ---------- ----------
            ---------- ---------- ---------- ---------- ----------
            ---------- ---------- ---------- ---------- ----------
            ---------- ---------- ---------- ---------- ----------
            ---------- ---------- ---------- ---------- ----------
            ---------V FSI-----LL ---------- ---------- ----------
            ---------Q YYL----RLT TD-------- ---------- ----------
            ---------- ---------- ---------- ---------- ----------
            -------IPV YN-------- ---------- ---------- ----------
            ---------- ---------- ---------- ---------- ----------
            ---------- ---------- ---------- ---------- ----------
            ---------- ---------- ---------- ---------- ----------
            -------ISI YN-------- ---------- ---------- ----------
            ---------V FST-----LL ---------- ---------- ----------
            ---------- ---------- ---------- ---------- ----------
            ---------Q YYL----RLT TD-------- ---------- ----------
            ---------- ---------- ---------- ---------- ----------
            ---------- ---------- ---------- ---------- ----------
            ---------- ---------- ---------- ---------- ----------
            ---------R YYL----KLN TD-------- ---------- ----------
            ---------- ---------- ---------- ---------- ----------
            ---------- ---------- ---------- ---------- ----------
            ---------- ---------- ---------- ---------- ----------
            ---------V FVA----SII ---------- ---------- ----------
            ---------- ---------- ---------- ---------- ----------
            ---------- ---------- ---------- ---------- ----------
            ---------- ---------- ---------- ---------- ----------
            ---------- ---------- ---------- ---------- ----------
            ---------- ---------- ---------- ---------- ----------
            ---------- ---------- ---------- ---------- ----------
            ---------- ---------- ---------- ---------- ----------
            ---------- ---------- ---------- ---------- ----------
            ---------- ---------- ---------- ---------- ----------
            ---------- ---------- ---------- ---------- ----------
            ---------- ---------- ---------- ---------- ----------
            ---------- ---------- ---------- ---------- ----------
            ---------- ---------- ---------- ---------- ----------
            ---------K YNL------- ---------- ---------- ----------
            ---------- ---------- ---------- ---------- ----------
            ---------- ---------- ---------- ---------- ----------
            ---------V ISL-----LF ---------- ---------- ----------
            ---------- ---------- ---------- ---------- ----------
            ---------Q YYL----RLT TE-------- ---------- ----------
            ---------- ---------- ---------- ---------- ----------
            ---------- ---------- ---------- ---------- ----------
            ---------- ---------- ---------- ---------- ----------
            ---------- ---------- ---------- ---------- ----------
            ---------Q YYL----RLT TE-------- ---------- ----------
            ---------- ---------- ---------- ---------- ----------
            ---------- ---------- ---------- ---------- ----------
            ---------V ISS-----LF ---------- ---------- ----------
            ---------- ---------- ---------- ---------- ----------
            ---------N FYL------- ---------- ---------- ----------
            ---------- ---------- ---------- ---------- ----------
            ---------Q YYF----RLT YN-------- ---------- ----------
            ---------- ---------- ---------- ---------- ----------
            ---------- ---------- ---------- ---------- ----------
            ---------- ---------- ---------- ---------- ----------
            ---------- ---------- ---------- ---------- ----------
            ---------- ---------- ---------- ---------- ----------
[truncated: 40,900 more chars]
