# Supplementary material for: Prevalent bee venom genes evolved before the aculeate stinger and eusociality
Source: BMC Biol. 2023 Oct 23;21:229. doi: 10.1186/s12915-023-01656-5 (PMC10591384; doi:10.1186/s12915-023-01656-5)
Supplement: Supplementary file 46 — Additional file 46. All phylogenetic trees for all venom proteins (mature sequences) in ML approach. [file 12915_2023_1656_MOESM46_ESM.zip › PhylogeneticTrees_for_PBVPs_in ML_analysis/DPP4_aln.phy]

 97 1177
APIS_NODE_4090_length_2882_cov_402.678660_g2412_i0.p1  CRTRKEKDFL KMIEEWRGRL ENGKTPR--- ---------- -YRVVPRVRW
DPP4_g1                                                ---------- ---------- ---------- ---------- ----------
Halictus_NODE_48_length_4499_cov_302.285329_g37_i0.p1  ---------- ---------- ---------- ---------- ----------
NP_001119715.2                                         ---------- ---------- ---------- ---------- ----------
XP_003399213.1                                         ---------- ---------- ---------- ---------- ----------
XP_003707763.1                                         ---------- ---------- ---------- ---------- ----------
XP_006614167.2                                         ---------- ---------- ---------- ---------- ----------
XP_011055616.1                                         ---------- ---------- ---------- ---------- ----------
XP_011154777.2                                         ---------- ---------- ---------- ---------- ----------
XP_011256937.1                                         ---------- ---------- ---------- ---------- ----------
XP_011340468.1                                         ---------- ---------- ---------- ---------- ----------
XP_011501631.1                                         ----MI---- ---------- ---------- ---------- ----------
XP_011684932.1                                         ----M----- ---------- ---------- ---------- ----------
XP_011684935.1                                         ---------- ---------- ---------- ---------- ----------
XP_011871066.1                                         ---------- ---------- ---------- ---------- ----------
XP_012151165.1                                         ---------- ---------- ---------- ---------- ----------
XP_012151166.1                                         ---------- ---------- ---------- ---------- ----------
XP_012223653.1                                         ---------- ---------- ---------- ---------- ----------
XP_012252193.1                                         ---------- ---------- ---------- ---------- ----------
XP_012270204.1                                         ---------- ---------- ---------- ---------- ----------
XP_012533995.1                                         ----MDS--- ---------- ---------- ---------- ----------
XP_012533997.1                                         ---------- ---------- ---------- ---------- ----------
XP_014213445.1                                         ---------- ---------- ---------- ---------- ----------
XP_014238401.1                                         ----MTLRI- ---------- ---------- ---------- ---NWPWLK-
XP_014238402.1                                         ---------- ---------- ---------- ---------- ----------
XP_014608944.1                                         ---------- ---------- ---------- ---------- ----------
XP_015174445.1                                         ---------- ---------- ---------- ---------- ----------
XP_015435502.1                                         ---------- ---------- ---------- ---------- ----------
XP_015601080.1                                         ---------- ---------- ---------- ---------- ----------
XP_017766967.1                                         ---------- ---------- ---------- ---------- ----------
XP_017792860.1                                         ---------- ---------- ---------- ---------- ----------
XP_018049589.1                                         ---------- ---------- ---------- ---------- ----------
XP_018313668.1                                         ---------- ---------- ---------- ---------- ----------
XP_018355747.1                                         ---------- ---------- ---------- ---------- ----------
XP_018374861.1                                         ---------- ---------- ---------- ---------- ----------
XP_018402470.1                                         ---------- ---------- ---------- ---------- ----------
XP_020277835.1                                         ---------- ---------- ---------- ---------- ----------
XP_020721340.1                                         ---------- ---------- ---------- ---------- ----------
XP_025154798.1                                         ---------- ---------- ---------- ---------- ----------
XP_025154834.1                                         ---------- ---------- ---------- ---------- ----------
XP_025992386.1                                         ---------- ---------- ---------- ---------- ----------
XP_028049201.1                                         ----MDS--- ---------- ---------- ---------- ----------
XP_028049203.1                                         ---------- ---------- ---------- ---------- ----------
XP_028049204.1                                         ----MDS--- ---------- ---------- ---------- ----------
XP_028049205.1                                         ---------- ---------- ---------- ---------- ----------
XP_029038326.1                                         ---------- ---------- ---------- ---------- ----------
XP_029660603.1                                         ---------- ---------- ---------- ---------- ----------
XP_029660604.1                                         ---------- ---------- ---------- ---------- ----------
XP_031771202.1                                         ---------- ---------- ---------- ---------- ----------
XP_031850173.1                                         ---------- ---------- ---------- ---------- ----------
XP_033190002.1                                         ---------- ---------- ---------- ---------- ----------
XP_033190003.1                                         ---------- ---------- ---------- ---------- ----------
XP_033334525.1                                         ----MDPS-- ------PGFW TRAIQPQPVR IHDRSANLSS RLSKVP----
XP_033334526.1                                         ---------- ---------- ---------- ---------- ----------
XP_034176529.1                                         ---------- ---------- ---------- ---------- ----------
XP_034176530.1                                         ---------- ---------- ---------- ---------- ----------
Apce567DPAP6                                           ----M----- ---------- ---------- ---------- ----------
Apme648DPAP6                                           ----M----- ---------- ---------- ---------- ----------
Bovo945DPAP6                                           ----M----- ---------- ---------- ---------- ----------
Cafl838DPAP6                                           ----M----- ---------- ---------- ---------- ----------
Ceci388DPP10                                           ----M----- ---------- ---------- ---------- ----------
Cogi003DPP4                                            ---------- ---------- ---------- ---------- ----------
Eudi123DPP4                                            ---------- ---------- ---------- ---------- ----------
Mebec94DPP4                                            ----M----- ---------- ---------- ---------- ----------
Mequ803DPP4                                            ----M----- ---------- ---------- ---------- ----------
Navi760DPP4                                            ---------- ---------- ---------- ---------- ----------
Navi760DPP10                                           ----M----- ---------- ---------- ---------- ----------
Odbr472DPP4                                            ----MAG--- ---------- ---------- ---------- ----------
Poca725DPP10                                           ----M----- ---------- ---------- ---------- ----------
TecaR3_7DPP4                                           ----M----- ---------- ---------- ---------- ----FP----
ABG57265.1                                             ---------- ---------- ---------- ---------- ----------
B1A4F7.1                                               ---------- ---------- ---------- ---------- ----------
B2D0J4.1                                               ---------- ---------- ---------- ---------- ----------
EFN67964.1                                             ---------- ---------- ---------- ---------- ----------
EFN87861.1                                             ----MET--- ---------- ---------- ---------- ----------
EGI64633.1                                             ---------- ---------- ---------- ---------- ----------
EZA53369.1                                             ----MTA--- ---------- ---------- ---------- ----------
KAF3420675.1                                           ----M----- ---------- ---------- ---------- ----------
KOC62680.1                                             ---------- ---------- ---------- ---------- ----------
KYM96356.1                                             ---------- ---------- ---------- ---------- ----------
KYN10654.1                                             ---------- ---------- ---------- ---------- ----------
KYN43954.1                                             ----M----- ---------- ---------- ---------- ----------
OAD60840.1                                             ---------- ---------- ---------- ---------- ----------
OXU21775.1                                             ---------- ---------- ---------- ---------- ----------
PBC32785.1                                             ----MDQSVL DV-------- -----P---- ---------- ----VP----
XP_003487239.1                                         ---------- ---------- ---------- ---------- ----------
XP_011629993.1                                         ---------- ---------- ---------- ---------- ----------
XP_012054228.1                                         ---------- ---------- ---------- ---------- ----------
XP_014479088.1                                         ----MS---- ---------- ---------- ---------- ----------
XP_014479089.1                                         ---------- ---------- ---------- ---------- ----------
XP_015515909.1                                         ---------- ---------- ---------- ---------- ----------
XP_024221352.1                                         ---------- ---------- ---------- ---------- ----------
XP_024869126.1                                         ---------- ---------- ---------- ---------- ----------
XP_026299326.1                                         ---------- ---------- ---------- ---------- ----------
XP_033301322.1                                         ---------- ---------- ---------- ---------- ----------
XP_033301323.1                                         ---------- ---------- ---------- ---------- ----------
XP_033348705.1                                         ---------- ---------- ---------- ---------- ----------

                                                       PVGGGSDRRL RHVGKLRDGS VGVGRNRAIH RGIRPSLDLN RKT--VRQGR
                                                       ---------- ---------- ---------- ---------- ----------
                                                       ---------- ---------- ---------- ---------- ----------
                                                       ---------- ---------- ---------- ---------- ----------
                                                       ---------- ---------- ---------- ---------- ----------
                                                       ---------- ---------- ---------- ---------- ----------
                                                       ---------- ---------- ---------- ---------- ----------
                                                       ---------- ---------- ---------- ---------- ----------
                                                       ---------- ---------- ---------- ---------- ----------
                                                       ---------- ---------- ---------- ---------- ----------
                                                       ---------- ---------- ---------- ---------- ----------
                                                       ---------- ---------- ---------- ---------- ----------
                                                       ---------- ---------- ---------- ---------- ----------
                                                       ---------- ---------- ---------- ---------- ----------
                                                       ---------- ---------- ---------- ---------- ----------
                                                       ---------- ---------- ---------- ---------- ----------
                                                       ---------- ---------- ---------- ---------- ----------
                                                       ---------- ---------- ---------- ---------- ----------
                                                       ---------- ---------- ---------- ---------- ----------
                                                       ---------- ---------- ---------- ---------- ----------
                                                       ---------- ---------- ---------- ---------- ----------
                                                       ---------- ---------- ---------- ---------- ----------
                                                       ---------- ---------- ---------- ---------- ----------
                                                       ---------- ---------- ---------- ---------- ----------
                                                       ---------- ---------- ---------- ---------- ----------
                                                       ---------- ---------- ---------- ---------- ----------
                                                       ---------- ---------- ---------- ---------- ----------
                                                       ---------- ---------- ---------- ---------- ----------
                                                       ---------- ---------- ---------- ---------- ----------
                                                       ---------- ---------- ---------- ---------- ----------
                                                       ---------- ---------- ---------- ---------- ----------
                                                       ---------- ---------- ---------- ---------- ----------
                                                       ---------- ---------- ---------- ---------- ----------
                                                       ---------- ---------- ---------- ---------- ----------
                                                       ---------- ---------- ---------- ---------- ----------
                                                       ---------- ---------- ---------- ---------- ----------
                                                       ---------- ---------- ---------- ---------- ----------
                                                       ---------- ---------- ---------- ---------- ----------
                                                       ---------- ---------- ---------- ---------- ----------
                                                       ---------- ---------- ---------- ---------- ----------
                                                       ---------- ---------- ---------- ---------- ----------
                                                       ---------- ---------- ---------- ---------- ----------
                                                       ---------- ---------- ---------- ---------- ----------
                                                       ---------- ---------- ---------- ---------- ----------
                                                       ---------- ---------- ---------- ---------- ----------
                                                       ---------- ---------- ---------- ---------- ----------
                                                       ---------- ---------- ---------- ---------- ----------
                                                       ---------- ---------- ---------- ---------- ----------
                                                       ---------- ---------- ---------- ---------- ----------
                                                       ---------- ---------- ---------- ---------- ----------
                                                       ---------- ---------- ---------- ---------- ----------
                                                       ---------- ---------- ---------- ---------- ----------
                                                       ---------- ---------- ---------- -RAVGSIDLR LTRPSQNGSR
                                                       ---------- ---------- ---------- ---------- ----------
                                                       ---------- ---------- ---------- ---------- ----------
                                                       ---------- ---------- ---------- ---------- ----------
                                                       ---------- ---------- ---------- ---------- ----------
                                                       ---------- ---------- ---------- ---------- ----------
                                                       ---------- ---------- ---------- ---------- ----------
                                                       ---------- ---------- ---------- ---------- ----------
                                                       ---------- ---------- ---------- ---------- ----------
                                                       ---------- ---------- ---------- ---------- ----------
                                                       ---------- ---------- ---------- ---------- ----------
                                                       ---------- ---------- ---------- ---------- ----------
                                                       ---------- ---------- ---------- ---------- ----------
                                                       ---------- ---------- ---------- ---------- ----------
                                                       ---------- ---------- ---------- ---------- ----------
                                                       ---------- ---------- ---------- ---------- ----------
                                                       ---------- ---------- ---------- ---------- ----------
                                                       ---------- ---------- ---------Y RSIAAIGELT KLERRKGQDT
                                                       ---------- ---------- ---------- ---------- ----------
                                                       ---------- ---------- ---------- ---------- ----------
                                                       ---------- ---------- ---------- ---------- ----------
                                                       ---------- ---------- ---------- ---------- ----------
                                                       ---------- ---------- ---------- ---------- ----------
                                                       ---------- ---------- ---------- ---------- ----------
                                                       ---------- ---------- ---------- ---------- ----------
                                                       ---------- ---------- ---------- ---------- ----------
                                                       ---------- ---------- ---------- ---------- ----------
                                                       ---------- ---------- ---------- ---------- ----------
                                                       ---------- ---------- ---------- ---------- ----------
                                                       ---------- ---------- ---------- ---------- ----------
                                                       ---------- ---------- ---------- ---------- ----------
                                                       ---------- ---------- ---------- ---------- ----------
                                                       ---------- ---------- ---------- -SIEASADLS IVTQRQRQQR
                                                       ---------- ---------- ---------- ---------- ----------
                                                       ---------- ---------- ---------- ---------- ----------
                                                       ---------- ---------- ---------- ---------- ----------
                                                       ---------- ---------- ---------- ---------- ----------
                                                       ---------- ---------- ---------- ---------- ----------
                                                       ---------- ---------- ---------- ---------- ----------
                                                       ---------- ---------- ---------- ---------- ----------
                                                       ---------- ---------- ---------- ---------- ----------
                                                       ---------- ---------- ---------- ---------- ----------
                                                       ---------- ---------- ---------- ---------- ----------
                                                       ---------- ---------- ---------- ---------- ----------
                                                       ---------- ---------- ---------- ---------- ----------

                                                       GND------- ---------- ---------- -EHRCH--VV ------AMPS
                                                       ---------- ---------- ---------- ---------- ----------
                                                       ---------- ---------- ---------- ---------- ----------
                                                       ---------- ---------- ---------- ---------- ----------
                                                       ---------- ---------- ---------- ---------- ----------
                                                       ---------- ---------- ---------- ---------- ----------
                                                       ---------- ---------- ---------- ---------- ----------
                                                       ---------- ---------- ---------- ---------- ----------
                                                       ---------- ---------- ---------- ---------- ----------
                                                       ---------- ---------- ---------- ---------- ----------
                                                       ---------- ---------- ---------- ---------- ----------
                                                       ---------- ---------- ---------- ---------- ----------
                                                       ---------- ---------- ---------- ---------- ----------
                                                       ---------- ---------- ---------- ---------- ----------
                                                       ---------- ---------- ---------- ---------- ----------
                                                       ---------- ---------- ---------- ---------- ----------
                                                       ---------- ---------- ---------- ---------- ----------
                                                       ---------- ---------- ---------- ---------- ----------
                                                       ---------- ---------- ---------- ---------- ----------
                                                       ---------- ---------- ---------- ---------- ----------
                                                       ---------- ---------- ---------- ---------- ----------
                                                       ---------- ---------- ---------- ---------- ----------
                                                       ---------- ---------- ---------- ---------- ----------
                                                       ---------- ---------K NRLQVI---- ---------- ----------
                                                       ---------- ---------- ---------- ---------- ----------
                                                       ---------- ---------- ---------- ---------- ----------
                                                       ---------- ---------- ---------- ---------- ----------
                                                       ---------- ---------- ---------- ---------- ----------
                                                       ---------- ---------- ---------- ---------- ----------
                                                       ---------- ---------- ---------- ---------- ----------
                                                       ---------- ---------- ---------- ---------- ----------
                                                       ---------- ---------- ---------- ---------- ----------
                                                       ---------- ---------- ---------- ---------- ----------
                                                       ---------- ---------- ---------- ---------- ----------
                                                       ---------- ---------- ---------- ---------- ----------
                                                       ---------- ---------- ---------- ---------- ----------
                                                       ---------- ---------- ---------- ---------- ----------
                                                       ---------- ---------- ---------- ---------- ----------
                                                       ---------- ---------- ---------- ---------- ----------
                                                       ---------- ---------- ---------- ---------- ----------
                                                       ---------- ---------- ---------- ---------- ----------
                                                       ---------- ---------- ---------- ---------- ----------
                                                       ---------- ---------- ---------- ---------- ----------
                                                       ---------- ---------- ---------- ---------- ----------
                                                       ---------- ---------- ---------- ---------- ----------
                                                       ---------- ---------- ---------- ---------- ----------
                                                       ---------- ---------- ---------- ---------- ----------
                                                       ---------- ---------- ---------- ---------- ----------
                                                       ---------- ---------- ---------- ---------- ----------
                                                       ---------- ---------- ---------- ---------- ----------
                                                       ---------- ---------- ---------- ---------- ----------
                                                       ---------- ---------- ---------- ---------- ----------
                                                       RSS---DLFI DRRRWARAAR QREERTR--- -KTATGPISP C---------
                                                       ---------- ---------- ---------- ---------- ----------
                                                       ---------- ---------- ---------- ---------- ----------
                                                       ---------- ---------- ---------- ---------- ----------
                                                       ---------- ---------- ---------- ---------- ----------
                                                       ---------- ---------- ---------- ---------- ----------
                                                       ---------- ---------- ---------- ---------- ----------
                                                       ---------- ---------- ---------- ---------- ----------
                                                       ---------- ---------- ---------- ---------- ----------
                                                       ---------- ---------- ---------- ---------- ----------
                                                       ---------- ---------- ---------- ---------- ----------
                                                       ---------A DDDFLADGGQ AREAI----- --THGAFLTP CLR--SVWTK
                                                       ---------A DDDFLADGGQ AREAI----- --THGAFLTP CLR--SVWTR
                                                       ---------- ---------- ---------- ---------- ----------
                                                       ---------- ---------- ---------- ---------- ----------
                                                       ---------- ------HTVR HRAAV----- -PSSGVPKMS CLRLFLLFAL
                                                       ---------- ---------- ---------- ---------- ----------
                                                       GNTLCVDQIP EVGVIAASGT SENYVMDQSV FDTHRA--AP ISR--SALKK
                                                       ---------- ---------- ---------- ---------- ----------
                                                       ---------- ---------- ---------- ---------- ----------
                                                       ---------- ---------- ---------- ---------- ----------
                                                       ---------- ---------- ---------- ---------- ----------
                                                       ---------- ------ETWL QAELS----- -PPFGRA--- ----------
                                                       ---------- ---------- ---------- ---------- ----------
                                                       --------WK EEGSTTEDTR SRMNV----- -PRICRKRWE HL--------
                                                       ---------- ---------- ---------- ---------- ----------
                                                       ---------- ---------- ---------- ---------- ----------
                                                       ---------- ---------- ---------- ---------- ----------
                                                       ---------- ---------- ---------- ---------- ----------
                                                       ---------- ---------- ---------- ---------- ----------
                                                       ---------- ---------- ---------- ---------- ----------
                                                       ---------- ---------- ---------- ---------- ----------
                                                       GND------- ---------- ---------- -DTTTP--LP RGR--HAVER
                                                       ---------- ---------- ---------- ---------- ----------
                                                       ---------- ---------- ---------- ---------- ----------
                                                       ---------- ---------- ---------- ---------- ----------
                                                       ---------- ---------R SR-------- ---HSRPRLS IL--------
                                                       ---------- ---------- ---------- ---------- ----------
                                                       ---------- ---------- ---------- ---------- ----------
                                                       ---------- ---------- ---------- ---------- ----------
                                                       ---------- ---------- ---------- ---------- ----------
                                                       ---------- ---------- ---------- ---------- ----------
                                                       ---------- ---------- ---------- ---------- ----------
                                                       ---------- ---------- ---------- ---------- ----------
                                                       ---------- ---------- ---------- ---------- ----------

                                                       NV-------- ---------- ---------- ---------R V---------
                                                       ---------- ---------- ---------- ---------- ----------
                                                       ---------- ---------- ---------- ---------- ----------
                                                       ---------- ---------- ---------- ---------- ----------
                                                       ---------- ---------- ---------- ---------- ----------
                                                       ---------- ---------- ---------- ---------- ----------
                                                       ---------- ---------- ---------- ---------- ----------
                                                       ---------- ---------- ---------- ---------- ----------
                                                       ---------- ---------- ---------- ---------- ----------
                                                       ---------- ---------- ---------- ---------- ----------
                                                       ---------- ---------- ---------- ---------- ----------
                                                       ---------- ---------- ---------- ---------- ----------
                                                       ---------- ----LTIRGT ---EQSSSRL PQTEEFAKIR A----QLEV-
                                                       ---------- ---------- ---------- ---------- ----------
                                                       ---------- ---------- ---------- ---------- ----------
                                                       ---------- ---------- ---------- ---------- ----------
                                                       ---------- ---------- ---------- ---------- ----------
                                                       ---------- ---------- ---------- ---------- ----------
                                                       ---------- ---------- ---------- ---------- ----------
                                                       ---------- ---------- ---------- ---------- ----------
                                                       ---------- -------RIT ---------- --------ER A----DVRR-
                                                       ---------- -------RI- ---------- ---------- ----------
                                                       ---------- ---------- ---------- ---------- ----------
                                                       ---------- ---------- ---------- ---------- ----------
                                                       ---------- ---------- ---------- ---------- ----------
                                                       ---------- ---------- ---------- ---------- ----------
                                                       ---------- ---------- ---------- ---------- ----------
                                                       ---------- ---------- ---------- ---------- ----------
                                                       ---------- ---------- ---------- ---------- ----------
                                                       ---------- ---------- ---------- ---------- ----------
                                                       ---------- ---------- ---------- ---------- ----------
                                                       ---------- ---------- ---------- ---------- ----------
                                                       ---------- ---------- ---------- ---------- ----------
                                                       ---------- ---------- ---------- ---------- ----------
                                                       ---------- ---------- ---------- ---------- ----------
                                                       ---------- ---------- ---------- ---------- ----------
                                                       ---------- ---------- ---------- ---------- ----------
                                                       ---------- ---------- ---------- ---------- ----------
                                                       ---------- ---------- ---------- ---------- ----------
                                                       ---------- ---------- ---------- ---------- ----------
                                                       ---------- ---------- ---------- ---------- ----------
                                                       ---------- -------RIT ---------- --------ER A----DVRR-
                                                       ---------- -------RI- ---------- ---------- ----------
                                                       ---------- -------RIT ---------- --------ER A----DVRR-
                                                       ---------- ---------- ---------- ---------- ----------
                                                       ---------- ---------- ---------- ---------- ----------
                                                       ---------- ---------- ---------- ---------- ----------
                                                       ---------- ---------- ---------- ---------- ----------
                                                       ---------- ---------- ---------- ---------- ----------
                                                       ---------- ---------- ---------- ---------- ----------
                                                       ---------- ---------- ---------- ---------- ----------
                                                       ---------- ---------- ---------- ---------- ----------
                                                       ---------- ---------- ---------- ---------- ----------
                                                       ---------- ---------- ---------- ---------- ----------
                                                       ---------- ---------- ---------- ---------- ----------
                                                       ---------- ---------- ---------- ---------- ----------
                                                       ---------- ---------- ---------- ---------- ----------
                                                       ---------- ---------- ---------- ---------- ----------
                                                       ---------- ---------- ---------- ---------- ----------
                                                       ---------- ---------- ---------- ---------- ----------
                                                       ---------- ---------- ---------- ---------- ----------
                                                       ---------- ---------- ---------- ---------- ----------
                                                       ---------- ---------- ---------- ---------- ----------
                                                       RK-------- ---------- ---------- ---------- ----------
                                                       RKLTCKVYVK DANRSSINIS VGYLLSFIFF KYVKSASFDE T---------
                                                       ---------- ---------- ---------- ---------- ----------
                                                       ---------- ---------- ---------- ---------- ----------
                                                       SILVVLLVVM CCLRISLSIT ---FPATPEL SDSYGYDRDK R----KIAE-
                                                       ---------- ---------- ---------- ---------- ----------
                                                       EPRNREIVID --GRC----- ---------- -HVFAMSYNR V---------
                                                       ---------- ---------- ---------- ---------- ----------
                                                       ---------- ---------- ---------- ---------- ----------
                                                       ---------- ---------- ---------- ---------- ----------
                                                       ---------- ---------- ---------- ---------- ----------
                                                       ---------- -------AMT ---ILPEVEF KSLLGMIDDR AE--------
                                                       ---------- ---------- ---------- ---------- ----------
                                                       ---------- ----LLLRIC ---RESTRYI SLCRAHSRDR PPHQQRLFR-
                                                       ---------- ---------- ---------- ---VLLSTLR Q---------
                                                       ---------- ---------- ---------- ---------- ----------
                                                       ---------- ---------- ---------- ---------- ----------
                                                       ---------- ---------- ---------- ---------- ----------
                                                       ---------- ---------- ---------- ---------- ----------
                                                       ---------- ---------- ---------- ---------- ----------
                                                       ---------- ---------- ---------- ---------- ----------
                                                       KG-------- ---------- ---------- ---------K V---------
                                                       ---------- ---------- ---------- ---------- ----------
                                                       ---------- ---------- ---------- ---------- ----------
                                                       ---------- ---------- ---------- ---------- ----------
                                                       --LVALLAVI RYFRISLSIT ---LPPTLKV PDPYGYDRDK R----KIAAY
                                                       ---------- ---------- ---------- ---------- ----------
                                                       ---------- ---------- ---------- ---------- ----------
                                                       ---------- ---------- ---------- ---------- ----------
                                                       ---------- ---------- ---------- ---------- ----------
                                                       ---------- ---------- ---------- ---------- ----------
                                                       ---------- ---------- ---------- ---------- ----------
                                                       ---------- ---------- ---------- ---------- ----------
                                                       ---------- ---------- ---------- ---------- ----------

                                                       -LVQLALLLV VHGSLVVL-- --VAGKSVP- ---------- ---RVIDQDL
                                                       ---------- ---SPLVL-- --VAGKSIP- ---------- ---RVIDKGF
                                                       ---------- ---------- -----KSVP- ---------- ---RVTDKDF
                                                       ---------- ---------- -----KSVP- ---------- ---RVIDQDL
                                                       ---------- ---------- -----KSIP- ---------- ---QVIDKDV
                                                       ---------- ---------- -----K---- ---------- ----------
                                                       ---------- ---------- -----KSIP- ---------- ---RVIDQDL
                                                       ---------- ---------- -----RTVS- ---------- ---NNND---
                                                       ---------- ---------- -----RTVS- ---------- ---RGDER--
                                                       ---------- ---------- -----RTIA- ---------- ---HING---
                                                       ---------- ---------- -----RTVS- ---------- ---H------
                                                       ---------- ---------- ----STYV-- ---------- --LTINE---
                                                       WAITPLQLLI LFAFTIVI-- --GQSKTIP- ---------- ---RVDD---
                                                       ---------- ---------- -----KTIP- ---------- ---RVDD---
                                                       ---------- ---------- -------VA- ---------- ---YIDS---
                                                       ---------- ---------- ---------- ---------- ----------
                                                       ---------- ---------- ---------- ---------- ----------
                                                       ---------- ---------- -----RTVS- ---------- ---RVDDI--
                                                       ---------- ---------- ---------- ---------- ---RPAE---
                                                       ---------- ---------- ---------- ---------- ----------
                                                       ---------- -SSFTSKF-- --AIHTTVP- ---------- ---RVND---
                                                       ---------- ---------- -------VP- ---------- ---RVND---
                                                       ---------- ---------- ---------- -----R---- --STTTE---
                                                       ---------- ---------- ----LASISV ---IILLCLI VTLSLVY---
                                                       ---------- ---------- ---------- ---------- ----------
                                                       ---------- ---------- ---------- ---------- ---RVVDKDN
                                                       ---------- ---------- ---------- ---------- ---YVLDKDN
                                                       ---------- ---------- -----KSVP- ---------- ---RVIDKDF
                                                       ---------- ---------- ---------- ---------- ---RPSE---
                                                       ---------- ---------- -----KSTS- ---------- ---RVIDKDV
                                                       ---------- ---------- -----KSIT- ---------- ---RVIDKDT
                                                       ---------- ---------- -----RTVP- ---------- ----NND---
                                                       ---------- ---------- -----RTVP- ---------- ---NTND---
                                                       ---------- ---------- -----RTVP- ---------- ---NNND---
                                                       ---------- ---------- -----RTVP- ---------- ----NND---
                                                       ---------- ---------- -----RTVP- ---------- ---NTND---
                                                       ---------- ---------- ---------- ---------- ----IND---
                                                       ---------- ---------- ---------- ---------- ----------
                                                       ---------- ---------- -----RTAGI ---------- ----------
                                                       ---------- ---------- ---------- ---------- ----------
                                                       ---------- ---------- -----RTIP- ---------- ---HINN---
                                                       ---------- -SSFTSKF-- --AIHTTVP- ---------- ---RVND---
                                                       ---------- ---------- -------VP- ---------- ---RVND---
                                                       ---------- -SSFTSKF-- --AIHTTVP- ---------- ---RVND---
                                                       ---------- ---------- ---------- ---------- ----------
                                                       ---------- ---------- -----K---- ---------- ----------
                                                       ---------- ---------- -----RTIS- ---------- ---HVNG---
                                                       ---------- ---------- ---------- ---------- ----MNG---
                                                       ---------- ---------- -----KSIP- ---------- ---RVIDQDL
                                                       ---------- ---------- -----KSVP- ---------- ---RVIDKDF
                                                       ---------- ---------- -----KSIP- ---------- ---QVIDKDV
                                                       ---------- ---------- ---------- ---------- ----------
                                                       ---SVLMLLV LQGSLGVL-- --VAGKTIP- ---------- ---QVIDKDY
                                                       ---------- ---------- -----KTIP- ---------- ---QVIDKDY
                                                       ---------- ---------- -----K---- ---------- ----------
                                                       ---------- ---------- ---------- ---------- ----------
                                                       ---------- ---------- ----NASVNI ERNSWRLPPD ETVQVAD---
                                                       ---------- ---------- ----NASVNI ERNSWRLPPD ETVQVAD---
                                                       ---------- ---------- ----NASVNI ERNSWRLPPD ETVQVAD---
                                                       ---------- ---------- ----NASVNV ERNSWRLPPD ETVQVAD---
                                                       ---------- ---------- ----NASVNV ERNSWRLPPD ETVQVAD---
                                                       ---------- ---------- ---------- ---------- --------MS
                                                       ---------- ---------- -----KSMP- ---------- ---RVIDKDA
                                                       ---------- ---------- --LTCVRFT- ---------- ---QLIDKDA
                                                       -SLPETFLLV KSTAPCLFSK QTFRQTGMT- ---------- ---QLIDKDA
                                                       ---------- ---------- ---------- ---------- --RTLDD---
                                                       ---------- ---------- ----NASVNI ERNSWRLPPD ETVQVAD---
                                                       NADNVYSFLV LAACLFII-- --GRSRTVS- ---------- ---RVEES-V
                                                       ---------- ---------- ----NASVNI ERNSWRLPPD ETVQVAD---
                                                       -LLQLVLVL- -HGSLIVL-- --VAGKSIP- ---------- ---QLIDKDA
                                                       ---------- ---------- ---ARTVVT- ---------- ---RVIDKDN
                                                       ---------- ---------- ---------- ---------- ---RVIDKDN
                                                       ---------- ---------- -----KSVP- ---------- ---RVIDQDL
                                                       ---------- ----MFKA-- --NVRLNVA- ---------- ---HING---
                                                       QPQTSSMTLP LDLLFLIS-- --AGFSSVS- ---------- ---RGDER--
                                                       ---------- ---------- ---------- ---------- ----------
                                                       LLPKILRFLV LCGYLLVI-- --GQSRTVS- ---------- ---H------
                                                       -IKQYVFNI- -NDSV----- -----HGIP- ---------- ---QLIDKDV
                                                       ---------- ---------- ---------- ---------- ----------
                                                       ---------- ---------- ---------- ---------- ----------
                                                       ---------- ---------- ---------- ---------- ----------
                                                       ---------- ---------- -----PVVP- ---------G GAYQQGP---
                                                       ---------- ---------- ---------- ---------- ----------
                                                       ---------- ---------- ---------- ---------- --RTLDD---
                                                       -LVQLVLLLV VHGSLLVL-- --VAGKSIP- ---------- ---RVIDQDL
                                                       ---------- ---------- -----KSIP- ---------- ---QVIDKDV
                                                       ---------- ---------- -------IP- ---------- ---HVDD---
                                                       ---------- ---------- -------VP- ---------- ----NND---
                                                       NADNVLPLLA LFSCLFVI-- --GQTRTVS- ---------- ---RVDES--
                                                       ---------- ---------- -----RTVS- ---------- ---RVDES--
                                                       ---------- ---------- ---------- ---------- ---RPSD---
                                                       ---------- ---------- ---------- ---------- ----------
                                                       ---------- ---------- ---------- ---------- ----------
                                                       ---------- ---------- -----KSVP- ---------- ---RVIDQDL
                                                       ---------- ---------- -----KSIP- ---------- ---QVIDKDV
                                                       ---------- ---------- ---------- ---------- ----------
                                                       ---------- ---------- -----KSIP- ---------- ---QVIDKDV

                                                       ERYEP-LEEE D-HRG----- ---------- ---------- ----------
                                                       GRHER-SEE- ----G----- ---------- ---------- ----------
                                                       RRYEP-TSED D-HGN----- ---------- ---------- ----------
                                                       ERYEP-LEEE D-HRG----- ---------- ---------- ----------
                                                       GRYES-SEGN D-HHT----- ---------- ---------- ----------
                                                       ---------- ---------- ---------- ---------- ----------
                                                       ERYEP-LEEE D-HQG----- ---------- ---------- ----------
                                                       --TDI-HNKD E-IE------ ---------- ---------- ----------
                                                       --GVL-PADQ D-STT----- -----RS--- ---------- ----------
                                                       --TNI-RTKN D-DQV----- ---------- ---------- ----------
                                                       --ADV-HVSD I-DDH----- ---------- ---------- ----------
                                                       ------LEFK N-NVD----- ---------- ---------- ----------
                                                       --TDI-RYKD D-IQ------ ---------- ---------- ----------
                                                       --TDI-RYKD D-IQ------ ---------- ---------- ----------
                                                       --SDI-PNKN M-DET----- ---------- ---------- ----------
                                                       ---------- ---------- ---------- ---------- ----------
                                                       ---------- ---------- ---------- ---------- ----------
                                                       -TTDP-PINN DGDQV----- ---------- ---------- ----------
                                                       ----T-EVDG K-ADD----- ---------- ---------- ----------
                                                       -RPDL-HRRR E-TTS----- ---------- ---------- ----------
                                                       --TYV-RNKD D-NQ------ ---------- ---------- ----------
                                                       --TYV-RNKD D-NQ------ ---------- ---------- ----------
                                                       ------APSQ D-GSG----- ---------- ---------- ----------
                                                       ------GRST D-HGT-TPKP ---------- ---------- ----------
                                                       -------RST D-HGT-TPKP ---------- ---------- ----------
                                                       LEGVV-ETQD G-SNL----- ---------- ---------- ----------
                                                       LDRVVFRTQD D-SNF----- ---------- ---------- ----------
                                                       SRHDT-VEEN D-HDF----- ---------- ---------- ----------
                                                       --RDE-DDVI A-DDD----- ---------- ---------- ----------
                                                       HRYES-SEED V-QSN----- ---------- ---------- ----------
                                                       GRYGG----N G-YGV----- ---------- ---------- ----------
                                                       --TDI-HNKD E-IE------ ---------- ---------- ----------
                                                       --TDI-RNKD E-IQ------ ---------- ---------- ----------
                                                       --TDI-RNND E-IE------ ---------- ---------- ----------
                                                       --TDI-RNKD E-IE------ ---------- ---------- ----------
                                                       --TNI-YNKD E-TQ------ ---------- ---------- ----------
                                                       ------NSTV N-DEI----- ---------- ---------- ----------
                                                       ---------- ---------- ---------- ---------- ----------
                                                       ---------- ---------- ---------- ---------- ----------
                                                       ---------- ---------- ---------- ---------- ----------
                                                       --TDV-R--- --DSQ----- ---------- ---------- ----------
                                                       --TYV-RNKD D-NQ------ ---------- ---------- ----------
                                                       --TYV-RNKD D-NQ------ ---------- ---------- ----------
                                                       --TYV-RNKD D-NQ------ ---------- ---------- ----------
                                                       ---------- ---------- ---------- ---------- ----------
                                                       ---------- ---------- ---------- ---------- ----------
                                                       --TNI-RINN D-NQI----- ---------- ---------- ----------
                                                       ---------- ---------- ---------- ---------- ----------
                                                       ERYEP-LEQE D-HQG----- ---------- ---------- ----------
                                                       DRYDP-GEVE D-HDR----- ---------- ---------- ----------
                                                       GRYES-SEGN D-HHA----- ---------- ---------- ----------
                                                       ---------- ---------- ---------- ---------- ----------
                                                       SQYER-RYED DSHGN----- ---------- ---------- ----------
                                                       SQYER-RYED DSHGN----- ---------- ---------- ----------
                                                       ---------- ---------- ---------- ---------- ----------
                                                       ---------- ---------- ---------- ---------- ----------
                                                       PRSKSAQVKE D----LTYAE GGHNWRSIIF SLLVIGFVIA GIVTAIYLLG
                                                       PRSKSAQ--- D----LTYAE GGHNWRSIIF SLLVIGFVIA GIVTAIYLLG
                                                       PRSKSAQ--- D----LTYAE GGHNWRSIIF SLLVIGFVIA GIVTAIYLLG
                                                       PRSKSAQVKE D----LTYAE GGHNWRSIIF SLLVIGFVIA GIVTAIYLLG
                                                       PRSKSAQVKE D----LTYAE GGHNWRSIVF SLLVIGLVIA GIVTAIYLLG
                                                       NGHEA-VEES D-LNG----- ---------- ---------- ----------
                                                       ERYES-SEDD D-QRN----- ---------- ---------- ----------
                                                       NRYES-SEEN D-QQD----- ---------- ---------- ----------
                                                       NRYES-SQEN D-QQD----- ---------- ---------- ----------
                                                       ------QAKA E-TIR-TPAP K--------- ---------- ----------
                                                       PRSKSAQVKE D----LTYSD GGHNWRSIIF SLLVIGGVIA GIVTAIYLLG
                                                       GSIDV-PIYE D-PG------ ---------- ---------- ----------
                                                       PRSKSAQ--- D----LTYAE GGHNWRSIVF SLLVIGFVIA GIVTAIYLLG
                                                       NGYES-SEEN D-QQD----- ---------- ---------- ----------
                                                       LDGIL-ETQD G-QNL----- ---------- ---------- ----------
                                                       SDRIV-KTQN D-QNL----- ---------- ---------- ----------
                                                       ERYEP-LEEE D-HRG----- ---------- ---------- ----------
                                                       --TNI-RTKN D-DQV----- ---------- ---------- ----------
                                                       --GVL-PADQ D-STT----- -----RS--- ---------- ----------
                                                       ---------- ---------- ---------- ---------- ----------
                                                       --ADV-HVSD I-DDH----- ---------- ---------- ----------
                                                       NRYES-SEEN D-QQD----- ---------- ---------- ----------
                                                       ---------- ---------- ---------- ---------- ----------
                                                       ---------- ---------- ---------- ---------- ----------
                                                       ---------- ---------- ---------- ---------- ----------
                                                       --TCF----D R-MKL----- ---------- -----GFTIG ------FCVG
                                                       ---------- ---------- ---------- ---------- ----------
                                                       ------QAKA D-TIR-TPAP K--------- ---------- ----------
                                                       ERYEP-LEEE D-HQG----- ---------- ---------- ----------
                                                       GRYES-SEGN D-HHA----- ---------- ---------- ----------
                                                       --VSA-NDTD T-EEI----- ---------- ---------- ----------
                                                       --TDI-HNKD E-IE------ ---------- ---------- ----------
                                                       -SIDV-PVYK D-SD------ ---------- ---------- ----------
                                                       -SIDV-PVYK D-SD------ ---------- ---------- ----------
                                                       --EPV-KVQI R-EDD----- ---------- ---------- ----------
                                                       ---------- ---------- ---------- ---------- ----------
                                                       ---------- ----I----- ---------- ---------- ----------
                                                       ERYEP-LEEE D-HRS----- ---------- ---------- ----------
                                                       GRYEA-SEGN D-HHA----- ---------- ---------- ----------
                                                       ---------- ---------- ---------- ---------- ----------
                                                       GRYES-SESN D-HHA----- ---------- ---------- ----------

                                                       ---------- --ARVPFNLE ETYDQ-SFRA NSFNGTWKTD REILYSDNYV
                                                       ---------- --AKVPFNLE ETYDQ-SFRA NNFNGTWRTD TNILYADDYA
                                                       ---------- --LAVPFNLE ETYDL-SFRV IGFNGTWQTD TDILYTDNYT
                                                       ---------- --ARVPFNLE ETYDQ-SFRA NSFNGTWKTD REILYSDNYV
                                                       ---------- --VRVPFKLE ETYDQ-SFRA NIFNATWETD TEILYSDNYI
                                                       ---------- --SKVPLSLE EAFSQ-SFRP YNFNGTWRTD NDILYSDNST
                                                       ---------- --VRVPFKLE ETYDQ-SFRA NNFNGTWKTD REILYSDNYV
                                                       ---------- --LRKPFFLE EIYLY-TYYM SGFNGSWISD NEFMVES-IT
                                                       ---------- --KKKPFTLE EIYLN-LYGQ FGFNGTWISD NEIMVENLLF
                                                       ---------- --TKKPFTLE EIYLQ-LYYS FGFNGTWISD REIMITDIVN
                                                       ---------- --VKKPFTLE DIYLR-LFYG YGFNGTWISD TEIIIPDYVT
                                                       ---------- --VKKAFTLD DIISN-AYSS DTFNGTWISE TEIFYRVDEL
                                                       ---------- --LRKPFTLE ETYLG-LYYS FGFNGTWISD NEIMVGNIIT
                                                       ---------- --LRKPFTLE ETYLG-LYYS FGFNGTWISD NEIMVGNIIT
                                                       ---------- --AKEPFSLM DVYTN-FFYM TGFNGTWISD FEIMITDMFF
                                                       ---------- ---------- ---------- ---------- ----------
                                                       ---------- ---------- ---------- ---------- ----------
                                                       ---------- --TKEPFTLE EIYLH-LYQS SGFNGTWVSD REIMVADFDT
                                                       ---------- --DLVPVTLE DIYSG-YYSA SGFNGSWISS NEIMYRDGAT
                                                       ---------- --KVHPFYLE ECYSD-EYAA TTFNGTWISS SEFIYLDGET
                                                       ---------- --YRKPFSLE ETYLH-VFYS FGFNGVWISD HEIMIVNISK
                                                       ---------- --YRKPFSLE ETYLH-VFYS FGFNGVWISD HEIMIVNISK
                                                       ---------- --ERKAFSLD DIASN-AYTS LSFNGTWISE TEIFYRIDEL
                                                       ---------- --SKRPYALD EVIAT-SFSG EGFNGTWISE TEIFYRVDER
                                                       ---------- --SKRPYALD EVIAT-SFSG EGFNGTWISE TEIFYRVDER
                                                       ---------- --SKVPFKLE ETYTS-DFLS RTFNGTWTSD TTILYMSETI
                                                       ---------- --PKRPFQLE ETYTA-DYLP RNFNGTWTSD TTLIYISETV
                                                       ---------- --RTVPFNLE ETYDQ-SFRA NGFNGTWRTD TDILYTDNYA
                                                       ---------- --TPVPFSLE EAYSG-RFSA YSFNGTWISS TEIMYRQSGT
                                                       ---------- --IRVPFGLE ETYDQ-SFRA NNFNGTWRTD TKILYFDNYV
                                                       ---------- --ASASFTLE ETYDQ-TFRA NIFNGTWRTD TDIVYSDNYV
                                                       ---------- --FRKPFFLE DIYLN-TYYM SGFNGSWISD NEFIVWNVVT
                                                       ---------- --HRKPFFLE DIYSY-TCCP SGFNGSWISD NEFIVGSTIT
                                                       ---------- --LRKSFFLE EIYLY-TYYS SGFNGSWISD NEFIVGSIIT
                                                       ---------- --LRKPFSLE ETYLYNNYVL SGFNGSWISD NEFIVGSMIT
                                                       ---------- --FRKPFFLE ETYFR-VFSS FTFNGSWISD DEIIVGDEIT
                                                       ---------- --KKDPFTLE DIYRR-AFYA YGFNGTWISD HEIMVASFLT
                                                       ---------- ---------- ---------- ---------- ----------
                                                       ---------- --QVRPGKL- ---------- ---------- ----------
                                                       ---------- ---------- ---------- ---------- --------MA
                                                       ---------- --IRKPFSLE EIYRH-VFYL FGFNGIWISD NEIMVGNVLS
                                                       ---------- --YRKPFSLE ETYLH-VFYS FGFNGVWISD HEIMIVNISK
                                                       ---------- --YRKPFSLE ETYLH-VFYS FGFNGVWISD HEIMIVNISK
                                                       ---------- --YRKPFSLE ETYLH-VFYS FGFNGVWISD HEIMIVNISK
                                                       ---------- ---------- ---------- ---------- ---MIVNISK
                                                       ---------- --SKVPAALE ETYDQ-SFRP YNFNGTWKTD NGILYADNYT
                                                       ---------- --TKKPFTLE EIYLQ-YYYI FGFNGTWISD TEIMVTDISK
                                                       ---------- ---------- ---------- ---------- ----------
                                                       ---------- --ARVPFNLE ETYDQ-SFRP NNFNGSWKTD REILYSDNYV
                                                       ---------- --LTVPFNLE ETYDQ-SFRA SGFNGTWRTD TDILYTDNYS
                                                       ---------- --VRVPFKLE ETYDQ-SFRA NSFNATWETD TEIIYSDNYI
                                                       ---------- ---------- ---------- ---------- ----------
                                                       ---------- --LAVPFTLE ETYDQ-SFRA NGFNGTWQTD TGILYTDNYT
                                                       ---------- --LAVPFTLE ETYDQ-SFRA NGFNGTWQTD TGILYTDNYT
                                                       ---------- --SKVPAALE ETYDQ-SFRP YNFNGTWKTD NGILYSDNYT
                                                       ---------- ---------- ---------- ---------- ----------
                                                       YVDELLY--- -WSGRRLTLD ECLRD-DLTP HRLTPTWITH DKFVYQAD-D
                                                       YVDELLY--- -WSGRRLTLD ECLRD-DLTP HRLTPTWITH DKFVYQAD-D
                                                       YVDELLY--- -WSGRRLTLD ECLRD-DLTP HRLTPTWVAH DKFVYQAD-D
                                                       YVDELLY--- -WSGRRLTLD ECLRD-DLTP HRLPPTWISH EKFVYQAD-D
                                                       YVDELLY--- -WSGRRLSLE ECLRG-DLTP HRLPPAWISH EKFVYQAD-D
                                                       ---------- --NTVPFTLE ETYDQ-SFRA TGFNGSWISN TEILYNDDHT
                                                       ---------- --VRVPFGLK ETYDQ-SFRA NNFNGTWKTD TQILYSDNYV
                                                       ---------- --VKVPFKLE ETYGV-NFRA NTFNASWRTD TKILYSDSIL
                                                       ---------- --VKVPFKLE ETYGV-NFRA NTFNASWRTD TKILYSDGIL
                                                       ---------- --EKKVFSLD DVISN-AYTS DSFNGSWISE TEIFYRIEEA
                                                       YVDELLY--- -WSGRRLTLE ECLHG-DLTP HRLPPTWISH DKFVYQAD-D
                                                       ---------- --GKKPFSLE EIYLY-LYAP SSLNGTWMSD NEIMVVDPIK
                                                       YVDELLY--- -WSGRRLTLD ECLRD-DLTP HRLPPAWVSH DKFVYQAD-D
                                                       ---------- --VKVPFKLE ETYGV-NFRA NTFNATWRTG TEILYSDSTL
                                                       ---------- --SKEPFNLE ETYTA-DFLA YSFNGTWTSD TTIVYTDIMT
                                                       ---------- --SKVPFNLE ETYTA-DFLA YVFNGTWTSD TTIVYTDRRT
                                                       ---------- --ARVPFNLE ETYDQ-SFRA NSFNGTWKTD REILYSDNYV
                                                       ---------- --TKKPFTLE EIYLQ-LYYS FGFNGTWISD REIMITDIVN
                                                       ---------- --KKKPFTLE EIYLN-LYGQ FGFNGTWISD NEIMVENLLF
                                                       ---------- ---RKPFFLE EIYLY-TYYM SGFNGSWISD NEFMVES-IT
                                                       ---------- --VKKPFTLE DIYLR-LFYG YGFNGTWISD TEIIIPDYVT
                                                       ---------- --VKVPFKLE ETYGV-NFRA NTFNGTWRTD TKILYSDSIL
                                                       ---------- --ASASFTLE ETYDQ-TFRA NIFNGTWRTD TDIVYSDNYV
                                                       ---------- ---------- ---------- ---------- ----------
                                                       ---------- ---------- ---------- ---------- -------MIT
                                                       MASGALFGGF SALRKSFFLE EIYLY-TYYS SGFNGSWISD NEFIVGSIIT
                                                       ---------- ---------- ---------- ---------- ----------
                                                       ---------- --EKKVFSLD DVISN-AYTS DSFNGSWISE TEIFYRIEEA
                                                       ---------- --VRVPFKLE ETYDQ-SFRA NNFNGTWKTD REILYSDNYV
                                                       ---------- --VRVPFKLE ETYDQ-SFRA NSFNATWETD TEILYSDNYI
                                                       ---------- --VRKPFSLE EAYLR-LFHS FGFNGSWISD DEFIVGNMLT
                                                       ---------- --FRKPFFLE DIYLN-TYYM SGFNGSWISD NEFIVWNVVT
                                                       ---------- --VKKPFLLE EIYFH-FYTP FGFNGTWISD DEILMENTIL
                                                       ---------- --VKKPFLLE EIYFH-FYTP FGFNGTWISD DEILMENTIL
                                                       ---------- --DLVPVTLE DIYSG-YYSG TSFNGSWISA NEIMFRESGS
                                                       ---------- ---------- ---------- ---------- ----------
                                                       ---------- --FKRAFFFH ---------- ---------- ----------
                                                       ---------- --ARVPFNLE ETYDQ-SFRA NSFNGTWKTD REILYSDNYV
                                                       ---------- --VRVPFKLE ETYDQ-SFRA NSFNATWETD TEIIYSDNYI
                                                       ---------- ---------- ---------- ---------- ----------
                                                       ---------- --VRVPFKLE ETYDQ-SFRA NSFNATWETD TEIIYSDNYI

                                                       GDIRLFDVTT GSGTVLLDSS VTA-DFDKAS --VMFSFDNS HVAIGHDYVN
                                                       GDIRQFDVAT GISSVLMDSA VAA-DYDKPT --VSFSFDNS FVLICYDYIS
                                                       GDVRVFDVPS GISRIFVDSS ILS-RYEKPM --MTFSHDDT YILISYDFKP
                                                       GDIRLFDVTT GSGTVLLDSS VTA-DFDKAS --VMFSFDNS HVAIGHDYVN
                                                       GNIRVFDVTK GITWVLLDSS VMA-DYEKPS --ISFSFDNS FVAIGHDYAN
                                                       GDVYLFDVTT NTRRLLFESS LLA-NYTSPT --IVLSFDNS KVLIGHDYVK
                                                       GDIRLFDVTT GLGTVLLDSS VTA-DFDKAS --VMFSFDNS YVAIGHDYIN
                                                       GDIAIINVKT KETKQIFNGT NLSVPYKFNT --ATISADKQ YILFSYNSRR
                                                       GYITKYNVVT GKKTTIFDGK ILPPEYKFAP --ASFSADKE HVFFTYNIKY
                                                       SNITIYDVVT KENKRIFDGS KWPLPYKFMS --ATFSADKQ YILFGYNVKQ
                                                       SDLVIYDVAT GKTKQIFDGW KLPNSYKFDT --AVMSADRQ YILFTYNTSQ
                                                       --LLKFDVTI QKSDIVMRNR LFE-ESDNLE --FFLSSDNN YLLIRNTSQN
                                                       GDITITDVKT KKNRRFFNGL DLPLPYRISV --ATISADRQ YILFSYNIRH
                                                       GDITITDVKT KKNRRFFNGL DLPLPYRISV --ATISADRQ YILFSYNIRH
                                                       GDVKITDVKT GKSNSIFYGK DIPLLYKMST VSATISPNRK YILLGCNTLF
                                                       ---------- ---------- ---------- ---------- ----------
                                                       ---------- ---------- ---------- ---------- ----------
                                                       SDITVYNVVT GKNRRIFDGW NLPLPYKFST --VAFSADNQ YILFGYNIRK
                                                       RDIHKFNVET LESSYFLNAT VLS-AWNGTS --YSISADGN YVLIGHSSIS
                                                       GHINKFDSNT RNVTLFLKCN VLA-GYDTSY --YSLSADGK YLLIGFDQIK
                                                       GNITIFDVKT GNTTQFFDGI NLPVKYKFST --AAISANRQ YILFGYNIKP
                                                       GNITIFDVKT GNTTQFFDGI NLPVKYKFST --AAISANRQ YILFGYNIKP
                                                       --LLVFDVKA QSSKVIANSS IFD-DEENMK --YYVSPDGN FVLLRNSTKK
                                                       --LLKYDVAS KTTEEIASDK IFD-AVGNFR --FILSPDKN YVLIRNISES
                                                       --LLKYDVAS KTTEEIASDK IFD-AVGNFR --FILSPDKN YVLIRNISES
                                                       GEILQFDVVK QQSSVIIDVS IFD-DYLVES --YLLSPTGR FLLIGYDVQK
                                                       GEILQFDVVK QQSTVIIDVS IFD-DYLVES --YLLSPTGR FLLIGYDLQK
                                                       GDVRTFDVTS GISRTFMDSS IVS-SYDKPL --MTFSHDNS YILISYDFTA
                                                       KNLLKFSASS LESVEFLNAT VLT-DVNGTG --YSLSPDGL YLLIRYDDVT
                                                       GDIRLFDVVK GVSTVLMDSS VTA-DYNKPA --ISFSYDNS LVMISYDFAN
                                                       GDIREFDVTT GISTVLMDSS VAA-DYEKPT --VYFSFDNT FILIGHDYAS
                                                       GDIDITNVKT KETKQIFNGT NLPVSYKFNT --ATISADKQ YILFGYNTRR
                                                       GDITTTNVKT GETKQIFNGT DL-LSYKFST --ATISADKQ YILFGYNTRR
                                                       GDITITNVKT KETRQIFNGT DLPLPYKLST --ATISADKQ YILFGYNTRR
                                                       GDIAITNVKT GETKQIFNGT DLPLPYKFST --TTISADKQ YILFCYNVNH
                                                       GDITITDVKS GETRHIFNGT DLPLSYKFST --ATISADKQ YILISYNSIQ
                                                       SSVTVYNVKT GKTTLLFDGT GLP-GFMLST --VFFSADKR YICFGLDSKQ
                                                       ---------- ---------- -MA-DYEKPS --ISFSFDNS FVAIGHDYAN
                                                       ---------- ---------- ---------- ------LGRQ RACVLHLQHQ
                                                       GHT------- ---------- ---PEYKFAP --ASFSADKE HVFFTYNIKY
                                                       GDITITNVIT GTNELFFNGL NLPDKYKYSI --ATISANRQ YILFGYNIRQ
                                                       GNITIFDVKT GNTTQFFDGI NLPVKYKFST --AAISANRQ YILFGYNIKP
                                                       GNITIFDVKT GNTTQFFDGI NLPVKYKFST --AAISANRQ YILFGYNIKP
                                                       GNITIFDVKT GNTTQFFDGI NLPVKYKFST --AAISANRQ YILFGYNIKP
                                                       GNITIFDVKT GNTTQFFDGI NLPVKYKFST --AAISANRQ YILFGYNIKP
                                                       GDVYLFDVRT NESRLLLDSS LMS-DYTKPT --VVFSYDNS LVLIGYDYVK
                                                       SNITVYDVVT RKNERIFDGS KLPLPYKFSS --ATFSADKQ YILFGYNVKQ
                                                       ---------- ---------- ---------- ----FLMDQN YPCHTNSARQ
                                                       GDIRLFDVTS GISTVLLDSS VTA-DFDKAT --VMFSFDNS HVAIGHDYVN
                                                       GDLRMFDVTS GISRIFLDSS ILS-GYNKPL --MSFSHDSS YILISYEFIP
                                                       GNIHVFDVTK GTTWVLLDSS VMV-DYEKPS --ISFSFDNS FIAIGHDYAN
                                                       ---------- ---------- -MV-DYEKPS --ISFSFDNS FIAIGHDYAN
                                                       GDIRMFDVKS GISRVFVDAS ILS-PYNNPR --MSFSSDNS HILISYDMIA
                                                       GDIRMFDVKS GISRVFVDAS ILS-PYNNPR --MSFSSDNS HILISYDMIA
                                                       GDVYLFDVRT NKSRLLLDSS LMS-DYTNPT --VVFSYDNS LVLIGYDYVK
                                                       ---------- ---------- -MS-DYTNPT --VVFSYDNS LVLIGYDYVK
                                                       GSLTLLDTSN NSVSLLVSNH TLR-QLNVQG --YQCSADLR YVLFKHNVKP
                                                       GSLTLLDTSN NSVSLLVSNH TLR-QLNVQG --YQCSADLR YVLFKHNVKP
                                                       GSLTLLDTSN NSVSLLVSNH TLR-QLNVQG --YQCSGDLR FVLFKHNVKP
                                                       GSLTLLDTRY NNVTLLVSNH TLR-QLNVQG --YECSSDLR YVLFRHNVKP
                                                       GSLALLDTSN NSVSLLVSNH TLR-QLNVQG --YQCSSDLR YVLFKHNVKP
                                                       GDIRIFDATS GTSSIFLDSS ILS-PYDKPS --LSISFDRS YVLIGYDFVN
                                                       GDIRVFDVVT EVSRVLMHSS VTA-DYNKPA --ISFSYDNS LVMISYDFAN
                                                       SDILLFDAAT GTSSTLLDFS VMV-EEDK-- ---------- ----------
                                                       GDILLFDAAT GTSSSLLDFS VMA-DFHEPS --ASFSFDNS FVAIGHDYES
                                                       --LLKFDVTT KQSEIIAKDE LFD-DVSGLK --FYLSPDRH HVLIRNLTEK
                                                       GSLALLDTSN NSISLLVSNH TLR-QLNVQG --YQCSTDLR YVLFKHNVKP
                                                       NDITSHNVVT GEKTTIFNGT TLPMEYKYST --ASLSASKE NVLFSYNIKR
                                                       GSLTLLDTSN NTVSLLVSNH TLR-QLNVQG --YQCSSDLR YVLFKHNVKP
                                                       GDILLFDAAT GTSSSLLDFS VIA-DYIKPS --VSFSFDDS LVAIGYDYES
                                                       GDILQFDVIK QRLTVIVDSS VMD-DYIVSH --YMLSPKGR FLLIGYDFQK
                                                       GDILQFDVIK QRSTLIVDSS VMD-AYIVSN --YVLSPKGR YLLIGYDLKK
                                                       GDIRLFDVTT GSGTVLLDSS VTA-DFDKAS --VMFSFDNS HVAIGHDYVN
                                                       SNITIYDVVT KENKRIFDGS KWPLPYKFMS --ATFSADKQ YILFGYNVKQ
                                                       GYITKYNVVT GKKTTIFDGK ILPPEYKFAP --ASFSADKE HVFFTYNIKY
                                                       GDIAIINVKT KETKQIFNGT NLSVPYKFNT --ATISADKQ YILFSYNSRR
                                                       SDLVIYDVAT GKTKQIFDGW KLPNSYKFDT --AVMSADRQ YILFTYNTSQ
                                                       GDTLLFDAAT GTTSSLLDFS VIA-DFNKPS --VSFSFDNS FVVIGHDYES
                                                       GDIREFDVTT GISTVLMDSS VAA-DYEKPT --VYFSFDNT FILIGHDYA-
                                                       ---------- ---------- ---------- ---------- ----------
                                                       GDIAITNVKT GETKQIFNGT DLPLPYKFST --TTISADKQ YILFCYNVNH
                                                       GDITITNVKT KETRQIFNGT DLPLPYKLST --ATISADKQ YILFGYNTRR
                                                       ---------- ------MDSS VTA-DYNKPA --ISFSYDNS LVMISYDFAN
                                                       --LLKFDVTT KQSEIIAKDG LFD-DVSGLK --FYLSPDRN YVLIRNLTEK
                                                       GDIRLFDVTT GSSTVLLDSS VTA-DFDKAS --VMFSFDNS HVAIGHDYIN
                                                       GNIHVFDVTK GTTWVLLDSS VMV-DYEKPS --ISFSFDNS FVAIGHDYAN
                                                       GDITLTNVKT AETKEFFNGT DLPLSYKISM --ATISADRQ YILFGYNIRQ
                                                       DDIDITNVKT KETKQIFNGT NLPVSYKFNT --ATISADKQ YILFGYNTRR
                                                       GDITKYNVMT GETTTMFDGK NLPLEYKFGS --GTFSPDKQ NILFTYNVKH
                                                       GDITKYNVMT GETTTMFDGK NLPLEYKFGS --GTFSPDKQ NILFTYNVKH
                                                       LNVLTYNVED FTTSTFLNAT VLT-DWNATT --YSLSADGA YVLIGHSAVS
                                                       ---------- ---------- -MV-DYEKPS --ISFSFDNS FVAIGHDYAN
                                                       ---------- ---------- ---------- --------RK KIL-------
                                                       GDIRLFDVTT GSGTVLLDSS VTA-DFDKAS --VMFSFDNS HVAIGHDYVN
                                                       GNIHVFDVTK GTTWVLLDSS VMV-DYEKPS --ISFSFDNS FIAIGHDYAN
                                                       ---------- ---------- -MV-DYEKPS --ISFSFDNS FIAIGHDYAN
                                                       GNIHVFDVTK GTTWVLLDSS VMV-DYEKPS --ISFSFDNS FIAIGHDYAN

                                                       GF--RYSIHQ KCTVYNIKSR TFTDI----- --ANGDRIPL FKWSPTRNAL
                                                       GF--RYSTYQ RCVAYNTKTR AYKKI----- --ANGDRIPL TKWSPTKNAL
                                                       GF--RYSRHQ KFDVYDRKHG TYTKI----- --AGGQHLPI AKWSTTKNAL
                                                       GF--RYSIHQ KCTVYNIKSR TFTDI----- --ANGDRIPL FKWSPTRNAL
                                                       GF--RYSQYQ RCDVYNTKTR TYTRI----- --ANGDRIPL FRWSPTRNAL
                                                       GF--RYSMYQ RFDVYDIDSG TITNI----- --SNGDRLLL AKWSPAKNAL
                                                       GF--RYSIHQ KCTVYDIKSR -FTDI----- --ANGDRIPL FKWSPTRNAL
                                                       VF--RHSTIK NYVVYDIQND TFEEI----- --ANETFISL ALWSPIGSDL
                                                       VF--RHSKYM NLVVHDVKRG SFKKV----- --ANEARISL ATWLPIGSEL
                                                       VF--RHTTVR NYVVYDVNRS TYSEI----- --ADEAPIVL ALWSPIGNDL
                                                       VF--RHSKVM SYVIYDVNRG TYENI----- --ANGAAISL AMWSPTNNDI
                                                       IY--RHSSLS QYSICNIKTE SIVAV----- --ADGQLLST AIWAPKGSAL
                                                       VY--RHSTVK NYVVYNVQNG TFVKI----- --ANEAFISL AIWSPIGSDL
                                                       VY--RHSTVK NYVVYNVQNG TFVKI----- --ANEAFISL AIWSPIGSDL
                                                       VY--RHSTLK MYMVYDMQRK AFRTI----- --ANAAYLSL ATWSPIGSNL
                                                       -------MYQ RFDVYDIDSG TITNI----- --SNGDRLLL AKWSPAKNAL
                                                       ---------- -----MITLK TITNI----- --SNGDRLLL AKWSPAKNAL
                                                       VF--RHSTVR SYVVYNINNG TYEEI----- --ANEAPITL ALWSPIGSDL
                                                       GF--RHSVWT KYVVYDIAEG TYSEI----- --AGGENLPL ATWAPVGNGL
                                                       GF--RHSSFR KFTVYDVEQD TYQPL----- --AENEYLSV AKWAPVGNGL
                                                       MF--RYSTIQ NYVIYDRRNG TFTEI----- --ANEAFISV ALWSPIGSDL
                                                       MF--RYSTIQ NYVIYDRRNG TFTEI----- --ANEAFISV ALWSPIGSDL
                                                       VY--RHSGLN KFSIYNVKSE ELKPL----- --EDGQLISV AVWAPRGSEL
                                                       VY--RHSSLS IYHVYDLHNK TKKPL----- --ANGQLLST AIWAPVGSSL
                                                       VY--RHSSLS IYHVYDLHNK TKKPL----- --ANGQLLST AIWAPVGSSL
                                                       GF--RYSTFM RYVIYDTELG QYDKI----- --GDGMHIAL VKWAPLTDDL
                                                       GF--RYSTFM RYVIYDTELG QYDKI----- --GNGMHIAL VRWAPLTDDL
                                                       GF--RYSMHQ KFDVYSVEHK TYTKI----- --ADGRRIPL AKWSPNKNAL
                                                       GF--RHSTYS KYLVYDIADQ RYDEI----- --ANLEHLPL ASWAPTGNGL
                                                       ---------- YNVVYNTKTR TYMKI----- --ANGERIPL YKWSPTRNAL
                                                       GF--RYSMYQ ---------R TYTDI----- --ANGARLTY FKWSPTENAL
                                                       MF--RHSTIK NYVVYDIQYG TFEEI----- --ANETFISL TLWSPIGSHL
                                                       VF--RHSTVK NYVVYDIQNG TFEEI----- --ANGTFISL ALWSPIDSNL
                                                       VF--RHSTVK NYVVYDIQDG TFEEI----- --ENGTFISL ALWSPIGSDL
                                                       VY--RHSTVQ NCVVYNIQNG TFEEI----- --ANGTMISL ALWSSIGSDL
                                                       VF--RYSTLK NYVVYDIQNG AFEEI----- --ANESFISL ALWSPIGSDL
                                                       VF--RHSTLA RYTVYDTKSR VFTKI----- --AKSAPISL ALWSPTGNDL
                                                       GF--RYSQYQ RCDVYNTKTR TYTRI----- --ANGDRIPL FRWSPTRNAL
                                                       VF--RHSKYM NLVVHDVKRG SFKKV----- --ANEARISL ATWLPIGSEL
                                                       VF--RHSKYM NLVVHDVKRG SFKKV----- --ANEARISL ATWLPIGSEL
                                                       VY--RYSTVK NYVVYDTRNG TFTEI----- --ANEAFISL ALWSPIGNDL
                                                       MF--RYSTIQ NYVIYDRRNG TFTEI----- --ANEAFISV ALWSPIGSDL
                                                       MF--RYSTIQ NYVIYDRRNG TFTEI----- --ANEAFISV ALWSPIGSDL
                                                       MF--RYSTIQ NYVIYDRRNG TFTEI----- --ANEAFISV ALWSPIGSDL
                                                       MF--RYSTIQ NYVIYDRRNG TFTEI----- --ANEAFISV ALWSPIGSDL
                                                       GF--RYSMYQ RFDVYDIASR SFTRI----- --SNGERLHL AKWSPAENAL
                                                       VF--RHTTVR NYVVYDVNRS TYEKI----- --ANETPIVL ALWSPIGNDL
                                                       HS--RLTN-N TYCLVTMLNN TYEKI----- --ANETPIVL ALWSPIGNDL
                                                       AF--RYSIYQ KCTVYNIKSR TFTDI----- --ANGDRIPL FKWSPTRNAL
                                                       GF--RYSMHQ KFDVYSMESK SYTNL----- --AGGKHLTL AKWSPTKNAL
                                                       GF--RYSLYQ RCDVYDTKTR TYTRI----- --ANGDRIPL FKWSPTRNAL
                                                       GF--RYSLYQ RCDVYDTKTR TYTRI----- --ANGDRIPL FKWSPTRNAL
                                                       NF--RHSAFQ RFDVYNTKRR TYTKI----- --GDGKHLAL ARWSPKQNAI
                                                       NF--RHSAFQ RFDVYNTKRR TYTKI----- --GDGKHLAL ARWSPKQNAI
                                                       GF--RYSMYQ RFDVYDIASR SFTRI----- --SNGERLHL AKWSPVENAL
                                                       GF--RYSMYQ RFDVYDIASR SFTRI----- --SNGERLHL AKWSPVENAL
                                                       VY--RNTFTA YYTVYDVTND HHTPLRLHTS RGMQQTRLQH AAWLGNTSGI
                                                       VY--RNTFTA YYTVYDVTND HHTPLRLHTS RGMQQTRLQH AAWLGNTSGI
                                                       VY--RNTFTA YYTVYDVTND HHTPLRLHMS GRMQQTRLQH ATWLGNTSGL
                                                       VF--RNTFTA HYTVYDVTND HHTPLHLQAS RRIPQTRLQH ATWLGNTSSL
                                                       VF--RHTFTA HYTVYDVTND HHTPLRLHAS SRIQQSRLQH AAWLGNTTAL
                                                       GF--RYSTFQ KFDVYNVKSK QYITL----- --ADGERLAL GSWSPTRNAV
                                                       GF--RYSIYQ RCVVYNTKTR EYTKI----- --ANGDRIPL YKWSPTRNAL
                                                       ---------- ---------R SYTKI----- --ANGDRIPL IKWSPTRNAL
                                                       VS-------- -FNLFFF-LS SYTKI----- --ANGDRIPL IKWSPTRNAL
                                                       VY--RHSSLS VYSIYTIKNR SVSVL----- --ADGKRLST AFWAPQGSAL
                                                       VF--RHTFTA HYTVYDVTND HHTPLRLQAS PRIQQTRLQH AAWLGNTTAL
                                                       VF--RHSTLK NCVVHNVKRG TFEKV----- --ANGTRISL AMWSPIGNEL
                                                       VF--KNTFTA HYTVYDVTND HHTPLRLHAS RRVQPSRLQH ATWLGNTTGL
                                                       GF--RYSLYH RCVVYNTKTK LYIGI----- --ANGDRIPL IKWSPTRNAL
                                                       GF--RHSKFM RYVIYDIELG GYDKI----- --ANGMHIAL AKWAPLTDDL
                                                       GY--RYSTFM RYVIYDIEHR AYHKI----- --GNDMHIAL AKWAPLTDDL
                                                       GF--RYSIHQ KCTVYNIKSR TFTDI----- --ANGDRIPL FKWSPTRNAL
                                                       VF--RHTTVR NYVVYDVNRS TYSEI----- --ADEAPIVL ALWSPIGNDL
                                                       VF--RHSKYM NLVVHDVKRG SFKKV----- --ANEARISL ATWLPIGSEL
                                                       VF--RHSTIK NYVVYDIQND TFEEI----- --ANETFISL ALWSPIGSDL
                                                       VF--RHSKVM SYVIYDVNRG TYENI----- --ANGAAISL AMWSPTNNDI
                                                       GF--RYSVYQ RCVVYNTKTN SYMEI----- --ANGDRIPL IKWSPTRNAL
                                                       ------SVSS DLILYFSKRK TYTDI----- --ANGARLTY FKWSPTENAL
                                                       ---------- ---------- ---------- ---------- ----------
                                                       VY--RHSTVQ NCVVYNIQNG TFEEI----- --ANGTMISL ALWSSIGSDL
                                                       VF--RHSTVK NYVVYDIQDG TFEEI----- --ENGTFISL ALWSPIGSDL
                                                       VIVCRISFIR FILVFFHSRR TYMKI----- --ANGERIPL YKWSPTRNAL
                                                       VY--RHSSLS VYSIYTIKNR SVSVL----- --ADGKRLST AFWAPQGSAL
                                                       GF--RYSIYQ KCTVYNIKSR TFTDI----- --ANGDRIPL FKWSPTRNAL
                                                       GF--RYSLYQ RCDVYNTKTR TYTRI----- --ANGDRIPL FKWSPTRNAL
                                                       VF--RYSTVR NYVVYDMKNG TFQEI----- --ANEAFISL ALWSPIGSDL
                                                       MF--RHSTIK NYVVYDIQYG TFEEI----- --ANETFISL TLWSPIGSHL
                                                       VF--RHSKIM SIVVYDVKRG TFEKV----- --ANESRVLL AKWLPNGNGL
                                                       VF--RHSKIM SIVVYDVKRG TFEKV----- --ANESRVLL AKWLPNGNGL
                                                       GF--RHSVFR KYVVYEIATE NYVEV----- --ADGETLPL AKWSPVGNSL
                                                       GF--RYSLYQ RCDVYNTKTR TYTRI----- --ANGDRIPL FKWSPTRNAL
                                                       --------VT KIVLYIY--S TFEEI----- --ANEAFISL ALWSPIGSDL
                                                       GF--RYSIHQ KCTVYNIKSR TFTDI----- --ANGDRIPL FKWSPTRNAL
                                                       GF--RYSLYQ RCDVYDTKTR TYTRI----- --ANGDRIPL FKWSPTRNAL
                                                       GF--RYSLYQ RCDVYDTKTR TYTRI----- --ANGDRIPL FKWSPTRNAL
                                                       GF--RYSLYQ RCDVYDTKTR TYTRI----- --ANGDRIPL FKWSPTRNAL

                                                       IYVHKNDIYY QVFFEGG-SD TRRITNTGVP DIVFNGIPDW VYEEEVLGSP
                                                       IYVHKNDIYY EVFSNGG-SD IRRITNTGVP GQIYNGVPDW VYEEEVLASS
                                                       VYILDNDIYY QEFTGQN-SR TRRLTFTGVP DVIFHGVPDW VYEEEVLSSA
                                                       IYVHKNDIYY QVFFEGG-SD TRRITNTGVP DIVFNGIPDW VYEEEVLGSP
                                                       IYVHENDIYY EVFSEGG-SH IRRITNTGVL DTVYNGVPDW VYEEEVLASA
                                                       VYVRENDIYY KDFSDTN-SQ ERRLTHTGKP GVVFNGIPDW VYEEEVLASA
                                                       IYVHKNDIYY QVFFEGG-SD TRRITNTGVP DIVFNGIPDW VYEEEVLGSP
                                                       VYVLDNDIYH MTFNRSQ-NV VRRLTTSGEA NIVFNGIPDW VYEEEVFGSA
                                                       VYVRANDIHH MVFKDGK-ST VRRLTRSGKS GVVFNGIADW VYEEEVFSSS
                                                       VYVHDNDIYH MIFNHEQ-TI VRRLTKSGKF GVIYNGVPDW VYEEEVLRSA
                                                       VYVQDNDIYY MTFKNGQ-TE VRRLTKTGIP GIIYNGIPDW VYEEEVFGSA
                                                       VYVLNNDIYY HQLIGEA-VE TRRLTFDGKH QEIYNGVPDW VYEEEVLASD
                                                       VYVLDNDIYH MTFNHDQ-NV VRRLTTNGEP GIVYNGIPDW VYEEEVFGSG
                                                       VYVLDNDIYH MTFNHDQ-NV VRRLTTNGEP GIVYNGIPDW VYEEEVFGSG
                                                       VYVLDNDIYY MTLTRGG-DV VRRLTYSGKP GKIYNGIPDW AYEEEVYASP
                                                       VYVRENDIYY KDFSDTN-SQ ERRLTHTGKP GVVFNGIPDW VYEEEVLASA
                                                       VYVRENDIYY KDFSDTN-SQ ERRLTHTGKP GVVFNGIPDW VYEEEVLASA
                                                       IYVYDNDIYQ MTFNHSQ-NI VRRLTTSGKS EVIYNGIPDW VYEEEVFASA
                                                       AYVLDNDVYY GQISETG-VT GRQLTFDGES GVVYNGVPDW VYEEEVFGSG
                                                       VYVRKNNIYY RHTSHGV-KK IRKLTSDGKE GVVFNGRGDW VYEEEVIGSA
                                                       VYVLDNDIYH MNFNRDQ-NV VRRLTTNGKP KIVYNGIPDW IYEEEVFSSG
                                                       VYVLDNDIYH MNFNRDQ-NV VRRLTTNGKP KIVYNGIPDW IYEEEVFSSG
                                                       IYVLKNDIYH YQAKLG---E TRRLTFDGKS QTLYNGIPDW VYEEEVYSTD
                                                       AYVLKNDIYY QRISKW---E TRRVTFDGQL QEIYNGVPDW VYEEEVFGSD
                                                       AYVLKNDIYY QRISKW---E TRRVTFDGQL QEIYNGVPDW VYEEEVFGSD
                                                       IYILDNDIYY KRFSNNGFND VQRVTDDGIA GIIYNGVADW VYEEEVLHGS
                                                       IYILDNNIYY KRFSKNGFND VQRVTDDGIA GIIYNGVADW VYEEEVLHGS
                                                       AYVLDNDIYY QEFTDSS-GH ARRLTHTGVP DVVYNGVPDW VYEEEVLASA
                                                       VYVLDNDVYY RSISGNS-AT VRRLTSDGET GVVYNGVPDW VYEEEILGTG
                                                       IYVHENDIYY QVFSEGG-S- IIRITNTGVL DAVYNGVPDW VYEEEVLASA
                                                       IYVHENDIYY QVFSEEG-SD LRRITNTGVI DEIYNGIPDW VYEEEILASA
                                                       VYVLDNDIYH MTFNHSQ-NV VRRLTTNGEA NIVFNGIPDW VYEEEVFGTA
                                                       VYVLDNDIYH MTFNRNQ-NV VRRLTTSGEP NIVYNGIPDW VYEEEVLASA
                                                       VYVFDNDIYH MTFNRSQ-NV VRRLTTSGEA NIVFNGIPDW VYEEEVFGSA
                                                       VYVLDNDIYL ITFDYKS-NG VRRLTTSGEA NTVFNGIPDW VYEEEVFGSA
                                                       VYVLDNDIYH MTFNRSQ-NV VRRLTTSGEA NIVYNGITDW VYEEEVFRSA
                                                       VYVHNRDIYH IKFNDDQ-NV LRRVTTSGES KDIYNGIPDW VYEEEVLSSA
                                                       IYVHENDIYY EVFSEGG-SH IRRITNTGVL DTVYNGVPDW VYEEEVLASA
                                                       VYVRANDIHH MVFKDGK-ST VRRLTRSGKS GVVFNGIADW VYEEEVFSSS
                                                       VYVRANDIHH MVFKDGK-ST VRRLTRSGKS GVVFNGIADW VYEEEVFSSS
                                                       VYVLDNNIYY MTFNRNQ-NV VRRLTTSGEP GIVYNGIPDW VYEEEVYSSE
                                                       VYVLDNDIYH MNFNRDQ-NV VRRLTTNGKP KIVYNGIPDW IYEEEVFSSG
                                                       VYVLDNDIYH MNFNRDQ-NV VRRLTTNGKP KIVYNGIPDW IYEEEVFSSG
                                                       VYVLDNDIYH MNFNRDQ-NV VRRLTTNGKP KIVYNGIPDW IYEEEVFSSG
                                                       VYVLDNDIYH MNFNRDQ-NV VRRLTTNGKP KIVYNGIPDW IYEEEVFSSG
                                                       VYVRENDIYY KVFSDTG-SI ERRLTYTGIP GVVFNGIPDW VYEEEVLASP
                                                       VYVHDNDIYH MIFNHGQ-TI VRRLTESGKP GVLYNGIPDW VYEEEVFRSA
                                                       VYVHDNDIYH MIFNHGQ-TI VRRLTESGKP GVLYNGIPDW VYEEEVFRSA
                                                       IYVHKNDIYY QVFLEGG-SH VRRITNTGVP DVVFNGIPDW VYEEEVLASP
                                                       VYVLENDIYY QEFTDSG-HN VRRLTHTGEP NAVFNGVPDW VYEEEVLASP
                                                       IYVHENDIYY QVFSEGG-SH IRRITNTGVL DTVYNGVPDW VYEEEVLASA
                                                       IYVHENDIYY QVFSEGG-SH IRRITNTGVL DTVYNGVPDW VYEEEVLASA
                                                       VYVLDNDIYY QQFDKDG-SP VRRLTYTGVP DVVFNGAPDW VYEEEVLASA
                                                       VYVLDNDIYY QQFDKDG-SP VRRLTYTGVP DVVFNGAPDW VYEEEVLASA
                                                       VYVRENDIYY KVFSDTG-SI ERRLTYTGIP GVVFNGIPDW VYEEEVLASP
                                                       VYVRENDIYY KVFSDTG-SI ERRLTYTGIP GVVFNGIPDW VYEEEVLASP
                                                       LMISENDIYV RI-APSA-AE DARITDTGLP GVIYNGVPDW LYQEEVLPRP
                                                       LMISENDIYV RI-APSA-AE DARITDTGLP GVIYNGVPDW LYQEEVLPRP
                                                       LMISENDIYV RI-APSA-AE DVRITDTGVP GVIYNGVPDW LYQEEVMPRP
                                                       LMISENDIYL RM-GP-A-TE DIRLTDTGVP GVIYNGVPDW LYQEEVLPKP
                                                       LMISDNDIYL RI-TPSA-PE DTRITDTGIP GVIYNGVPDW LYQEEVLPRP
                                                       VYVLQNDIYY QTFSETG-SK VRRLTHTGVP GVIYNGVPDW VYEEEVLDSA
                                                       IYVHENDIYY QVFTEGG-S- VIRITNTGVP DAVYNGVPDW VYEEEVLASA
                                                       IYVHENDIYY QVFFDRG-SK LRRITKTGML DTVYNGVPDW VYEEEVLASA
                                                       IYVHENDIYY QVFFDRG-SR LRRITNTGVL DTVYNGVPDW VYEEEVLASA
                                                       VYVLDNDIYY HQLASYG-VE TRRITFDGKQ QAVYNGVPDW VYEEEVLGTD
                                                       LMVSDNDIYV RG-SPNS-AE DTRLTDTGLP GIVYNGVPDW LYQEEVMPRP
                                                       IYVRNNDIYH MNFKDRE-SE VRRLTSSGKA GVVFNGIPDW VYEEEVFASP
                                                       VMISDNDIYL RI-APSA-ME DTRLTDTGVP DVIYNGVPDW LYQEEVLPRP
                                                       IYVHDNDIYY QVFSDRG-ST LRRITNTGVL DTVYNGVPDW VYEEEVLVSA
                                                       IYILDNDIYY MRFSNNGFND VQRVTYDGIV GIVYNGVPDW VYEEEVFHRS
                                                       IYILDNDIYY MRFSNNGFND VQRVTYDGIS GIVYNGVPDW VYEEEVLQDS
                                                       IYVHKNDIYY QVFFEGG-SD TRRITNTGVP DIVFNGIPDW VYEEEVLGSP
                                                       VYVHDNDIYH MIFNHEQ-TI VRRLTKSGKF GVIYNGVPDW VYEEEVLRSA
                                                       VYVRANDIHH MVFKDGK-ST VRRLTRSGKS GVVFNGIADW VYEEEVFSSS
                                                       VYVLDNDIYH MTFNRSQ-NV VRRLTTSGEA NIVFNGIPDW VYEEEVFGSA
                                                       VYVQDNDIYY MTFKNGQ-TE VRRLTKTGIP GIIYNGIPDW VYEEEVFGSA
                                                       IYVHENDIYY QVFSDR--SS IRRITDTGVL DTVYNGVPDW VYEEEVLASA
                                                       IYVHENDIYY QVFSEEG-SD LRRITNTGVI DEIYNGIPDW VYEEEILASA
                                                       ---------- MTFNRSQ-NV VRRLTTSGEA NIVYNGITDW VYEEEVFRSA
                                                       VYVLDNDIYL ITFDYKS-NG VRRLTTSGEA NTVFNGIPDW VYEEEVFGSA
                                                       VYVFDNDIYH MTFNRSQ-NV VRRLTTSGEA NIVFNGIPDW VYEEEVFGSA
                                                       IYVHENDIYY QVFSEGG-S- IIRITNTGVL DAVYNGVPDW VYEEEVLASA
                                                       VYVLDNDIYY HQLASYG-VE TRRITFDGKQ QAVYNGVPDW VYEEEVLGTD
                                                       IYVHENDIYY QVFFEGG-SD TRRITNTGVP DIVFNGIPDW VYEEEVLGSP
                                                       IYVHENDIYY QVFSEGG-SH IRRITNTGVL DTVYNGVPDW VYEEEVLASA
                                                       IYVLDNDIYH MTFNGSE-NV VRRLTTDGES GIFYNGIPDW VYEEEVFANP
                                                       VYVLDNDIYH MTFNHSR-NV VRRLTTNGEA NIVFNGIPDW VYEEEVFGTA
                                                       VYVRNNDIYH AVFKDGK-SI VRRLTKSGKS GIVFNGISDW VYEEEVYASS
                                                       VYVRNNDIYH AVFKDGK-SI VRRLTKSGKS GIVFNGISDW VYEEEVYASS
                                                       AFVLENNVYY REISDGN-VT ERQLTFNGIE DVIYNGVPDW VYEEEVLSAG
                                                       IYVHENDIYY QVFSEGG-SH IRRITNTGVL DTVYNGVPDW VYEEEVLASA
                                                       VYVLDNDIYH MTFNRSQ-NV VRRLTTSGEP GIIYNGIPDW VYEEEVFGSP
                                                       IYVHKNDIYY QVFFEGG-SD TRRITNTGVP DIVFNGIPDW VYEEEVLGSP
                                                       IYVHENDIYY QVFSEGG-SH IRRITNTGVL DTVYNGVPDW VYEEEVLASA
                                                       IYVHENDIYY QVFSEGG-SH IRRITNTGVL DTVYNGVPDW VYEEEVLASA
                                                       IYVHENDIYY QVFSEGG-SH IRRITNTGVL DTVYNGVPDW VYEEEVLASA

                                                       VAFWISPDGR HLAFATFNDT NVRDIVISKY GSPGNSR--- ---------D
                                                       SAAWLSPNGR HLAFATFNDT DVREMVIPKY GEPGSLK--- ---------D
                                                       VALWFSPDGR HLAFATYNDT KVKDMAILYY GKPGAMK--- ---------D
                                                       VAFWISPDGR HLAFATFNDT NVRDIVISKY GSPGNSR--- ---------D
                                                       SALWLSPDGR HLAFATFNDT NVKDIEIPKY GSPGNMK--- ---------D
                                                       SALWFSPDGK HLAFITFNDT NVKDIVIPKY GTPGGIV--- ---------Y
                                                       VAFWISPDGQ HLAFATFNDT NVHDIVISKY GSPGNLR--- ---------D
                                                       TAMWFSPNGQ HLAFATFNDT LVKDMAYFHY GTAGSLE--- ---------D
                                                       SAIWYSPDGR YLAFATFNDT LVRDMEYTYY GAPGSLK--- ---------D
                                                       VAMWYSPDGR YLAFATFNDT VVKDMAYFYY GVPGSFE--- ---------D
                                                       TAMWYSPDGQ HLAFATFNDT VVKNMVYLHY GVPGSLD--- ---------D
                                                       TAMWISPTGE YLVFATFNDT QVLESIILRY GKPGDLS--- ---------D
                                                       TAMWYSPNGR YLAFASFNDT LVKDIAYLHY GAPGSLE--- ---------D
                                                       TAMWYSPNGR YLAFASFNDT LVKDIAYLHY GAPGSLE--- ---------D
                                                       TALWYSPDGQ YLAFASFNDT QVKTMTWSDY GSPGSLK--- ---------D
                                                       SALWFSPDGK HLAFITFNDT NVKDIVIPKY GTPGGIV--- ---------Y
                                                       SALWFSPDGK HLAFITFNDT NVKDIVIPKY GTPGGIV--- ---------Y
                                                       TAMWYAPDGR HLAFATFNDT VVKDMAYFHY GDPGSLE--- ---------D
                                                       SALWFSPDGM RMVIASFNDK NVSETLYYHY GEPGDLD--- ---------Y
                                                       TALWFSPDGK YLAYGTYDDT DVGEIWYPYY GEPGDIN--- ---------Y
                                                       TAIWYSPDGQ HLAFASFNDT LVKDIVYSYY GTPGSFK--- ---------D
                                                       TAIWYSPDGQ HLAFASFNDT LVKDIVYSYY GTPGSFK--- ---------D
                                                       RALWLSPNGD YLAFGTFNDS YVPEAVVMRY GTPGDLQ--- ---------D
                                                       KTLWFAPNGE YLAFATFNDT QVPEAVILRY GNPGDLK--- ---------N
                                                       KTLWFAPNGE YLAFATFNDT QVPEAVILRY GNPGDLK--- ---------N
                                                       SAIWFSPDGN RLAYATFDDR KVHEILYLHY GEPGSLG--- ---------D
                                                       SAIWFSPDGK RLAYATFDDR KVHEILYLHY GEPGSLG--- ---------D
                                                       VALWFSPDGN HLAFATYNDT RVKDMSILYY GKPGILV--- ---------D
                                                       SAVWFSPDGN HLAFATFDDT DVKEATYYYY GEPGDAE--- ---------Y
                                                       SALWFSPDGR HLAFATFNDT SVKEMVIPMY GEPGNMK--- ---------D
                                                       SALWFSPDGR HLAFATFNDS HVKDIVLTMY GDPGTMK--- ---------D
                                                       TAMWFSPDGQ HLAFATFNDT VVKDMAYFHY GTPGSLE--- ---------D
                                                       TAVWFSPNGQ HLAFATFNDT VVKDMAYFHY GTPGSLE--- ---------D
                                                       TAMWFSPDGQ HLAFATFNDT VVKDMAYFHY GTPGSLE--- ---------D
                                                       TAMWFSPDGQ HLAFATFNDT AVKDMAYFHY GTPGSLE--- ---------D
                                                       TAVWFSPDGQ YLAFATFNDT VVKDMAYFHY GTPGSLE--- ---------D
                                                       TAMWYSPDGR HLAFATFNDT VVKDITYFHY GEPGSLN--- ---------D
                                                       SALWLSPDGR HLAFATFNDT NVKDIEIPKY GSPGNMK--- ---------D
                                                       SAIWYSPDGR YLAFATFNDT LVRDMEYTYY GAPGSLK--- ---------D
                                                       SAIWYSPDGR YLAFATFNDT LVRDMEYTYY GAPGSLK--- ---------D
                                                       TAMWYSPDGR HLAFATFNDT LVKNIVYSHY GTPGSLE--- ---------D
                                                       TAIWYSPDGQ HLAFASFNDT LVKDIVYSYY GTPGSFK--- ---------D
                                                       TAIWYSPDGQ HLAFASFNDT LVKDIVYSYY GTPGSFK--- ---------D
                                                       TAIWYSPDGQ HLAFASFNDT LVKDIVYSYY GTPGSFK--- ---------D
                                                       TAIWYSPDGQ HLAFASFNDT LVKDIVYSYY GTPGSFK--- ---------D
                                                       WAMWFSPDGK HLAFATFNDT NVKEIVIPKY GTPGSIE--- ---------N
                                                       VAMWYSPDGQ HLAFATFNDT VVKDMAYFYY GVPGAFE--- ---------N
                                                       VAMWYSPDGQ HLAFATFNDT VVKDMAYFYY GVPGAFE--- ---------N
                                                       VAFWVSPDGQ HLAFATFNDT GVHDVVISRY GPPGNLK--- ---------Y
                                                       VALWFSPDGR HLAFATYNDT GVKDIAILYY GKPGSME--- ---------D
                                                       SALWLSPDGR HLAFATFNDT NVKDIEIPKY GSPGNMK--- ---------D
                                                       SALWLSPDGR HLAFATFNDT NVKDIEIPKY GSPGNMK--- ---------D
                                                       TAFWFSPDGS HLAFATYNDT EVRDMVIPYY GRPGVLA--- ---------D
                                                       TAFWFSPDGS HLAFATYNDT EVRDMVIPYY GRPGVLA--- ---------D
                                                       WAMWFSPDGK HLAFVTFNDT NVKEIVIPKY GTPGSIE--- ---------N
                                                       WAMWFSPDGK HLAFVTFNDT NVKEIVIPKY GTPGSIE--- ---------N
                                                       EAAWPSSDGT HLLFASFNDT KVTALEFPWF STQPGQDGPS SSPLFTPRRG
                                                       EAAWPSSDGT HLLFASFNDT KVTALEFPWF STQPGQDGPS SSPLFTPRRG
                                                       EATWPSPDGT HLLFASFNDT KVTALEFPWF SSQPGQDGPS SSPLSTPRRG
                                                       QATWPSSDGT HILYATFNDT RVSALEFPWF GTQPGQDGTG SSTLGVSK--
                                                       EAIWPSPDGS HILFASFNDT KVSALEFPWF GAQIGQDGAS SSPLSSPRKG
                                                       VALWFSPNGD YLAFASYNDT EVKDVVMLYY GTPGSMK--- ---------N
                                                       SALWFSPDGR HLAFATFNDT NVKDISIPVY GEPGSMK--- ---------D
                                                       SAAWFSPDGR HLAFATFNDT NVREMGMLHY GIPGNIK--- ---------Y
                                                       SAAWFSPDGR HLAFATFNDT NVREMGMLHY GIPGNIK--- ---------Y
                                                       RAMWFSPNGE HLAFATMNDT EVVEAVIVKY GRPGDLK--- ---------N
                                                       DCTWPSPDGS HLLYASFNDS KVNALEFPWF GASVNSE--- -----TVRKG
                                                       TAIWYSPDGR YLAFATFNDT RVMDMEYSHY GTPGSLR--- ---------N
                                                       EATWPSPDGT HILFASFNDT KVTALQFPWF GTQSGQEGSA STPLGAPRRA
                                                       SAAWFSPDGR HLAFATFNDT NVREIEMLQY GIPGNIK--- ---------Y
                                                       SAMWFSPDGS HLAYASFDDR NVQEILYLHY GEPGNLV--- ---------D
                                                       SAIWFSPDGN HLAYASFDDR NVQEILYLHY GEPGNLD--- ---------D
                                                       VAFWISPDGR HLAFATFNDT NVRDIVISKY GSPGNSR--- ---------D
                                                       VAMWYSPDGR YLAFATFNDT VVKDMAYFYY GVPGSFE--- ---------D
                                                       SAIWYSPDGR YLAFATFNDT LVRDMEYTYY GAPGSLK--- ---------D
                                                       TAMWFSPNGQ HLAFATFNDT LVKDMAYFHY GTAGSLE--- ---------D
                                                       TAMWYSPDGQ HLAFATFNDT VVKNMVYLHY GVPGSLD--- ---------D
                                                       SAAWFSPDGR HLAFATFNDT NVREIGMLRY GIPGNIK--- ---------Y
                                                       SALWFSPDGR HLAFATFNDS HVKDIVLTMY GDPGTMK--- ---------D
                                                       TAVWFSPDGQ YLAFATFNDT VVKDMAYFHY GTPGSLE--- ---------D
                                                       TAMWFSPDGQ HLAFATFNDT AVKDMAYFHY GTPGSLE--- ---------D
                                                       TAMWFSPDGQ HLAFATFNDT VVKDMAYFHY GTPGSLE--- ---------D
                                                       SALWFSPDGR HLAFATFNDT SVKEMVIPMY GEPGNMK--- ---------D
                                                       RAMWFSPNGE HLAFATMNDT EVVEAVIVKY GRPGDLK--- ---------N
                                                       VAFWISPDGR HLAFATFNDT NVRDIVISKY GSPGNLK--- ---------D
                                                       SALWLSPDGR HLAFATFNDT NVKDIEIPKY GSPGNMK--- ---------D
                                                       TAMWYSPNGK HLAFATFNDT VVKDMAYFHY GAPGSLE--- ---------D
                                                       TAMWFSPDGQ HLAFATFNDT VVKDMAYFHY GTPGSLE--- ---------D
                                                       TAMWHSPHGR YLAFATFNDT QVRDMEYSHY GVPGSLR--- ---------D
                                                       TAMWHSPHGR YLAFATFNDT QVRDMEYSHY GVPGSLR--- ---------D
                                                       SALWFSPDGQ RLVIASFNDT DVLEAEYFYY GEPGDLE--- ---------Y
                                                       SALWLSPDGR HLAFATFNDT NVKDIEIPKY GSPGNMK--- ---------D
                                                       TATWYSPDGR YLAFATFNDT QVKDMAIFHY GIPGSLE--- ---------D
                                                       VAFWISPDGR HLAFATFNDT NVRDIVISKY GSPGNSR--- ---------D
                                                       SALWLSPDGR HLAFATFNDT NVKDIEIPKY GSPGNMK--- ---------D
                                                       SALWLSPDGR HLAFATFNDT NVKDIEIPKY GSPGNMK--- ---------D
                                                       SALWLSPDGR HLAFATFNDT NVKDIEIPKY GSPGNMK--- ---------D

                                                       QYPNEIRIKY PKAGTTNPFV SLSVIDLHDP ---------- ---SSKLIDL
                                                       QYPKNVKIKY PKAGSPNPVV SLSLIDLDDR ---------- ---SSKPINL
                                                       QYPTEVKIKY PKAGSPNPIV TLNVVDLDNP ---------- ---SSKLVNL
                                                       QYPNEIRIKY PKAGTTNPFV SLSVIDLHDP ---------- ---SSKLIDL
                                                       QYPKEIKIKY PKAGSPNPVV SMSVVDLDNW ---------- ---SSELVNL
                                                       QYPLEENIKY PKAGSPNPVV SLNLIDLTNS ---------- ---SSEIINL
                                                       QYPNEIKIKY PKAGTTNPFV SLSVIDLHNP ---------- ---SSKLIDL
                                                       QYPTEVKIKY PKVGTPNPVV SLSVIDLFDS ---------- ---SSEVVTL
                                                       QYPTQVRIKY PKVGTPNPVV SLSLIDLADR ---------- ---SSTAVAL
                                                       QYPTQVKLKY PKVGTPNPEV FLSVIDLSNQ ---------- ---SSKAIVL
                                                       QYPTEVQIKY PKVGTPNPTV SLSVIDLTDP ---------- ---SSKAISL
                                                       QYPVEEKFRY PKVGTPNPEV TLNLIDLTDH ---------- ---GSPLISL
                                                       QYPTEVKIKY PKVGTTNPMV SLSVIDLSDP ---------- ---SSEAVTL
                                                       QYPTEVKIKY PKVGTTNPMV SLSVIDLSDP ---------- ---SSEAVTL
                                                       QYPTQVEIKY PKAGTPNPVV SLSVIDLSDP ---------- ---SSKVVAL
                                                       QYPLEENIKY PKAGSPNPVV SLNLIDLTNS ---------- ---SSEIINL
                                                       QYPLEENIKY PKAGSPNPVV SLNLIDLTNS ---------- ---SSEIINL
                                                       QYPTEIKIKY PKAGTPNPEV SLSIIDLTSP ---------- ---SSKAITL
                                                       RYPQQVTIKY PKAGTTNPIV KLSLVDLAAT D--------- ---SLSWMDL
                                                       QYPKKVSIRY PKAGTANPTV TLSVVDLTDV ---------- ---TSSAIRL
                                                       QYPTEVKIKY PKVGTQNPVV SLSVIDLTNS ---------- ---SSVAITL
                                                       QYPTEVKIKY PKVGTQNPVV SLSVIDLTNS ---------- ---SSVAITL
                                                       QYPSEERFRY PKAGASNPHV TLNVINLKDK ---------- ---QSSMISL
                                                       QYPTEDKFRY PKAGATNPDV TLNLIDLSDH ---------- ---GSTLKPL
                                                       QYPTEDKFRY PKAGATNPDV TLNLIDLSDH ---------- ---GSTLKPL
                                                       QYPTEVKIKY PKAGTSNPVV SLTLVDLHDP ---------- ---TLNKIDL
                                                       QYPTEVKIKY PKAGTPNPVV SLTLVDLHDP ---------- ---TLNKINL
                                                       QYPTEVKIKY PKAGSPNPIV TLSVVDLANL ---------- ---TSKLVNL
                                                       QYPTDVKIKY PKAGSTNPLV YLTLVDLSNA ---------- ---SSPLINL
                                                       QYPKEMKIKY PKAGSPNPEV SVSVIDLDNP ---------- ---SLKLVDL
                                                       QYPAEVKIKY PKAGSPNPVV SLSLIDLDNP ---------- ---SSKLVHL
                                                       QYPTEVKIKY PKVGTPNPVV SLSVIDLFDP ---------- ---LSEAVTL
                                                       QYPTEVKIKY PKAGTPNPVV SLLVIDLFDP ---------- ---LSEAVTL
                                                       QYPTEVKIKY PKVGTPNPVV SLSVIDLFDP ---------- ---LSEAVIL
                                                       QYPTEVKIKY PKAGTPNPVV SLSVIDLFDP ---------- ---SSEPIIL
                                                       QYPTEVKIKY PKAGTPNPVV SLSVIDLFDP ---------- ---LSKAVIL
                                                       QYPTSVKIKY PKVGTSNPIA TVSIIDLTDP ---------- ---SSKPIVL
                                                       QYPKEIKIKY PKAGSPNPVV SMSVVDLDNW ---------- ---SSELVNL
                                                       QYPTQVRIKY PKVGTPNPVV SLSLIDLADR ---------- ---SSTAVAL
                                                       QYPTQVRIKY PKVGTPNPVV SLSLIDLADR ---------- ---SSTAVAL
                                                       QYPREVKIKY PKAGTQNPAV SLSVIDLTNP ---------- ---SSKAVIL
                                                       QYPTEVKIKY PKVGTQNPVV SLSVIDLTNS ---------- ---SSVAITL
                                                       QYPTEVKIKY PKVGTQNPVV SLSVIDLTNS ---------- ---SSVAITL
                                                       QYPTEVKIKY PKVGTQNPVV SLSVIDLTNS ---------- ---SSVAITL
                                                       QYPTEVKIKY PKVGTQNPVV SLSVIDLTNS ---------- ---SSVAITL
                                                       QYPSEQKIKY PKAGSPNPVV SLTLVDLTDP ---------- ---SSELINL
                                                       QYPTQVKLKY PKVGTPNPAV FLSVIDLNDP ---------- ---SSKAIIL
                                                       QYPTQVKLKY PKVGTPNPAV FLSVIDLNDP ---------- ---SSKAIIL
                                                       QYPEEVKIKY PKAGTTNPLV SLSMIDLHDP ---------- ---SSKSIDL
                                                       QYPTEEKIKY PKAGSPNPIV TLSVVDLANP ---------- ---NSKLVNL
                                                       QYPKEIKIKY PKAGSPNPVV SMSVVDLDNW ---------- ---SSELLNL
                                                       QYPKEIKIKY PKAGSPNPVV SMSVVDLDNW ---------- ---SSELLNL
                                                       QYPKEVKIKY PKAGTPNPIV ALTVVDLDNP ---------- ---SSELVNL
                                                       QYPKEVKIKY PKAGTPNPIV ALTVVDLDNP ---------- ---SSELVNL
                                                       QYPSEQKIKY PKAGSPNPVV SLTLVDLTDP ---------- ---SSELINL
                                                       QYPSEQKIKY PKAGSPNPVV SLTLVDLTDP ---------- ---SSELINL
                                                       SFPPSRSVRY PTPGSPNPEV ELWIMELGNL TNSI--NGTA NSTTLSRIRL
                                                       SFPPSRSVRY PTPGSPNPEV ELWIMELGNL TNSI--NGTA NSTTLSRIRL
                                                       SFPPSRSIRY PTPGSFNPEV DLWLMELSNL TNSYNGNGTA NSTTLFRIRL
                                                       SFPPSRSIRY PRPGSPNPEV ELWVMDLGNM SSNY--SGIG NITTSAKTRL
                                                       FFPPSRSVRY PTPGSSNPEV ELWMFDLSNS S-----AANT TNATVAKVKL
                                                       QYPTEVKIKY PKAGSPNPIV SLTVASLINS ---------- ---SVESRKL
                                                       QYPSEMKIKY PKAGSPNPEV SVSVFDLDDP ---------- ---SSKLVDL
                                                       QYPEELKIKY PKTGSPNPAV SMSIVDLNNS ---------- ---SSKLIDL
                                                       QYPEELKIKY PKTGSPNPVV SMTVVDLNNS ---------- ---SSKLIDL
                                                       QYTYEEKFRY PKPGTKNPQV TLNLVDLTDH ---------- ---GSSLISL
                                                       VFPPSRTVRY PTPGSPNPEV DVWIVDFTNV TTGYNNATNL TSSTPTKVKL
                                                       QYPIQVKLKY PKAGTPNPIV SLSVIDLAD- ---------- ---SSEAVTL
                                                       TFPPYKSIRY PTPGSSNPEV DLWLVEVNNT SNST--NGTT SPPACTKTKL
                                                       QYPEELKIKY PKAGSPNPVV SMTIVDLDNP ---------- ---SLKLINL
                                                       QYPTEVKIKY PKAGSSNPVV SLTLVDLHNP ---------- ---TLNKIDL
                                                       QYPTEVKIKY PKVGTLNPVV SLTLVDLHDP ---------- ---TLNKIDL
                                                       QYPNEIRIKY PKAGTTNPFV SLSVIDLHDP ---------- ---SSKLIDL
                                                       QYPTQVKLKY PKVGTPNPEV FLSVIDLSNQ ---------- ---SSKAIVL
                                                       QYPTQVRIKY PKVGTPNPVV SLSLIDLADR ---------- ---SSTAVAL
                                                       QYPTEVKIKY PKVGTPNPVV SLSVIDLFDS ---------- ---SSEVVTL
                                                       QYPTEVQIKY PKVGTPNPTV SLSVIDLTDP ---------- ---SSKAISL
                                                       QYPEELKIKY PKTGSPNPVV SMTIVDLDNP ---------- ----FKLINL
                                                       QYPAEVKIKY PKAGSPNPVV SLSLIDLDNP ---------- ---SSKLVHL
                                                       QYPTEVKIKY PKAGTPNPVV SLSVIDLFDP ---------- ---LSKAVIL
                                                       QYPTEVKIKY PKAGTPNPVV SLSVIDLFDP ---------- ----------
                                                       QYPTEVKIKY PKVGTPNPVV SLSVIDLFDP ---------- ---LSEAVIL
                                                       QYPKEMKIKY PKAGSPNPEV SVSVIDLDNP ---------- ---SLKLVDL
                                                       QYTYEEKFRY PKPGTKNPQV TLNLVDLTDH ---------- ---GSSLISL
                                                       QYPNEIKIKY PKAGTTNPFV SLSVIDLHDP ---------- ---SSKSIDL
                                                       QYPKEIKIKY PKAGSPNPVV SMSVVDLDNW ---------- ---SSELLNL
                                                       QYPTEVKIKY PKTGTPNPIV SLSVIDLSDP ---------- ---SSKAVTL
                                                       QYPTEVKIKY PKVGTPNPVV SLSVIDLFDP ---------- ---LSEAVTL
                                                       QYPTQVKLKY PKVGTPNPIV SLSVIDLTDP ---------- ---SSEAVTL
                                                       QYPTQVKLKY PKVGTPNPIV SLSVIDLTDP ---------- ---SSEAVTL
                                                       QYPEKVTLKY PKAGTTNPTV TLNLIDLSNS ---------- ---SASWIDL
                                                       QYPKEIKIKY PKAGSPNPVV SMSVVDLDNW ---------- ---SSELLNL
                                                       QYPTEVRIKY PKVGTPNPTV TLSVIDLTDP ---------- ---SSEAVTL
                                                       QYPNEIRIKY PKAGTTNPFV SLSVIDLHDP ---------- ---SSKLIDL
                                                       QYPKEIKIKY PKAGSPNPVV SMSVVDLDNW ---------- ---SSELLNL
                                                       QYPKEIKIKY PKAGSPNPVV SMSVVDLDNW ---------- ---SSELLNL
                                                       QYPKEIKIKY PKAGSPNPVV SMSVVDLDNW ---------- ---SSELLNL

                                                       PPPVDVV--- -----GADNV LYTANWR--R DGEIVATWTN RVQNKAQLVL
                                                       QSPIDIV--- -----GVDHV LYTVNWR--K EGQVVATWTN RVQNTAQIVL
                                                       QSP--IV--- -----DEENV LYTVNWW--G TH-VVATWTN RVQNRSILVR
                                                       PPPVDVV--- -----GADNV LYTANWR--R DGEIVATWTN RVQNKAQLVL
                                                       EPPTDIV--- -----GTDCV LYTVNWR--T NHQVTVTWTN RVQNKAQIVL
                                                       QPPIDFV--- -----GVDNI IYTVNWR--N SEQVVATWTN RVQNKAMWVF
                                                       RPPIDVV--- -----GADNV LYTANWR--R DGEIVATWTN RVQNKAQLVL
                                                       EAPIKEV--- -----TSDNI LYVVSWW--N KTHVLATWTN RVQNQSQMTM
                                                       KAPIDVV--- -----GSDHV LFTVSWW--D PKHVLATWTN RVQNQSQLVM
                                                       EAPVDVI--- -----GSDNI LFTASWW--D TTHVIVTWTN RVQNQSLLIM
                                                       KAPVDAV--- -----GSDHV LFTVNWW--Q ASHVIATWTN RVQNQSQLIM
                                                       KIPVDIV--- -----GPEAI LFAVRWF--D PKTFVATWTN RVQNLSQIVS
                                                       EAPAE-V--- -----TSDNV LYFVNWW--N ATHVLATWTN RVQNQSQITM
                                                       EAPAE-V--- -----TSDNV LYFVNWW--N ATHVLATWTN RVQNQSQITM
                                                       KAP-DVV--- -----TSDNV LYAVSWW--N ETHVVATWTN RVQNQSQLTM
                                                       QPPIDFV--- -----GVDNI IYTVNWR--N SEQVVATWTN RVQNKAMWVF
                                                       QPPIDFV--- -----GVDNI IYTVNWR--N SEQVVATWTN RVQNKAMWVF
                                                       KAPVDAV--- -----GSDNV LFTVSWW--D ATHVIATWTN RVQNQSQLIM
                                                       PAPEDVV--- -----GEDHV IYTVSWL--S NYEVVATWTN RVQNVSQSVL
                                                       KAPKSIV--- -----GTDNI LYFVTWL--N KETILAVWTN RMQNVGVLTA
                                                       EAPIHVV--- -----TSDHV LYNVNWW--D ETHVIATWTN RVQNQSQMMM
                                                       EAPIHVV--- -----TSDHV LYNVNWW--D ETHVIATWTN RVQNQSQMMM
                                                       KAPVHIV--- -----GAEAI LYAVTWF--D EKTVVATWTN RVQNHSQIVS
                                                       PTPVKVV--- -----GSEAI LNAVRWL--D NNRLIARWTN RVQNVSNLGI
                                                       PTPVKVV--- -----GSEAI LNAVRWL--D NNRLIARWTN RVQNVSNLGI
                                                       EAPIDIV--- -----GTDNV LTNVQWK--D FNNVIVTWSN RVQNETEIVW
                                                       EAPVDIV--- -----GIDNV LTNVQWK--D FNTIIATWSN RVQNETEIVW
                                                       QPPADIV--- -----GVDNV LYTVNWW--G KDHVVATWTN RVQNMAQLVR
                                                       SAPIDIV--- -----GSDHI LYTVSWL--N DETVAVTWTN RVQNVGQIVA
                                                       KSPSDIV--- -----GVDNV LYTVNWR--N EDQVVVTWMN RVQNKAQIML
                                                       QSPADII--- -----GVDNV LYTVNWR--N EDQLVATWTN RVQNKAQLVL
                                                       EAPINEV--- -----TNDNI LYIVSWW--N KTHVLATWTN RVQNQSQMTM
                                                       EAPINEV--- -----TSDNV LYTVSWW--N KTHVIATWTN RVQNQSQMTM
                                                       EAPINEV--- -----TSGNI LYIVSWW--D ETHVLATWTN RVQNQSQMTM
                                                       EAPINKV--- -----TSDNI LYIVSWW--N KTHVLATWTN RVQNQSQMTM
                                                       KAPINEV--- -----TSDNV LYVVSWW--N KTHVIATWTN RVQNQSQMTM
                                                       AAPVDAI--- -----GSDNV LFTVNWW--N ATRVLVTWAN RVQTKSQLIM
                                                       EPPTDIV--- -----GTDCV LYTVNWR--T NHQVTVTWTN RVQNKAQIVL
                                                       KAPIDVV--- -----GSDHV LFTVSWW--D PKHVLATWTN RVQNQSQLVM
                                                       KAPIDVV--- -----GSDHV LFTVSWW--D PKHVLATWTN RVQNQSQLVM
                                                       QAPVHLI--- -----TNDHI LFTVNWW--N ETHVIATWTN RVQNQSQITM
                                                       EAPIHVV--- -----TSDHV LYNVNWW--D ETHVIATWTN RVQNQSQMMM
                                                       EAPIHVV--- -----TSDHV LYNVNWW--D ETHVIATWTN RVQNQSQMMM
                                                       EAPIHVV--- -----TSDHV LYNVNWW--D ETHVIATWTN RVQNQSQMMM
                                                       EAPIHVV--- -----TSDHV LYNVNWW--D ETHVIATWTN RVQNQSQMMM
                                                       QPPIDTV--- -----GVDNI IYTVNWR--N KEQVVATWTN RVQNKAVLVL
                                                       EAPVDVV--- -----GSDNI LFTASWW--D ITHVIVTWTN RVQNQSQLIM
                                                       EAPVDVV--- -----GSDNI LFTASWW--D ITHVIVTWTN RVQNQSQLIM
                                                       GPPVDVV--- -----GADNV LYTANWR--R DGEFVATWTN RVQNKAEIVV
                                                       QPPTDIV--- -----GVDNV LYTVNWW--D SS-VVATWTN RVQNRAQLVR
                                                       EPPTDIV--- -----GTDCV LYTVNWR--T NHQVTVTWTN RVQNKAQIVL
                                                       EPPTDIV--- -----GTDCV LYTVNWR--T NHQVTVTWTN RVQNKAQIVL
                                                       QPP--VV--- -----DEDYI LYTVNWW--N RH-VMATWTN RAQNRSILVR
                                                       QPP--VV--- -----DEDYI LYTVNWW--N RH-VMATWTN RAQNRSILVR
                                                       QPPIDTV--- -----GVDNI IYTVNWR--N KEQVVATWTN RVQNKAVLVL
                                                       QPPIDTV--- -----GVDNI IYTVNWR--N KEQVVATWTN RVQNKAVLVL
                                                       KPPTALD--- -----GQEYY LISAGWVGDD STQVAVVWMT RSQNLSLVTA
                                                       KPPTALD--- -----GQEYY LISAGWVGED STQVAVVWMT RSQNLSLVTA
                                                       KPPPALD--- -----GQEYY LISAGWVGDD SSQVAVVWMS RSQNLSLVSA
                                                       KPPSTLN--- -----GQDYY LISAGWVGDN ASQIAVVWMT RMQNLSLISA
                                                       KPPPALD--- -----GQEYY LISAGWVGDD STQIAVVWMT RSQNLSIVSG
                                                       EPPVNVV--- -----GVDNI LYTVSWG--D NEYVAATWTN RVQTKAQTVY
                                                       QSPSDIV--- -----GADNV LYTVNWR--N KDQVVVTWTN RVQNKAQIVL
                                                       EPPTDVV--- -----GWDKV LYTVRWR--N NYQVAVTWTN RVQNKAQIVF
                                                       EPPTDVV--- -----GWDKV LYTVRWR--N NYQVAVTWTN RVQNKAQIVF
                                                       KAPTDIV--- -----GNEPI LYAVTWF--D RKTVVATWTN RLQNVSQLAS
                                                       KPPPVFD--- -----GQEYY LISAGWIGED SAQVAVVWMT RSQNLSVVSA
                                                       KAPIDVV--- -----GSDHI LYTVSWW--N QTHIAATWTN RVQNQSQLVI
                                                       EPPPVLD--- -----GQEYY LISAGWVGVD ASQIAVVWMT RSQNLSLVSA
                                                       EPPTDIV--- -----GWDNV LYTVKWK--D NRQVAVTWTN RVQNRAQIVL
                                                       KAPIEVV--- -----GTDNV LSNVQWK--D IDHVIAMWSN RVQNKTEIVW
                                                       KAPHYAV--- -----GTDNL LYNVQWK--D FDHVVVTWSN RVQNKTEIVW
                                                       PPPVDVV--- -----GADNV LYTANWR--R DGEIVATWTN RVQNKAQLVL
                                                       EAPVDVI--- -----GSDNI LFTASWW--D TTHVIVTWTN RVQNQSLLIM
                                                       KAPIDVV--- -----GSDHV LFTVSWW--D PKHVLATWTN RVQNQSQLVM
                                                       EAPIKEV--- -----TSDNI LYVVSWW--N KTHVLATWTN RVQNQSQMTM
                                                       KAP--WA--- -----GNDHV LFTVNWW--Q ASHVIATWTN RVQNQSQLIM
                                                       EPPID----- ---------- ---------- ---VAVTWTN RVQNKAQIVL
                                                       QSPADII--- -----GVDNV LYTVNWR--N EDQLVATWTN RVQNKAQLVL
                                                       KAPINEVTRQ VIFVITTDNV LYVVSWW--N KTHVIATWTN RVQNQSQMTM
                                                       ---------- ------SDNI LYIVSWW--N KTHVLATWTN RVQNQSQMTM
                                                       EAPINEV--- ---------- ---------- ---------- ---NQSQMTM
                                                       KSPSDIV--- -----GVDNV LYTVNWR--N EDQVVVTWMN RVQNKAQIML
                                                       KAPTDIV--- -----GNEPI LYAVTWF--D RKTVVATWTN RLQNVSQLAS
                                                       RPPVDVV--- -----GA--- ---------- ---------- -VQNKAQLVL
                                                       EPPTDIV--- -----GTDCV LYTVNWR--T NHQVTVTWTN RVQNKAQIVL
                                                       EAPVDVV--- -----GSDHV LFTVSWW--D ETHVIATWTN RVQNQSQLVM
                                                       EAPINEV--- -----TNDNI LYIVSWW--N KTHVLATWTN RVQNQSQMTM
                                                       EAPVHVV--- -----GSDNI LYTVSWW--N LTHVTATWTN RVQNQSQLVM
                                                       EAPVHVV--- -----GSDNI LYTVSWW--N LTHVTATWTN RVQNQSQLVM
                                                       SAPEDVV--- -----GEDHI IFTVAWL--T EDLVVGTWTN RVQNVAQLVL
                                                       EPPTDIV--- -----GTDCV LYTVNWR--T NHQVTVTWTN RVQNKAQIVL
                                                       EAPVDVV--- -----TSDNV LYNVNWW--N QTHVITTWTN RVQNQSQLTM
                                                       PPPVDVV--- -----GADNV LYTANWR--R DGEIVATWTN RVQNKAQLVL
                                                       EPPTDIV--- -----GTDCV LYTVNWR--T NHQVTVTWTN RVQNKAQIVL
                                                       EPPTDIV--- -----GTDCV LYTVNWR--T NHQVTVTWTN RVQNKAQIVL
                                                       ESPTDIV--- -----GTDCV LYTVNWR--T NHQVTVTWTN RVQNKAQIVL

                                                       YDT-KG-NAN N--------I YYEEETEG-W L----RIQP- P-LYHDR---
                                                       YDT-KG-NAN N--------I YYEKETEG-W L----RIQP- P-LYHNQ---
                                                       YDT-AG-NGE D--------L LYKVETKG-W L----RVHP- P-VYHNR---
                                                       YDT-KG-NAN N--------I YYEEETEG-W L----RIQP- P-LYHDR---
                                                       YDL-RG-NNS N--------I YYEEENEG-W L----RILP- L-VFHDE---
                                                       YDT-QG-NAN H--------V HRDEEIQG-W L----RIHP- P-FYHNQ---
                                                       YDT-KG-NAN N--------I YYEEETEG-W L----RIQS- P-LYHNQ---
                                                       YDI-QG-DAK L--------V LSDEETEG-W L----QPNL- P-IRTRD---
                                                       YDT-QG-AAK P--------V WYDEERRG-W L----QPNS- P-MRVGQ---
                                                       YDT-QG-ISK P--------I LHDEEIEG-W L----QPNR- P-IRAGD---
                                                       YDT-KG-GSN L--------I LANEETEG-W L----QPNR- P-IKVGN---
                                                       YSV-NG-DWQ P--------L FSEEEPNG-W LLS--TDEA- P-IHHNG---
                                                       YNT-QG-DAK S--------V LCDEETEG-W L----QPNF- P-IRSRD---
                                                       YNT-QG-DAK S--------V LCDEETEG-W L----QPNF- P-IRSRD---
                                                       YDM-QG-DAK L--------V LYDEETEG-W L----QPNS- P-IKAGD---
                                                       YDT-QG-NAN H--------V HRDEEIQG-W L----RIHP- P-FYHNQ---
                                                       YDT-QG-NAN H--------V HRDEEIQG-W L----RIHP- P-FYHNQ---
                                                       YDT-QG-TSS P--------I LDEEETEG-W L----QPNH- P-TKAAG---
                                                       YNSVTG-IPS N--------I LEIREIAG-W V----EVPT- P-IYHSASS-
                                                       YET-SG-QKT N--------I LTLEETKG-W V----HVPK- AVFLKDK---
                                                       YNI-WG-DAK S--------I LYDEETKG-W L----RPNK- P-IRVGD---
                                                       YNI-WG-DAK S--------I LYDEETKG-W L----RPNK- P-IRVGD---
                                                       YPV-TAKEPQ L--------L LEQKVTGG-W LLF--PANA- P-LHHRG---
                                                       YSL-NG-QWS P--------L DAEKVPHG-W VLF--AQQA- P-ILDKD---
                                                       YSL-NG-QWS P--------L DAEKVPHG-W VLF--AQQA- P-ILDKD---
                                                       YNM-YG-ETV K--------T FHIAESEG-W V----DIKN- L-FFYND---
                                                       YNV-YG-ETV E--------T LHIEEPEG-W V----DIKN- L-FFYNG---
                                                       YDT-SG-KAD D--------I LYQEEHRG-W L----RVQP- P-VYHNQ---
                                                       YDV-SG-NET Y--------L LTLNETEG-W L----EVPT- P-IIHDD---
                                                       YDT-NG-NAK N--------I FYEEETEG-W L----RIQP- P-VYHDR---
                                                       YDT-QG-NVE N--------I HYEHETEG-W L----RIQP- P-VYHNQ---
                                                       YNI-QG-NAK L--------V LSDEETEG-W L----QPNF- P-IKTRDYT-
                                                       YNI-QG-DVK L--------V LSDEETEG-W L----QPNI- P-IRTRD---
                                                       YDI-QG-DAK L--------V LSDEETEG-W L----QPNL- P-IRTRD---
                                                       YDI-QG-DAK L--------V LSDEETEG-W L----QPNL- P-IRTRD---
                                                       YSI-QG-DAK L--------V LSDEETEG-W L----QPNR- P-IRTRD---
                                                       YDT-QG-AGN P--------I LKDEETEG-W L----QPNR- PVIAGGG---
                                                       YDL-RG-NNS N--------I YYEEENEG-W L----RILP- L-VFHDE---
                                                       YDT-QG-AAK P--------V WYDEERRG-W L----QPNS- P-MRVGQ---
                                                       YDT-QG-AAK P--------V WYDEERRG-W L----QPNS- P-MRVGQ---
                                                       YGT-WG-NAK S--------V LYDKETEG-W L----QPNN- P-IRTGD---
                                                       YNI-WG-DAK S--------I LYDEETKG-W L----RPNK- P-IRVGD---
                                                       YNI-WG-DAK S--------I LYDEETKG-W L----RPNK- P-IRVGD---
                                                       YNI-WG-DAK S--------I LYDEETKG-W L----RPNK- P-IRVGD---
                                                       YNI-WG-DAK S--------I LYDEETKG-W L----RPNK- P-IRVGD---
                                                       YDT-QG-KAS H--------I HYEEETEG-W I----RVHS- P-LYHNE---
                                                       YDT-QG-TSK P--------I LYDEQIEG-W L----QPNR- P-IRAGD---
                                                       YDT-QG-TSK P--------I LYDEQIEG-W L----QPNR- P-IRAGD---
                                                       YDT-KG-NAN N--------I YYEEETEG-W L----RIQP- P-LYHNQ---
                                                       YDV-AG-NAD N--------M LLQREDEG-W L----RIQP- P-VYHNQ---
                                                       YDL-RG-NNS N--------I YYEEENEG-W L----RILP- L-VFHDE---
                                                       YDL-RG-NNS N--------I YYEEENEG-W L----RILP- L-VFHDE---
                                                       YET-DG-VPE N--------L LFKVETEG-W L----RVHP- P-VYHDR---
                                                       YET-DG-VPE N--------L LFKVETEG-W L----RVHP- P-VYHDR---
                                                       YDT-QG-KAS H--------I HYEEETEG-W V----RVHP- P-LYHNE---
                                                       YDT-QG-KAS H--------I HYEEETEG-W V----RVHP- P-LYHNE---
                                                       CRA-PMWECE E--------T HSERAPEGQW L----DAQPH P-LFAPDGDS
                                                       CRA-PMWECE E--------T HSERAPEGQW L----DAQPH P-LFAPDGDS
                                                       CRA-PMWECE E--------T HSERAPEGQW L----DAQPH P-LFAPDGDS
                                                       CRA-PTWECE E--------T HSERAPEGLW L----DAQPH P-LFAPDGDS
                                                       CRT-PTWECE E--------T HSERAPEGQW L----DAQPH P-VFAPDGDS
                                                       YST-GE-IAF NDVETEVLDH MYQEELSG-W L----RILP- S-VFSNR---
                                                       YDT-NG-NAE N--------I LYEEETEG-W L----RIQS- P-VYHDR---
                                                       YDT-KG-NGS N--------V YYEEESEG-W L----RILP- P-VFHNE---
                                                       YDT-KG-NGN N--------V YYEEESEG-W L----RILP- P-VFHNE---
                                                       YSL-AG-QWQ P--------L LTQEVTDG-W LLSAYTGAS- P-IYYKG---
                                                       CRA-PSWECE E--------T HSERAPEGQW L----DAQPH P-VFAPDGDS
                                                       YDT-QG-TGK L--------I WYDEEREG-W L----QPNS- P-TKVGN---
                                                       CRA-PLWKCE E--------T HSERAPEGQW L----DAQPH P-IFAPDGDS
                                                       YDT-RG-NSS N--------I YYEEESKG-W L----RILP- P-VFYNE---
                                                       YNK-YG-EIV K--------T LDVVEHEG-W V----EIKN- L-FFYKD---
                                                       YNM-YG-EIV K--------T LHVVEHKG-W L----DIKH- L-FFYKG---
                                                       YDT-KG-NAN N--------I YYEEETEG-W L----RIQP- P-LYHDR---
                                                       YDT-QG-ISK P--------I LHDEEIEG-W L----QPNR- P-IRAGD---
                                                       YDT-QG-AAK P--------V WYDEERRG-W L----QPNS- P-MRVGQ---
                                                       YDI-QG-DAK L--------V LSDEETEG-W L----QPNL- P-IRTRD---
                                                       YDT-KG-GSN L--------I LANEETEG-W L----QPNR- P-IKVGN---
                                                       YDT-KG-NSS N--------I YYEEESEG-W L----RILP- P-IFYNE---
                                                       YDT-QG-NVE N--------I HYEHETEG-W L----RIQP- P-VYHNQ---
                                                       YSI-QG-DAK L--------V LSDEETEG-W L----QPNR- P-IRTRD---
                                                       YDI-QG-DAK L--------V LSDEETEG-W L----QPNL- P-IRTRD---
                                                       YDI-QG-DAK L--------V LSDEETEG-W L----QPNL- P-IRTRD---
                                                       YDT-NG-NAK N--------I FYEEETEG-W L----RIQP- P-VYHDR---
                                                       YSL-AG-QWQ P--------L LTQEVTDG-W LLSAYTGAS- P-IYYKG---
                                                       YDT-KG-NAN N--------I YYEEETEG-W L----RIQS- P-LYHDQ---
                                                       YDL-RG-NNS N--------I YYEEENEG-W L----RILP- L-VFHDE---
                                                       YDT-QG-SGN P--------I LYDEETEG-W L----QPNR- P-IKSGT---
                                                       YNI-QG-DAK L--------V LSDEETEG-W L----QPNF- P-IKTRDYT-
                                                       YDA-QG-TAK L--------V WYDEEREG-W L----QPNS- P-VKVGN---
                                                       YDA-QG-TAK L--------V WYDEEREG-W L----QPNS- P-VKVGN---
                                                       YNASTG-EGS N--------L LTIEESEG-W V----EVPT- P-IYHEG---
                                                       YDL-RG-NNS N--------I YYEEENEG-W L----RILP- L-VFHDE---
                                                       YNT-QG-DIK L--------V FFDEETEG-W L----QPNI- P-IKTGN---
                                                       YDT-KG-NAN N--------I YYEEETEG-W L----RIQP- P-LYHDR---
                                                       YDL-RG-NNS N--------I YYEEENEG-W L----RILP- L-VFHDE---
                                                       YDL-RG-NNS N--------I YYEEENEG-W L----RILP- L-VFHDE---
                                                       YDL-RG-NNS N--------I YYEEENEG-W L----RILP- L-VFHDE---

                                                       YVIVAKLQDS GTK--AGRFL HATRLEY-R- NGALVDETDL TPGTCEVISL
                                                       YVIVAKLQDS GTS--AERFQ HATRFLY-K- DGRLSDETDL TPGPSEVISI
                                                       YAVILELQNE ETP--AGRFV HAILYEY-R- FGQLIRLKDL TPSASEVISI
                                                       YVIVAKLQDS GTK--AGRFL HATRLEY-R- NGALVDETDL TPGTCEVISL
                                                       YVIIVKLQDS GTP--AGRFQ HATRFEY-K- DGKLVGEKDL TPGAKEVISI
                                                       YVIILEARHI GSV--RGKFL HPMRYEY-K- NGILTNGIDL TPKRGEVNAM
                                                       YVIIVKLQDS GTK--AGRFQ HATRFEY-R- NGLLVDETDL TPGTNEVVSL
                                                       YILLLRREPS GTS--AGRFR HINRYEY-K- DGQFIMPLDL TPGPSEVHAI
                                                       HALLLHREDS GSS--AGKFQ HIVRYAY-D- GSRFTSPVDL TPGSSEVQAI
                                                       YALLLQWKDS GTN--AGKFR HIVRYEF-E- SGRFVSSVDL TPGPSEVHSI
                                                       HALLLRLEDS GIS--AGRFR HITRYEY-E- GGKFVSPVDL TPGPSEVHMI
                                                       YVLIRQPKPI VNTN-LGSFI HVIRYRL-L- NGVLDHETDL TPGATWVHAL
                                                       YLLLLRREPS GTS--AGRFR HINRYEY-K- DGQFVMPVDL TPGPSEVHTI
                                                       YLLLLRREPS GTS--AGRFR HINRYEY-K- DGQFVMPVDL TPGPSEVHTI
                                                       YALLLRREDS GTG--DGRFR HIVKYLN-E- DDQFIKPVDL TPGPSEVQTI
                                                       YVIILEARHI GSV--RGKFL HPMRYEY-K- NGILTNGIDL TPKRGEVNAM
                                                       YVIILEARHI GSV--RGKFL HPMRYEY-K- NGILTNGIDL TPKRGEVNAM
                                                       YALILQREDS NTS--AGRFR HIIRYEY-E- SGRFVSPVDL TPGPSEVHSI
                                                       SVLLLKSQDS GTS--DGAFA HLTRFTR-N- GLVLENETDL SPGRLAVISL
                                                       YLFLAKYQGT NTS--AGRYN HLTRYEY-K- DGVLENEVDL TPGQISVQSI
                                                       YALLLRFEHS GTS--AGRFY HINRYEF-K- DGQFVTPMDL TPGPSEVRTI
                                                       YALLLRFEHS GTS--AGRFY HINRYEF-K- DGQFVTPMDL TPGPSEVRTI
                                                       YVLILRDQPV ENKT-LGSFG HLTRYTL-SD NGTLKDELDL SPGETWVHSL
                                                       HLLVLATRPG AESDRLGSFG HLLRYRL-L- DGVWDGEEDL TPGNMWVQAV
                                                       HLLVLATRPG AESDRLGSFG HLLRYRL-L- DGVWDGEEDL TPGNMWVQAV
                                                       SVYMRKLQQS GTK--AGRFN HVTRYEE--- VGSTLIQKDL TPGAIEVQDI
                                                       STYMRKLQQS GTK--AGRFH HVTRYEK--- VGSTLIQKDL TPGAIEVQDI
                                                       YAVVLKLQNS GTN--AGRFL HATRYEY-K- GGRLIREKDL TPGATEVISI
                                                       YLILLSYQES GTA--AGRFN HVTRYQL-S- NGVLSNETDM SPGTVAVTSL
                                                       YVIITKLQES GTA--AGRFQ HATRFEY-K- NGRLIDETDL TPGANEVIII
                                                       YVIILKLQES GTE--AGRFQ HATRFVY-K- DGKLSDEKDL TPGPNEVMSI
                                                       YILLLRRESS GTS--AGRFR HINRYEY-K- DGQFIMPLDL TPGPSEVHAI
                                                       YILLLRREPS GTN--AGRFR HINRYEY-K- DGQFIIPLDL TPGPSEVHTI
                                                       YILLLRREPS GTS--AGRFR HINRYEY-K- DGQFIMPLDL TPGPSEVHAI
                                                       YILLLRREPS GTS--AGRFR HINRYEY-K- DGQFIMPLDL TPGPSEVHAI
                                                       YILLLRREPS GTS--AGRFR HINRYEY-K- DGQFIMPLDL TPGPSEVHTI
                                                       YALLLRRVDS GSS--AGRFR HIIRYEY-N- NNEFVSPVDL TPDPSEVHIV
                                                       YVIIVKLQDS GTP--AGRFQ HATRFEY-K- DGKLVGEKDL TPGAKEVISI
                                                       HALLLHREDS GSS--AGKFQ HIVRYAY-D- GSRFTSPVDL TPGSSEVQAI
                                                       HALLLHREDS GSS--AGKFQ HIVRYAY-D- GSRFTSPVDL TPGSSEVQAI
                                                       YALLLRREHS GTS--AGRFR HINRYEY-K- DGQFVMSMDL TPGPSEVHTI
                                                       YALLLRFEHS GTS--AGRFY HINRYEF-K- DGQFVTPMDL TPGPSEVRTI
                                                       YALLLRFEHS GTS--AGRFY HINRYEF-K- DGQFVTPMDL TPGPSEVRTI
                                                       YALLLRFEHS GTS--AGRFY HINRYEF-K- DGQFVTPMDL TPGPSEVRTI
                                                       YALLLRFEHS GTS--AGRFY HINRYEF-K- DGQFVTPMDL TPGPSEVRTI
                                                       YVIILKPQDI GTQ--AGRFL HPTRYVY-N- NGILTDEKDL TPKSGEVNAM
                                                       YALLLRLKDS GTN--AGKFR HIDRYEY-E- SGRFVSSVDL TPGPSEVHSI
                                                       YALLLRLKDS GTN--AGKFR HIDRYEY-E- SGRFVSSVDL TPGPSEVHSI
                                                       YVIIVKLQDS GTK--AGRFL HATRFEY-K- NGVLRGETDL TPGTREVVSL
                                                       YAVVLKLQNT GTS--AGRFV HATRYEY-K- LGRLIREKDL TPGSYEVISI
                                                       YVIIVKLQDS GTP--AGRFQ HATRFEY-K- DGKLVGEKDL TPGAKEVISI
                                                       YVIIVKLQDS GTP--AGRFQ HATRFEY-K- DGKLVGEKDL TPGAKEVISI
                                                       YVVLLELQHT GSSPNVGRFV HAIRYRY-M- EGRLIWPKDL TPNSSEVISI
                                                       YVVLLELQHT GSSPNVGRFV HAIRYRY-M- EGRLIWPKDL TPNSSEVISI
                                                       YVIILKPQDI GTQ--AGRFL HPTRYLY-N- NGILTDEKDL TPKSGEVNGM
                                                       YVIILKPQDI GTQ--AGRFL HPTRYLY-N- NGILTDEKDL TPKSGEVNGM
                                                       FLLLAAVQEG DKE----HFT HIKHVTL-T- QQRIAV---L SHGRYEVSEI
                                                       FLLLAAVQEG DKE----HFT HIKHVTL-T- QQRIAV---L SHGRYEVSEI
                                                       FLLLAAVQEG DKE----HFT HIKHVTL-T- QQRIAV---L SHGRYEVSEI
                                                       FLLLATVQEG DKE----HFT HIKHITL-T- QQRIAV---L SHGRYEVSEI
                                                       FLLLAAVQEG GQE----HFT HIKHVTL-T- QQRIAV---L SHGRYEVSEI
                                                       YAIVLQLEDS GTD--AGRFV HAIRFKYDT- DGRLLSKRDL TPVAAEVMYI
                                                       YVIIAKLQDS GTP--AGRFQ HATRFEY-R- NGRLVDETDL TPGANEVILI
                                                       YVIIVKLQDS GTS--AGRFQ HATRFEY-V- AGKLIDETDL TAGAKEVISI
                                                       YVIIAKLQES GTS--AGRFQ HATRFEY-V- AGKLIDEMDL TAGAKEVISI
                                                       YVFLVEPQPI GNKS-LGEFG HVTSYRL-L- NGVLDHEVDL TPGATWVHAL
                                                       FLLLGAVQEG AQE----HFT HIKHITL-T- QQRIAV---L SHGRYEVSEI
                                                       YALLLRREDS GTS--AGRFR HIVRYEH-D- GGQFTSPVDL TPGPSEVHSI
                                                       FLLLATVQEG DKE----HFT HIKHVTL-T- QQRIAV---L SHGRYEVSEI
                                                       YVIIVKLQDS GTS--AGRFQ HATRFKY-M- AGKLIDETDL TTGAKEVISI
                                                       FVYIRKLQPS GTK--AGRFH HVTRYDD--- TLQLSTQMDL TPGVTEVQDI
                                                       SVYIRKLQPS GTK--AGRFH HVTRYDE-T- FKQSPTQMDL TPDAIEVQNI
                                                       YVIVAKLQDS GTK--AGRFL HATRLEY-R- NGALVDETDL TPGTCEVISL
                                                       YALLLQWKDS GTN--AGKFR HIVRYEF-E- SGRFVSSVDL TPGPSEVHSI
                                                       HALLLHREDS GSS--AGKFQ HIVRYAY-D- GSRFTSPVDL TPGSSEVQAI
                                                       YILLLRREPS GTS--AGRFR HINRYEY-K- DGQFIMPLDL TPGPSEVHAI
                                                       HALLLRLEDS GIS--AGRFR HITRYEY-E- GGKFVSPVDL TPGPSEVHMI
                                                       YVIIVKLQDS GTS--AGRFQ HAVRFKY-T- AGKLIDETDL TAGAKEVISI
                                                       YVIILKLQES GTE--AGRFQ HATRFVY-K- DGKLSDEKDL TPGPNEVMSI
                                                       YILLLRREPS GTS--AGRFR HINRYEY-K- DGQFIMPLDL TPGPSEVHTI
                                                       YILLLRREPS GTS--AGRFR HINRYEY-K- DGQFIMPLDL TPGPSEVHAI
                                                       YILLLRREPS GTS--AGRFR HINRYEY-K- DGQFIMPLDL TPGPSEVHAI
                                                       YVIITKLQES GTA--AGRFQ HATRFEY-K- NGRLIDETDL TPGANEVIII
                                                       YVFLVEPQPI GNKS-LGEFG HVTSYRL-L- NGVLDHELDL TPGATWVHAL
                                                       YVIIVKLQDS GTK--AGRFL HATRFEY-K- NGALVDETDL TPGTNEVVSL
                                                       YVIIVKLQDS GTP--AGRFQ HATRFEY-K- DGKLVGEKDL TPGAKEVISI
                                                       YALLLRREDS GTS--AGRFR HINRYKY-E- GGQFTSPVDL TPGPSEVHTI
                                                       YILLLRRESS GTS--AGRFR HINRYEY-K- DGQFIMPLDL TPGPSEVHAI
                                                       YALLLRQEDS GTS--AGKFR HIVRYEC-D- DGRFTSRVDL TPGPSEVHSI
                                                       YALLLRQEDS GTS--AGKFR HIVRYEC-D- DGRFTSRVDL TPGPSEVHSI
                                                       SVLLLTNQDS GTS--AGSFS HLTRFTL-S- NGVLSNETDL SPGSQAVTSL
                                                       YVIIVKLQDS GTP--AGRFQ HATRFEY-K- DGKLVGEKDL TPGAKEVISI
                                                       YVLYLRREDS GTS--AGRFR HIDRYEY-K- DDRFIKPVDL TPGPSEVHTI
                                                       YVIVAKLQDS GTK--AGRFL HATRLEY-R- NGALVDETDL TPGTCEVISL
                                                       YVIIVKLQDS GTP--AGRFQ HATRFEY-K- DGKLVGEKDL TPGAKEVISI
                                                       YVIIVKLQDS GTP--AGRFQ HATRFEY-K- DGKLVGEKDL TPGAKEVISI
                                                       YVIIVKLQDS GTP--AGRFQ HATRFEY-K- DGKLVGEKDL TPGAKEVISI

                                                       LLVDHARARL YYLGTELGKP SHKNLYSVQL ----SGNE-- ---PPVCLSC
                                                       LAVDHARERL YYLATEPDNP SHRNLYSVQF ----EGNE-- ---APVCVSC
                                                       VAVDHAREIL YYIATGVGQP SQRNMYSVPL ----DGSE-- ---LPSCVSC
                                                       LLVDHARARL YYLGTELGKP SHKNLYSVQL ----SGNE-- ---PPVCLSC
                                                       LAVDHARKRL YYLGNELDEP SHRNVYSVQL ----DGNG-- ---APVCLSC
                                                       LAVDHIRERL YYLATLLEYP SERHLYSVQL ----DGTG-- ---EPVCLSC
                                                       LLVDHARNRL YYLGTELAKP SHKNLYSVQL ----EGNE-- ---PPVCLSC
                                                       LAADSPRGKV YYLATAPGEP SQRNLYSVPL ----DGSQ-- ---KPTCISC
                                                       LTVDARRGRV YYLATAPGEP SQRNLYSVAL ----DASQ-- ---NPTCISC
                                                       LAVDSLRGKV YYLATAPGEP TQRNLYSVPL ----DASQ-- ---KPTCISC
                                                       LAVDSLKKIV YYLATAPGEP NQRNLYSVPL ----NGSQ-- ---KPTCISC
                                                       HGVNDVKRVV YYTASPVGKS SEKHLYAVSL ETPEDSIS-- ---EPNCLSC
                                                       LAADSPRGRV YYLATAPGEP SQRNLYSVPL ----DGSQ-- ---KPTCISC
                                                       LAADSPRGRV YYLATAPGEP SQRNLYSVPL ----DGSQ-- ---KPTCISC
                                                       LAVDSSSGVV YYLATAPNEP SQRNLYSVPL ----DGSQ-- ---KPTCISC
                                                       LAVDHIRERL YYLATLLEYP SERHLYSVQL ----DGTG-- ---EPVCLSC
                                                       LAVDHIRERL YYLATLLEYP SERHLYSVQL ----DGTG-- ---EPVCLSC
                                                       LAVDLFRDRV YYLATAPGVP SQRNLYSVPL ----DASQ-- ---KPTCVSC
                                                       IGIDDINRRI YFLATGDGRP SERNLYYVPI NA--DGSE-- ---SPICVSC
                                                       LGVDE--KTV YYLATGENHA SQRNLYSVDV ----HRLK-- ---DPICLSC
                                                       LAADLPRGRV YYLATAPGKP TQRNLYSVPL ----DGSQ-- ---RPTCISC
                                                       LAADLPRGRV YYLATAPGKP TQRNLYSVPL ----DGSQ-- ---RPTCISC
                                                       VGVSEAKAVV YYTACPPGEP SQKHLYEVNL E-PEDLRP-- ---EPKCVSC
                                                       HGVNDLKRVV YFTASPPNEP SQKHLYEVSL SKPRDSDP-- ---APLCISC
                                                       HGVNDLKRVV YFTASPPNEP SQKHLYEVSL SKPRDSDP-- ---APLCISC
                                                       RAIDHFNGRI YYLASGPGEP SQRNLYSVPA ----DGSK-- ---EPTCISC
                                                       RAIDHFNGRI YYLASGPGEP SQRNLYSVPA ----DGSK-- ---EPTCISC
                                                       VTVDHVRQLL YYLGTGVGQP SQRNLYLVPL ----DGTE-- ---PPECVSC
                                                       LGTDKINERI YYLATGSDEP SQRNLYSVPI ----KGDN-- ---EPTCISC
                                                       LAVDHATERL YYLGNQLDKP SHRNLYSVQL ----DGSE-- ---APVCLSC
                                                       LAVDHVRERL YYLGTTLDKP SHRNVYSVQL ----AGNA-- ---APVCLSC
                                                       LAADSPRGKV YYLATAPGEP SQRNLYSVPL ----DGSQ-- ---RPTCISC
                                                       LAADSLRGKV YYLATAPGEP SQRNLYSVPL ----DGSQ-- ---KPTCISC
                                                       LAADSPRGKV YYLATAPGEP SQRNLYSVPL ----DGSQ-- ---KPTCISC
                                                       LAVDSPRGKV YYLATAPGEP SQRNLYLVPL ----DGSQ-- ---KPTCISC
                                                       LAADSPRGKV YYLATAPGEP SQRNLYSVPL ----DGSQ-- ---KPTCISC
                                                       VAVDSLRNRV YYLATAPGKP GQRNLYSVPL ----DASQ-- ---KPTCISC
                                                       LAVDHARKRL YYLGNELDEP SHRNVYSVQL ----DGNG-- ---APVCLSC
                                                       LTVDARRGRV YYLATAPGEP SQRNLYSVAL ----DASQ-- ---NPTCISC
                                                       LTVDARRGRV YYLATAPGEP SQRNLYSVAL ----DASQ-- ---NPTCISC
                                                       LAADLPRGRV YYLATAPGEP TQRNLYSVPL ----DGSQ-- ---KPTCISC
                                                       LAADLPRGRV YYLATAPGKP TQRNLYSVPL ----DGSQ-- ---RPTCISC
                                                       LAADLPRGRV YYLATAPGKP TQRNLYSVPL ----DGSQ-- ---RPTCISC
                                                       LAADLPRGRV YYLATAPGKP TQRNLYSVPL ----DGSQ-- ---RPTCISC
                                                       LAADLPRGRV YYLATAPGKP TQRNLYSVPL ----DGSQ-- ---RPTCISC
                                                       LAVDHIRGRL YYLTTMQDTP SQRHLYSVQI ----DGTG-- ---EPFCVSC
                                                       LAVDSLRGKV YYLATAPGEP TQRNLYTVPL ----DASQ-- ---KPTCISC
                                                       LAVDSLRGKV YYLATAPGEP TQRNLYTVPL ----DASQ-- ---KPTCISC
                                                       LLVDHARSTL YYLGTELDKP SHKNLYSVQL ----AGDE-- ---PPICLSC
                                                       VSLDHEREIL YFIATGIDQP QQRNLYSVPL ----DGSD-- ---LPECVSC
                                                       LAVDHARKRL YYLGNELDEP SHRNVYSVQL ----DGNG-- ---APVCLSC
                                                       LAVDHARKRL YYLGNELDEP SHRNVYSVQL ----DGNG-- ---APVCLSC
                                                       VAVDHTRGIL YYVATGVDRP SERNLYSVPL ----DGNE-- ---APRCISC
                                                       VAVDHTRGIL YYVATGVDRP SERNLYSVPL ----DGNE-- ---APRCISC
                                                       LAIDHIKGRL YYLATVQDTP SQRHLYSVQI ----DGTG-- ---EPICVSC
                                                       LAIDHIKGRL YYLATVQDTP SQRHLYSVQI ----DGTG-- ---EPICVSC
                                                       LAWDTKAHLV YYLGTRERRP GQRHLYIVRD ----PTADDP RHLEPLCVTC
                                                       LAWDTKAHLV YYLGTRERRP GQRHLYIVRD ----PTADDP RHLEPLCVTC
                                                       LAWDTKAHLV YYLGTRERRP GQRHLYVVRD ----PTADDP RRLEPLCVTC
                                                       LAWDTKKHLV YYLGTREKRP GQRHLYVVRD ----PTADDP RHFEPLCVTC
                                                       LAWDTQAHSV YYLATREKRP GQRHLYMVRD ----PTTDDP RRLEPLCVTC
                                                       AAVNKQRGIL YYVGTGVGKP THRNLYSVPL ----DGSR-- ---EPECVSC
                                                       LAVDHARERL YYLGNQLDKP SHRNLYSVQL ----NGNE-- ---DPVCLSC
                                                       LAVDHVRDRL YYLGNEFDAP SQRNLYSVQL ----NGNE-- ---RPVCLSC
                                                       LAVDHVRGRL YYLGNEFDAP SQRNLYSVQL ----NGNE-- ---RPVCLSC
                                                       HGVNDVKRVL YYTASPPGQP SQKQLYEVSL DASKDVPA-- ---TPNCLSC
                                                       LAWDTRSHLV YYLATRERSP GQKHLYVVKD ----PIADDP RRLEPLCVTC
                                                       LAVDANRGRV YYLATAPGKP TQRNLYSVPL ----DVSQ-- ---NPTCISC
                                                       LAWDTKAHLV YYLGTRERRP GQRHLYVVRD ----PTADDP RRLEPLCVTC
                                                       LAVDHARGRL YYLGNELDAP SQRNLYSVQL ----NGNE-- ---KPVCLSC
                                                       RAIDHFHGRI YYLATGPGKP SQRNLYSVPV ----DGSE-- ---KPTCISC
                                                       CTIDQSNGRI YYLASGLGKP SQKNLYSVPA ----DGSE-- ---KPTCISC
                                                       LLVDHARARL YYLGTELGKP SHKNLYSVQL ----SGNE-- ---PPVCLSC
                                                       LAVDSLRGKV YYLATAPGEP TQRNLYSVPL ----DASQ-- ---KPTCISC
                                                       LTADARRGRV YNLAAAPGEP SQRNLYSVAL ----DASQ-- ---NPTCISC
                                                       LAADSPRGKV YYLATAPGEP SQRNLYSVPL ----DGSQ-- ---KPTCISC
                                                       LAVDSLKKIV YYLATAPGEP NQRNLYSVPL ----NGSQ-- ---KPTCISC
                                                       LAVDHVRGRL YYLGNEFGAP SQRNLYSVQL ----NGNQ-- ---KPVCLSC
                                                       LAVDHVRERL YYLGTTLDKP SHRNVYSVQL ----AGNA-- ---APVCLSC
                                                       LAADSPRGKV YYLATAPGEP SQRNLYSVPL ----DGSQ-- ---KPTCISC
                                                       LAVDSPRGKV YYLATAPGEP SQRNLYLVPL ----DGSQ-- ---KPTCISC
                                                       LAADSPRGKV YYLATAPGEP SQRNLYSVPL ----DGSQ-- ---KPTCISC
                                                       LAVDHATERL YYLGNQLDKP SHRNLYSVQL ----DGSE-- ---APVCLSC
                                                       HGVNDVKRVL YYTASPPGQP SQKQLYEVSL DASKDVPA-- ---TPKCLSC
                                                       LLVDHARSRL YYLGTELDKP SHKNLYSVQL ----GGTE-- ---SPVCLSC
                                                       LAVDHARKRL YYLGNELDEP SHRNVYSVQL ----DGNG-- ---APVCLSC
                                                       LAVDSVRGRV YYLATAPGEP SQRNLYSVPL ----DASQ-- ---KPTCISC
                                                       LAADSPRGKV YYLATAPGEP SQRNLYSVPL ----DGSQ-- ---RPTCISC
                                                       QAVDSRRGRV YYFATAPGEP SRRNLYSVAL ----DASQ-- ---NPTCISC
                                                       QAVDSRRGRV YYFATAPGEP SRRNLYSVAL ----DASQ-- ---NPTCISC
                                                       IGADSLNERV YFLATGDGAP SQRNLYVVPL ----DGSD-- ---SPTCISC
                                                       LAVDHARKRL YYLGNELDEP SHRNVYSVQL ----DGNG-- ---APVCLSC
                                                       LAVDSARGRV YYLATAPGEP TQRNLYSVPL ----DGSQ-- ---EPTCISC
                                                       LLVDHARARL YYLGTELGKP SHKNLYSVQL ----SGNE-- ---PPVCLSC
                                                       LAVDHARKRL YYLGNELDEP SHRNVYSVQL ----DGNG-- ---APVCLSC
                                                       LAVDHARKRL YYLGNELDEP SHRNVYSVQL ----DGNG-- ---APVCLSC
                                                       LAVDHARKRL YYLGNELDEP SHRNVYSVQL ----DGNG-- ---APVCLSC

                                                       DVLTPEGN-- ----RCTYA- YAYFS----- ---------T NGSHYALYCA
                                                       NVITPEGN-- ----RCTYA- YAYFS----- ---------T DSSNYALSCS
                                                       NVITPEGK-- ----VCTYV- YPYFS----- ---------S KASYYALACV
                                                       DVLTPEGN-- ----RCTYA- YAYFS----- ---------T NGSHYALYCA
                                                       NVFSPEGN-- ----RCTYA- YAYFS----- ---------T DSSNYALSCS
                                                       TRVTPEGN-- ----MCQYA- HAYFS----- ---------T SASNYVFICS
                                                       EILTPEGN-- ----HCTYA- YAYFS----- ---------I NASHYALHCA
                                                       KLLTPEGN-- ----KCTYA- TASFS----- ---------S RRSYYAFTCS
                                                       EQLTPEGN-- ----KCAYA- TASFS----- ---------S RMSHYALICL
                                                       ELLTPEGN-- ----KCTYA- TAAFS----- ---------S RRSYYAFTCS
                                                       ALLTPEGN-- ----KCTYV- SASFS----- ---------R LRSYYTLICF
                                                       QLKTPEGN-- ----QCSYVS SVLFS----- ---------T DFSHYVLTCS
                                                       ELLTPEGN-- ----KCTYA- TASFS----- ---------S RRSYYSLVCS
                                                       ELLTPEGN-- ----KCTYA- TASFS----- ---------S RRSYYSLVCS
                                                       ELLTPEGN-- ----KCTYA- TASFS----- ---------T QRSYYAVTCS
                                                       TRVTPEGN-- ----MCQYA- HAYFS----- ---------T SASNYVFICS
                                                       TRVTPEGN-- ----MCQYA- HAYFS----- ---------T SASNYVFICS
                                                       ELLTPEGN-- ----KCAYA- TASFS----- ---------S LRSYYALLCS
                                                       NFETPEKN-- ----TCKYA- AASFS----- ---------K DKSYYVLTCS
                                                       AQKSPEGN-- ----NCTYV- SASFS----- ---------R DKSHYSLTCL
                                                       KLLTLEGN-- ----KCVYA- TASFS----- ---------S QRSYYALTCS
                                                       KLLTLEGN-- ----KCVYA- TASFS----- ---------S QRSYYALTCS
                                                       KLKTPEGN-- ----DCKYVS SVKFS----- ---------R DFSRYVMTCA
                                                       TIETPEGN-- ----NCTYV- SVSFS----- ---------T DFSHYALSCL
                                                       TIETPEGN-- ----NCTYV- SVSFS----- ---------T DFSHYALSCL
                                                       NVLTPEGN-- ----TCKYA- DVLFS----- ---------P FRSYYVLICQ
                                                       NVITPEGN-- ----QCKYA- DVSFS----- ---------P FRSYYALVCQ
                                                       NVLSPEGN-- ----SCTYA- SAYFS----- ---------S DCSYYVLACA
                                                       NYLTPEGN-- ----NCTYA- TVRFS----- ---------S DMSFYTLTCA
                                                       YVLTPEGN-- ----NCTYA- YAYFS----- ---------T ESSNYALSCS
                                                       NVLTPEGN-- ----RCTYA- YAFFS----- ---------K SSSYYALSCS
                                                       KLLTPEGN-- ----KCTYA- TASFS----- ---------S RRTYYAFTCS
                                                       KLLTPEGN-- ----KCTYA- TASFS----- ---------S RRSYYAFTCS
                                                       KLLTPEGN-- ----KCTYA- TASFS----- ---------S WRSYYAFICS
                                                       KLLTPEGN-- ----KCTYA- TASFS----- ---------S SRSYYAFTCS
                                                       KLLTPEGN-- ----RCTYA- TASFS----- ---------R QRSYYALTCS
                                                       EMLTPEGN-- ----KCTYA- SAVFS----- ---------K FRSYYTLSCF
                                                       NVFSPEGN-- ----RCTYA- YAYFS----- ---------T DSSNYALSCS
                                                       EQLTPEGN-- ----KCAYA- TASFS----- ---------S RMSHYALICL
                                                       EQLTPEGN-- ----KCAYA- TASFS----- ---------S RMSHYALICL
                                                       KLLTPEGN-- ----KCTYA- TASFS----- ---------S QRSHYALTCS
                                                       KLLTLEGN-- ----KCVYA- TASFS----- ---------S QRSYYALTCS
                                                       KLLTLEGN-- ----KCVYA- TASFS----- ---------S QRSYYALTCS
                                                       KLLTLEGN-- ----KCVYA- TASFS----- ---------S QRSYYALTCS
                                                       KLLTLEGN-- ----KCVYA- TASFS----- ---------S QRSYYALTCS
                                                       TQFSPEGN-- ----LCRYA- YAYFS----- ---------T SASNYALSCS
                                                       ELLTPEGN-- ----KCTYA- TASFS----- ---------R LRSYYALTCS
                                                       ELLTPEGN-- ----KCTYA- TASFS----- ---------R LRSYYALTCS
                                                       QLLTPEGN-- ----HCTYA- YAYFS----- ---------V NGSHYALYCA
                                                       NVVSPEGN-- ----TCTYV- HASFS----- ---------S DNSYYVIACA
                                                       NVFSPEGN-- ----RCTYA- YAYFS----- ---------T DSSNYALSCS
                                                       NVFSPEGN-- ----RCTYA- YAYFS----- ---------T DSSNYALSCS
                                                       NIITPEGH-- ----VCSYA- YPSFS----- ---------I DNTYYAVACT
                                                       NIITPEGH-- ----VCSYA- YPSFS----- ---------I DNTYYAVACT
                                                       TQFSPEGN-- ----LCRYA- YAYFS----- ---------T SASNYALSCS
                                                       TQFSPEGN-- ----LCRYA- YAYFS----- ---------T SASNYALSCS
                                                       DLGEVLWSSR FYYTNCTHF- GASVSPPM-- -------ENE SSGYYVLYCE
                                                       DLGEVLWSSR FYYTNCTHF- GASVSPPM-- -------ENE SSGYYVLYCE
                                                       DLGEVLWSSR FYYTNCTHF- GASVSPPN-- -------GDE TQGYYVLYCE
                                                       DLGEALWSSR FYYTNCTHF- GASVSPPM-- -------DVD GQGYYVLYCE
                                                       DLGEVLWSSR FYYTNCTHF- SASVSPPS-- -------VNG GQGYYVLHCE
                                                       NVPTPEGH-- ----TCSFV- YAYFS----- ---------D DSSHYTLNCA
                                                       RVVTPEGN-- ----LCTYA- YAYFS----- ---------T DRSNYALSCS
                                                       NVVSPEGK-- ----RCKYA- YAYFS----- ---------T DCSYYALSCS
                                                       NVVSPEGK-- ----RCTYA- YAYFS----- ---------T DCSYYALSCS
                                                       ELKTPEGN-- ----TCKYVS SIAFS----- ---------K DFSNYVLTCS
                                                       DIADTQLNNR LYYTNCTHF- GASVNPPLLD EQAQEPKDDE ELGYYVLYCE
                                                       EQLTPEGN-- ----KCNYA- TASFS----- ---------S YMSHYALICT
                                                       DLGEVLWSSR FYYTNCTHF- GASVSPAK-- -------TVD TQGYYVLYCE
                                                       NVVSPEGN-- ----RCTYA- YAYFS----- ---------T NCSYYALSCS
                                                       NVLTPEGN-- ----ACTYA- DAIFS----- ---------P FGQHYVLICQ
                                                       NVLTPEGN-- ----VCTYA- DAIFS----- ---------P LGQYYVLVCH
                                                       DVLTPEGN-- ----RCTYA- YAYFS----- ---------T NGSHYALYCA
                                                       ELLTPEGN-- ----KCTYA- TAAFS----- ---------S RRSYYAFTCS
                                                       EQLTPEGN-- ----KCAYA- TASFS----- ---------S RMSHYALICL
                                                       KLLTPEGN-- ----KCTYA- TASFS----- ---------S RRSYYAFTCS
                                                       ALLTPEGN-- ----KCTYV- SASFS----- ---------R LRSYYTLICF
                                                       NVVSPERK-- ----RCTYA- YAYFS----- ---------T DCSYYALSCS
                                                       NVLTPEGN-- ----RCTYA- YAFFS----- ---------K SSSYYALSCS
                                                       KLLTPEGN-- ----RCTYA- TASFS----- ---------R QRSYYALTCS
                                                       KLLTPEGN-- ----KCTYA- TASFS----- ---------S SRSYYAFTCS
                                                       KLLTPEGN-- ----KCTYA- TASFS----- ---------S WRSYYAFICS
                                                       YVLTPEGN-- ----NCTYA- YAYFS----- ---------T ESSNYALSCS
                                                       ELKTPEGN-- ----TCKYVS SVAFS----- ---------K DFSNYVLTCS
                                                       ELLTPEGN-- ----RCTYA- YAYFS----- ---------A NGSHYALHCA
                                                       NVFSPEGN-- ----RCTYA- YAYFS----- ---------I DSSNYALSCS
                                                       EVLTPEGN-- ----RCTYA- TASFS----- ---------L LRSYYSLICS
                                                       KLLTPEGN-- ----KCTYA- TASFS----- ---------S RRTYYAFTCS
                                                       EQHTPEGN-- ----KCAYA- YASFS----- ---------S RMSHYALSCS
                                                       EQHTPEGN-- ----KCAYA- YASFS----- ---------S RMSHYALSCS
                                                       AIETPEGN-- ----NCLYA- AASFS----- ---------S DFSHYVVTCS
                                                       NVFSPEGN-- ----RCTYA- YAYFS----- ---------I DSSNYALSCS
                                                       ELLTPEGN-- ----KCTYA- TASFS----- ---------S QRSFYALTCA
                                                       DVLTPEGN-- ----RCTYA- YAYFS----- ---------T NGSHYALYCA
                                                       NVFSPEGN-- ----RCTYA- YAYFS----- ---------T DSSNYALSCS
                                                       NVFSPEGN-- ----RCTYA- YAYFS----- ---------T DSSNYALSCS
                                                       NVFSPEGN-- ----RCTYA- YAYFS----- ---------T DSSNYALSCS

                                                       GPDPVFIAIV N--AN-HRQI SIWEENRSLR -RKLAARTQP IVKNFNVNA-
                                                       GPDPVYIVIM D--AN-HKQL YTWEENRALR -RKVAARKQP VIKNLCVFA-
                                                       GPNPAFVVIF D--SY-QNPL YSWEENRSLR -RKLASRSHP LIKNLDVRV-
                                                       GPDPVFIAIV N--AN-HRQI SIWEENRSLR -RKLAARTQP IVKNFNVNA-
                                                       GPDPLFITIM N--AN-HKRI YNWEENRPLR -QKLATRTQP IFRNFYITV-
                                                       GPDPLTVQIF N--AD-RGFL YLWEGNQDLR -ERLASRVRP IISKKIIRT-
                                                       GPDPVFITIM N--AN-HRQI FIWEENRSLR -RKVAGRTQP VIKNFNVNA-
                                                       GPDPTTVTIN D--NN-HQTV LIWNTNQVTR -TLLSRRLIP QRKDFNVTV-
                                                       GPDPLTVTIH DT-ED-NRQI MTWQGNNLIR -SMLSLRLMP LQKNFNVTV-
                                                       GPDPTAITIN D--RN-HRPI LTWNTNSLIR -QLLSQRLMP QQRDFSVTV-
                                                       GPDPITVGIY N--SD-HQFV LGWNNNTMLR -DALLERLMP QRRDMNITV-
                                                       GPDPAIIKVY D--LD-GTEL YTWTANSELR -HMLDKRILP EQRDLHINS-
                                                       GPDPTTVTIN D--EK-HRPV LTWNLNPVSR -MLLSRRLLP QRKDFNVTV-
                                                       GPDPTTVTIN D--EK-HRPV LTWNLNPVSR -MLLSRRLLP QRKDFNVTV-
                                                       GPDPTTVEIY N--KN-HQSV STWNTNMRVR -ELLSERLVP QQRNYTITV-
                                                       GPDPLTVQIF N--AD-RGFL YLWEGNQDLR -ERLASRVRP IISKKIIRT-
                                                       GPDPLTVQIF N--AD-RGFL YLWEGNQDLR -ERLASRVRP IISKKIIRT-
                                                       GPDPVTVTIN D--AN-HRPV LSWETNSLTR -NLLSHRLMP QQRDFIVTV-
                                                       GPDPATVRVY N--STDHSQI YSWQENLALR -EKISLVLKP TVKDITVNI-
                                                       GPDPSTVRIY D--SN-HKLV TSWEENKPLR -EKLAARTQP TVKDLTVNI-
                                                       GPNPTMVTIN D--AE-NKSL LFWNINEDVR -MILSLRQIP QQKDFNITV-
                                                       GPNPTMVTIN D--AE-NKSL LFWNINEDVR -MILSLRQIP QQKDFNITV-
                                                       GPDPAIIKIY D--SR-GTEL YTWSDNHALR -HMLAKRVLP QQMDLTFPL-
                                                       GPDPATTRIF D--YE-RKEL HTWSANRLVR -DMISKRLAP RVKDLYVES-
                                                       GPDPATTRIF D--YE-RKEL HTWSANRLVR -DMISKRLAP RVKDLYVES-
                                                       GPDPTIIDIF N--SN-HRKV YSWENNLLLR -RKLTRRELP IVKDLYVRA-
                                                       GPDPTFIDIF D--SN-HRKI FSWEHNLMLR -LRLTKRELP IVKDLYVHA-
                                                       GPDPTTVSIF D--AE-RRLL YSWENNRSLR -RRLLARTQP RVMNLDVRA-
                                                       GPDPTTARIY N--SS-HQQV YSWQENESLR -ERLKAKLQP TPLNLIITA-
                                                       GPDPLFITIM N--SN-HQLL LTWEENQSLR -QKLATRSQP LVKNFYVDA-
                                                       GPDPVFIAIM D--AN-HRQL YSWEDNGPLR -RQLAARKQP VIKNLNVKA-
                                                       GPDPTIVTIN D--NN-HQTV LIWNTNQMMR -TLLSRRLMP QQRNFNINV-
                                                       GPDPATVTIN D--NN-HNPV MIWNTNQMTR -TLLSRRLMP QQRNFNITV-
                                                       GPDPATVTIN D--NN-HQSV LIWNTNQDTR -ARLSRRLMP QQKDFNVTV-
                                                       GPDPATVTIN D--NN-HQPV LTWNTNQATR -TLLSRRLMP QQRNFNITV-
                                                       GPDPITVTIN D--NN-HQPV LTWNTNKLVR -ILLSRRLMP QQRNFNITV-
                                                       GPDPTTVTIY D--SN-HQSI LTWRNNAALR -KSLSGRLMP QQRDFNVTV-
                                                       GPDPLFITIM N--AN-HKRI YNWEENRPLR -QKLATRTQP IFRNFYITV-
                                                       GPDPLTVTIH DT-ED-NRQI MTWQGNNLIR -SMLSLRLMP LQKNFNVTV-
                                                       GPDPLTVTIH DT-ED-NRQI MTWQGNNLIR -SMLSLRLMP LQKNFNVTV-
                                                       GPDPATVTIY N--AT-HYPI LIWHTNKNTR -LRLSQRLIP QRKDFKINV-
                                                       GPNPTMVTIN D--AE-NKSL LFWNINEDVR -MILSLRQIP QQKDFNITV-
                                                       GPNPTMVTIN D--AE-NKSL LFWNINEDVR -MILSLRQIP QQKDFNITV-
                                                       GPNPTMVTIN D--AE-NKSL LFWNINEDVR -MILSLRQIP QQKDFNITV-
                                                       GPNPTMVTIN D--AE-NKSL LFWNINEDVR -MILSLRQIP QQKDFNITV-
                                                       GPDPLTVRIF N--AD-HKFL YPWEENRYLR -GKLATRLRP IVKMLVVKG-
                                                       GPDPATITIM D--RN-HQPI LIWKTNLLIR -QLLSQRLMP QQRNFNITV-
                                                       GPDPATITIM D--RN-HQPI LIWKTNLLIR -QLLSQRLMP QQRNFNITV-
                                                       GPDPVFVTIM N--AN-HRQI FIWEENRSLR -RKLAGRARP ILKNLNVNA-
                                                       GPDPMFVRIF D--VY-HTPL YSWEENQALR -RKLATRSHP RIYNLDVKV-
                                                       GPDPLFITIM N--AN-HKRI YNWEENRPLR -QKLATRTQP IFRNFYVTV-
                                                       GPDPLFITIM N--AN-HKRI YNWEENRPLR -QKLATRTQP IFRNFYVTV-
                                                       GPDPTFVVIF D--SD-ERPL HLWEENRPLR -RKLTSRRQP RIKDFDVRV-
                                                       GPDPTFVVIF D--SD-ERPL HLWEENRPLR -RKLTSRRQP RIKDFDVRV-
                                                       GPDPLTVRIF N--AD-HKFL YPWEENRYLR -GKLARRLRP IVKMLVAKG-
                                                       GPDPLTVRIF N--AD-HKFL YPWEENRYLR -GKLARRLRP IVKMLVAKG-
                                                       GPGLPLAAVH LI-TT-HKMI RVLYDTRIQR GDKLSQLALP TRRSFEVSLP
                                                       GPGLPLAAVH LI-TT-HKMI RVLYDTRIQR GDKLSQLALP TRRSFEVSLP
                                                       GPGLPLAGVH LM-TS-HKMI RVLYDTRIQR GDKLSQLALP TRRSFEVPLP
                                                       GPGLPLAGVH MT-SS-HRMV RVLYDTRIQR AGKLSELALP TRRNFEVPLP
                                                       GPGLPLAGVH SM-TT-HKMV RLLYDTRIQR ADRLSQLALP TRRSFELSLP
                                                       GPDPSTVMIF DT-AS-HRLL YTWERNRSLR -QKLATRMQP LIKNLQIRV-
                                                       GPDPLFIAIM D--SK-HRRL YTWEENRSLR -QKLATRLQP LIKNTYVEA-
                                                       GPDPVFVTIR N--AD-HRKV YDWEENRSLR -RKVAARTHP TYKNLQVSV-
                                                       GPDPLFVTIR N--AD-HRKV YDWEENRSLR -RKVAARTHP TYKNLQVSV-
                                                       GPDPATVRIY D--LE-GKEL FTWAGSHVLR -LMIANRVLP QQRDLEVES-
                                                       GPGLPLAAIH SM-RT-HKIV RILYDTRIQR AELLSQLALP KRQSFEVPLP
                                                       GPDLLTVRVH DVDAD-HRRM MTWEDNWLTR -SMLSYRLMP LQKDFNVTV-
                                                       GPGLPLAAVH MM-SS-HKMI RVLYDTRIQR ADKLSQLALP TRRSFEVPLP
                                                       GPDPVFITIR N--SD-HRKV YDWEENRSLR -RKVAARTHP IYKNLRVSV-
                                                       GPDPVIVGIF D--NT-HKKV YSWEDNLSLR -SKLARRELP LVKDLYVRA-
                                                       GPDPAFVSIF N--NA-HQKV YSWENNLSLR -KKLAKRHLP LVKDLDVRA-
                                                       GPDPVFIAIV N--AN-HRQI SIWEENRSLR -RKLAARTQP IVKNFNVNA-
                                                       GPDPTAITIN D--RN-HRPI LTWNTNSLIR -QLLSQRLMP QQRDFSVTV-
                                                       GPDPLTVTIH DT-ED-NRQI MTWQGNNLIR -SMLSLRLMP LQKNFNVTV-
                                                       GPDPTTVTIN D--NN-HQTV LIWNTNQVTR -TLLSRRLIP QRKDFNVTV-
                                                       GPDPITVGIY N--SD-HQFV LGWNNNTMLR -DALLERLMP QRRDMNITV-
                                                       GPDPVFVTIR N--AD-HRKV YNWEENRSLR -RKVAARTQP TYKNLQVPM-
                                                       GPDPVFIAIM D--AN-HRQL YSWEDNGPLR -RQLAARKQP VIKNLNVKA-
                                                       GPDPITVTIN D--NN-HQPV LTWNTNKLVR -ILLSRRLMP QQRNFNITV-
                                                       GPDPATVTIN D--NN-HQPV LTWNTNQATR -TLLSRRLMP QQRNFNITV-
                                                       GPDPATVTIN D--NN-HQSV LIWNTNQDTR -ARLSRRLMP QQKDFNVTV-
                                                       GPDPLFITIM N--SN-HQLL LTWEENQSLR -QKLATRSQP LVKNFYVDA-
                                                       GPDPATVRIY D--LE-GKEL FTWADSRVLR -LMIANRVLP QQRNLEVES-
                                                       GPDPVFIAVM N--AN-HRQI FIWEENRSLR -RKVASRTQP IVKNLNVNA-
                                                       GPDPLFITIM N--AN-HKRI FNWEENRPLR -QKLATRTQP IFRNFYVTV-
                                                       GPDPATVTIN D--AN-HQPV LTWKLNEMVR -TLLSRRLIP QRKDFNVTV-
                                                       GPDPTIVTIN D--NN-HQTV LIWNTNQMMR -TLLSRRLMP QQRNFNINV-
                                                       GPDLLAVTIH D--EN-HRRI TTWEDNKLIR -DMLSKKLMP LQRDFNVTV-
                                                       GPDLLAVTIH D--EN-HRRI TTWEDNKLIR -DMLSKKLMP LQRDFNVTV-
                                                       GPDPVTVRVY N--SS-HEQV LSWQENETLR -AKISLVLKP VIKDFYVTV-
                                                       GPDPLFITIM N--AN-HKRI FNWEENRPLR -QKLATRTQP IFRNFYVTV-
                                                       GPDPTTVTIY D--EN-HQPV STWTNNDLTR -KLLSRKLMP KQKDFNITV-
                                                       GPDPVFIAIV N--AN-HRQI SIWEENRSLR -RKLAARTQP IVKNFNVNA-
                                                       GPDPLFITIM N--AN-HKRI YNWEENRSLR -QKLATRTQP IFRNFYVTV-
                                                       GPDPLFITIM N--AN-HKRI YNWEENRSLR -QKLATRTQP IFRNFYVTV-
                                                       GPDPLFITIM N--AN-HKRI YNWEENRPLR -QKLATRTQP IFRNFYVTV-

                                                       NGYTNKVKLY LPPDFDETKK ---YPLLINV ---YAGPNTI RITEEATYGF
                                                       NGHKNKVRLY LPPDFDETKS ---HPLLINV ---YAGPNTI RITEEATFGF
                                                       NGYDSKVRLY LPPDFDQNKS ---YPLLINV ---YSGPNTV RITEQNTNGF
                                                       NGYTNKVKLY LPPDFDETKK ---YPLLINV ---YAGPNTI RITEEATYGF
                                                       NGYKNKVKLS LPPDFDEKKS ---YPLLINV ---YAGPNTV RVTNEASFGF
                                                       E-FENTIKLY LPPDFNTTQK ---YPLLINV ---YAGPNTA KYTDEFSYGF
                                                       NGYTNKVKLY LPPDFDEKKK ---YPLLINV ---YAGPNTV RITEEATYGF
                                                       NGYDCRVRLF LPPDFDESKL ---YPMMVFV ---YGGPNTV RIVDDAKYGY
                                                       NGYDCRVRLF LPPDFDETQS ---YPMLVYV ---YGGPDTI RITDAARYGY
                                                       NGYNSRVRLL LPPNFDENKS ---YPLLVYV ---YGGPNTV RITDNVKYDY
                                                       NGYNSRVRLL LPPDFNENES ---YPMLVHV ---YAGPNTV RITDVLKVDY
                                                       HGFEAKVRLF LPEDFNSSAQ ---YPMLVNV ---YAGPGSQ RINDGFSVGF
                                                       NGYDCKVRLL LPPDFDESKS ---YSLLVFV ---YAGPNTV KIVDEARIGF
                                                       NGYDCKVRLL LPPDFDESKS ---YSLLVFV ---YAGPNTV KIVDEARIGF
                                                       NGYDCRVKLL LPPDFDENKV ---YPMLVYV ---YGGPNTL RIIEEASFGY
                                                       E-FENTIKLY LPPDFNTTQK ---YPLLINV ---YAGPNTA KYTDEFSYGF
                                                       E-FENTIKLY LPPDFNTTQK ---YPLLINV ---YAGPNTA KYTDEFSYGF
                                                       NGYNARVRLF LPPDFDKNKS ---YPLLVFV ---YAGPNTV RITDAAKYEY
                                                       NGYDARVRLR LPPNLDENDT ETKYPMLVET ---YAGPNSL RITDSGSYGF
                                                       NGYDCKVRLL LPPNFSKKKS ---YPLILNV ---YGAPDTL RIIDTSGYGY
                                                       NGYDSRVRLL LPPDFDEGKS ---YPLLVFV ---YAGPNSV RIIDDAKIGY
                                                       NGYDSRVRLL LPPDFDEGKS ---YPLLVFV ---YAGPNSV RIIDDAKIGY
                                                       NGFDVRVRLQ LPQDFDPSKK ---YPLYVNV ---YAGPGSQ AIIDNFSVGY
                                                       AGFNAKVRLL LPPDFDASNK ---YPMLVNV ---YAGPNSQ RINDIFSVGF
                                                       AGFNAKVRLL LPPDFDASNK ---YPMLVNV ---YAGPNSQ RINDIFSVGF
                                                       NGYDSKVRLF LPHNFDESKS ---YPMLVNV ---YAGPNTA KINDAASYSY
                                                       NGYDSKVRLL LPHNFDESKS ---YPMLVNV ---YAGPNTA KINDAASYSY
                                                       NGYDSKVRLY LPPDFDERNS ---YPLLINV ---YAGPNTV RITESNTHGF
                                                       NGYGSKVRLL LPPQFDENDS ---YPMMVYV ---YAGPNTV RITDAASYGF
                                                       NGYSNKVKLY LPPDFDENKS ---YPLLINV ---YAGPNTV RITEEATFGF
                                                       NGYNNKVRLY MPPDFDEKKA ---YPLLINV ---YAGPNTI KITDEVTYGF
                                                       NGYDCKVRLF LPPDFDESKS ---YPMMVFV ---YGGPNTV RIVDDAKYGY
                                                       NGYDCKVRLL LPPDFDESKS ---YAMMVFV ---YGGPNTV RIVDDAKYGY
                                                       NGYDCRVRLF LPPDFDESKS ---YPMMVFV ---YGGPNTV RIVDDAKYGY
                                                       NGYDCKVRLL LPPDFDESKL ---YPMMVYV ---YGGPNTA RIVDDAKYGY
                                                       NGYDCKVRLL LPPDFDESKS ---YPLMLFV ---YAGPNTV RIIDEARYGY
                                                       NGYDCTVRLM LPHDFDESKS ---YPMLLYV ---YAGPNTV RITEAVRYDL
                                                       NGYKNKVKLS LPPDFDEKKS ---YPLLINV ---YAGPNTV RVTNEASFGF
                                                       NGYDCRVRLF LPPDFDETQS ---YPMLVYV ---YGGPDTI RITDAARYGY
                                                       NGYDCRVRLF LPPDFDETQS ---YPMLVYV ---YGGPDTI RITDAARYGY
                                                       NGYDSRVRLL LPPDFDESKS ---YPLLVFV ---YAGPNTV RIIDDFKIGY
                                                       NGYDSRVRLL LPPDFDEGKS ---YPLLVFV RQIYAGPNSV RIIDDAKIGY
                                                       NGYDSRVRLL LPPDFDEGKS ---YPLLVFV RQIYAGPNSV RIIDDAKIGY
                                                       NGYDSRVRLL LPPDFDEGKS ---YPLLVFV RQIYAGPNSV RIIDDAKIGY
                                                       NGYDSRVRLL LPPDFDEGKS ---YPLLVFV RQIYAGPNSV RIIDDAKIGY
                                                       ---ENRVKLV LPADFDESKS ---YPLLINV ---YAGPNTA KYTDEFSYGF
                                                       NGYDSRVRLL LPPNFDENKS ---YPLLVNT ---YGGPNTV RITDNAKYEY
                                                       NGYDSRVRLL LPPNFDENKS ---YPLLVNT ---YGGPNTV RITDNAKYEY
                                                       NGYTSKVKLY LPPDFDEKKR ---YPLLINV ---YAGPNTV RITEEATFGF
                                                       NGYKSKVRLY LPPDFDDRKK ---YPLLINV ---YSGPNTV RITDSNTHGF
                                                       NGYKNKVKLS LPPDFDEKKS ---YPLLINV ---YAGPNTV RVTNEASFGF
                                                       NGYKNKVKLS LPPDFDEKKS ---YPLLINV ---YAGPNTV RVTNEASFGF
                                                       NGYDNKVRLY LPPDFDDSKS ---YPLLINV ---YAGPNTV RVTDANTFGF
                                                       NGYDNKVRLY LPPDFDDSKS ---YPLLINV ---YAGPNTV RVTDANTFGF
                                                       ---ETRVKLV LPADFDESKS ---YPLLINV ---YAGPNTA KYTDEFSYGF
                                                       ---ETRVKLV LPADFDESKS ---YPLLINV ---YAGPNTA KYTDEFSYGF
                                                       QGWKAQVQLL LPPSWREELR DAAFPVLVEV ---NGRPGSE AVTDRFKIDW
                                                       QGWKAQVQLL LPPSWREELR DAAFPVLVEV ---NGRPGSE AVTDRFKIDW
                                                       QGWKAQVQLL LPPSWREELR DAAFPVLVEV ---NGRPGSE AVTDRFKIDW
                                                       QGWRAQVQLL LPPSWREELR DAAFPVLVEV ---NGRPGSE AVTDKFRIDW
                                                       QGWRAHVQLL LPPSWREELR DAAFPVLVEV ---NGRPGSE AVTDKFRIDW
                                                       NGYDCNVRLY LPHDFDDRKS ---YPLLINV ---YAGPNTV RITEANTHGF
                                                       NGYNNNVKLY LPPDFDEKKS ---YPLLINV ---YAGPNTV RITDEATFGF
                                                       NGYKSNVKLS LPPDFDERKR ---YPLLINV ---YAGPNTV RITDEASFGF
                                                       NGYKSNVKLS LPPDFDERKR ---YPLLINV ---------- ----------
                                                       NGFNARVRLL LPQDFDPAKK ---YPMLVNV ---YAGPDSQ RINDGFSVGF
                                                       QGWRAQVQLL LPPSWREELR DAAFPVLVEV ---NGRPGSA AVTDQFRVDW
                                                       NGYNVRVRLL LPPDFDEKKS ---YPMLVNV ---YGGPNSV KITDFSKIGY
                                                       QGWKAQVQLL LPPSWREELR DAAFPVLVEV ---NGRPGSE AVTDRFKIDW
                                                       NGYKSNVKLS LPPDFDEKKR ---YPLLINV ---YAGPNTV RITDEVSFGF
                                                       NGYESKVRLF LPHNFDESKS ---YPMLVNV ---YAGPNTA KIIDVASYGY
                                                       NGYESKVRLF LPHNFDESKS ---YPMLVNV ---YAGPNTL KIIDAASYGH
                                                       NGYTNKVKLY LPPDFDETKK ---YPLLITV ---YAGPNTI RITEEATYGF
                                                       NGYNSRVRLL LPPNFDENKS ---YPLLVYV ---YGGPNTV RITDNVKYDY
                                                       NGYDCRVRLF LPPDFDETQS ---YPMLVYV ---YGGPDTI RITDAARYGY
                                                       NGYDCRVRLF LPPDFDESKL ---YPMMVFV ---YGGPNTV RIVDDAKYGY
                                                       NGYNSRVRLL LPPDFNENES ---YPMLVHV ---YAGPNTV RITDVLKVDY
                                                       NGYKCNVKLS LPPDFDEKKR ---YPLLINV ---YAGPNTV RITDEASFGF
                                                       NGYNNKVRLY MPPDFDEKKA ---YPLLINV ---YAGPNTI KITDEVTYGF
                                                       NGYDCKVRLL LPPDFDESKS ---YPLMLFV ---YAGPNTV RIIDEARYGY
                                                       NGYDCKVRLL LPPDFDESKL ---YPMMVYV ---YGGPNTA RIVDDAKYGY
                                                       NGYDCRVRLF LPPDFDESKS ---YPMMVFV ---YGGPNTV RIVDDAKYGY
                                                       NGYSNKVKLY LPPDFDENKS ---YPLLINV ---YAGPNTV RITEEATFGF
                                                       NGFNARVRLL LPQDFDPAKK ---YPMLVNV ---YAGPDSQ RINDGFSVGF
                                                       NGYTNKVKLY LPPDFDEKKK ---YPLLINV ---YAGPNTV RITEEATYGF
                                                       NGYKNKVKLS LPPDFDEKKS ---YPLLINV ---YAGPNTV RVTNEASFGF
                                                       NGYDARVRLL LPPDFDENET ---YPLLVFV ---YAGPNTV RIVDEGKFEY
                                                       NGYDCKVRLL LPSDFDESKS ---YPMMVFV ---YGGPNTV RIVDDAKYGY
                                                       NGYDSRVRLF LPPDFDETES ---YPMLVYV ---YGGPNSA RIVDVAKFGY
                                                       NGYDSRVRLF LPPDFDETES ---YPMLVYV ---YGGPNSA RIVDVAKFGY
                                                       NGYNAKVRLR LPPQLDESDT DTKYPMLVYT ---YAGPNSA RITESGSYGF
                                                       NGYKNKVKLS LPPDFDEKKS ---YPLLINV ---YAGPNTV RVTNEASFGF
                                                       NGYDCRVRLL LPPDFDENKS ---YPLLVFV ---YAGPNSA RITDDHKIGY
                                                       NGYTNKVKLY LPPDFDETKK ---YPLLINV ---YAGPNTI RITEEATYGF
                                                       NGYKNKVKLS LPPDFDEKKS ---YPLLINV ---YAGPNTV RVTNEASFGF
                                                       NGYKNKVKLS LPPDFDEKKS ---YPLLINV ---YAGPNTV RVTNEASFGF
                                                       NGYKNKVKLS LPPDFDEKKS ---YPLLINV ---YAGPNTV RVTNEASFGF

                                                       ESYIVTNRSV IYGRIDGRGS AYKGSKMLFE IYRRLGTVEI EDQIIITRTL
                                                       ESYLVTNRSI IFGRIDGRGS AYKGSKMLFE IYRKLGTVEI EDQIAVTKIL
                                                       ESYMVTNRSV IYGHIDGRGS AYKGSKMLFE IYRRIGTVEI EDQIAVTRYL
                                                       ESYIVTNRSV IYGRIDGRGS AYKGSKMLFE IYRRLGTVEI EDQIIITRTL
                                                       ESYIVTNRSV IYGRIDGRGS AYKGSKMLFE IYRRLGTVEI EDQIAVTRIL
                                                       ESYMAANRNV IYGYIDGRGS ANKGTSSLYT IYRNLGTVEI EDQIATTEEM
                                                       ESYIVTNRSV IYGRIDGRGS AYKGSKMLFE IYRRLGTVEI EDQIVITRIL
                                                       EHYLTTNRSM VHAWIDGRGS AFKGSNMLFE IYRKIGTVEI EDTIAVTEIL
                                                       EYYMTTNQRV ICAWIDGRGS AFKGSKMLFE IYRHIGIVEV EDTIEVTKIL
                                                       EYYLTTNKHV IYAWIDGRGS AFKGSKMLFE IYRNIGTVEI EDTIAVTKAL
                                                       EYYLTTNKRI IYAWIDGRGS AYKGSKMLFE IYRSVGTVEV EDTIAVTAAL
                                                       ESYMTTNRHV VYALIDGRGS VSKGTAILFA VYRNLGSAEI EDQITVTRKL
                                                       EHYLTTNRSI VHAWIDVRGS AYKGSNMLFE IYRKIGTVEI EDTIAVTAIL
                                                       EHYLTTNRSI VHAWIDVRGS AYKGSNMLFE IYRKIGTVEI EDTIAVTAIL
                                                       EHYFTTNRNV IYALIDGRGS SNKGSKMLFE IYRKMGTVEI EDTIAVTAIL
                                                       ESYMAANRNV IYGYIDGRGS ANKGTSSLYT IYRNLGTVEI EDQIATTEEM
                                                       ESYMAANRNV IYGYIDGRGS ANKGTSSLYT IYRNLGTVEI EDQIATTEEM
                                                       EYYLTTNRRV IYAWIDGRGS AFKGSKMLFE IYRRLGTVEI EDTIAVTAEL
                                                       YNYMSTNRKV IWAHIDGRGS AYKGNKMLFE IYRKLGTVEI QDQIDVTRRL
                                                       QSYLTTNRSI IYAYIDGRGS AFRGSKILHA TYKRLGSGEV EDQIEVTKYL
                                                       EHYLTTNRKV VCAWIDARGS AFKGSKMLFE IYRKMGTVEV EDTIAITAIL
                                                       EHYLTTNRKV VCAWIDARGS AFKGSKMLFE IYRKMGTVEV EDTIAITAIL
                                                       DKFATTAKNI IEAKIDGRGT NSRGTAMLYS VYRNLGSAEM EDQIDATKLL
                                                       ETYMTTSRRV IYAWIDGRGS SNKGTEMLYA VYRRLGSAEL EDQINVTRKL
                                                       ETYMTTSRRV IYAWIDGRGS SNKGTEMLYA VYRRLGSAEL EDQINVTRKL
                                                       QSYMATNRSV IYAYIDGRGS SNKGSKMLFE IYRNLGTVEV EDQITVTRKL
                                                       QSYMTTNRSV IYAYIDGRGS SNKGSNMLFE IYRNLGTVEV EDQITVTRKL
                                                       ESYMATNRSV IYGHIDGRGS AYKGSKMLFE IYRRMGTVEI EDQIAVTRYL
                                                       HSFMTTNRSV IYAWIDGRGS AYKGSAMLYE IYRALGTVEI EDQIAVTKIL
                                                       ESYMVTNKRV IYGRIDGRGS AFKGSKMLFE IYRRLGTVEI EDQITVTRML
                                                       EAYMVTNRSV IYGRIDGRGS AYKGSKMLFE IYRKLGTVEI EDQITVTRIL
                                                       EYYLTTNRSM VHAWIDGRGS AFKGSNMLFE IYRKMGTVEI EDTIAVTEIL
                                                       EHYLTTNRSM VHAWIDGRGS AFKGSNMLFE IYRKLGTVEI EDTIAVTEIL
                                                       EYYLTTNRSM VHAWIDGRGS AFKGSNMLFE IYRKLGTVEI EDTIAVTEIL
                                                       EHYLTTNRSI VHAWIDGRGS AFKGSNMLFE IYRKLGTVEI EDTIAVTEIL
                                                       EHYLTTNRSI VHASIDVRGS AFKGSNMLFE IYRKLGTVEI EDTIAVTEIL
                                                       EYYMTTNKRV IYAWIDGRGS AFKGSKMLFE IYRKMGTVEI EDTIAVTAAL
                                                       ESYIVTNRSV IYGRIDGRGS AYKGSKMLFE IYRRLGTVEI EDQIAVTRIL
                                                       EYYMTTNQRV ICAWIDGRGS AFKGSKMLFE IYRHIGIVEV EDTIEVTKIL
                                                       EYYMTTNQRV ICAWIDGRGS AFKGSKMLFE IYRHIGIVEV EDTIEVTKIL
                                                       EYYLTTNRTV VYAWIDARGS AFKGSNMLFE IYRKLGTVEI EDTIAVTAIL
                                                       EHYLTTNRKV VCAWIDARGS AFKGSKMLFE IYRKMGTVEV EDTIAITAIL
                                                       EHYLTTNRKV VCAWIDARGS AFKGSKMLFE IYRKMGTVEV EDTIAITAIL
                                                       EHYLTTNRKV VCAWIDARGS AFKGSKMLFE IYRKMGTVEV EDTIAITAIL
                                                       EHYLTTNRKV VCAWIDARGS AFKGSKMLFE IYRKMGTVEV EDTIAITAIL
                                                       EAYMATNRSV VYGYIDGRGS ANKGSKMLHA VYRRLGTAEI DDQIEVTETL
                                                       EYYLTTNKRV IYAWIDARGS AFKGSKMLFE IYKNIGTVEI EDTIAVTAAL
                                                       EYYLTTNKRV IYAWIDARGS AFKGSKMLFE IYKNIGTVEI EDTIAVTAAL
                                                       EAYMVTNRSV IYGRIDGRGS AYKGSKMLFE IYRRLGTVEI EDQIAVTRTL
                                                       ESYMATNRSV IYGHIDGRGS AFKGSKMLFE IYRRIGTVEI EDQIAVTRYL
                                                       ESYMVTNRSV IYGRIDGRGS AYKGSKMLFE IYRRLGTVEI EDQIAVTRVL
                                                       ESYMVTNRSV IYGRIDGRGS AYKGSKMLFE IYRRLGTVEI EDQIAVTRVL
                                                       ESYMVTNRSV IYGHIDGRGS AFKGSKILFE IYRRLGTVEI QDQIDVTRYL
                                                       ESYMVTNRSV IYGHIDGRGS AFKGSKILFE IYRRLGTVEI QDQIDVTRYL
                                                       EAYMATNRSV VYGYIDGRGS ANKGSKMLHA VYRRLGTAEI DDQIEVTETL
                                                       EAYMATNRSV VYGYIDGRGS ANKGSKMLHA VYRRLGTAEI DDQIEVTETL
                                                       GTYMSSHNDV VYVRLDVRGA RGQGKRDL-- -FRRIGGVEV QDQLTVLKHL
                                                       GTYMSSHNDV VYVRLDVRGA RGQGKRDL-- -FRRIGGVEV QDQLTVLKHL
                                                       GTYMSSHNDV VYVRLDVRGA RGQGKRDL-- -FRRIGGVEV QDQLTVLRHL
                                                       GTYMSSHNDI VYVRLDVRGA RGQGKKDL-- -FRKIGGVEV QDQLTVLKHL
                                                       GTYMSSHNDV VYVRLDVRGA RGQGKRAL-- -FRRIGGVEV QDQLTVLRHL
                                                       ESYMTTNRSV IYGHIDGRGS AYKGSKMLFE IYRRMGTVEI EDQIAVTRAL
                                                       ESYMVTNKNV VYGRIDGRGS AFKGSKMLFE IYRRLGTVEI EDQITVTRLL
                                                       ESYMVTNRSV IYGRIDGRGS AYKGSKMLFE IYRRLGTVEI EDQIAVTRLL
                                                       ---------- ---------- ---------- ---------- ----------
                                                       ETYMSTNRHV IHAWIDGRGS SSKGTAMIYA VYRNLGSAEM EDQINVSRKL
                                                       GTYMSSHNDV VYVRLDVRGA RGQGKRAL-- -YRRIGGVEV QDQVTVLRHL
                                                       EHYLTTNKRV IHMWIDGRGS AYKGSEMLFE IYRRMGTVEV EDTIAVTKIL
                                                       GTYMSSHNDV VYVRLDVRGA RGQGKKDL-- -FRKIGGVEV QDQLTVLRHL
                                                       DSYMVTNRSV IYGRIDGRGS AYKGSKMLFE IYRRLGTVEI EDQIAVTRLL
                                                       HAYMTTNRSV IYAYIDGRGS SNKGSKMLFE IYRKLGTVEV EDQISVTRKL
                                                       QVYMTTNRSV IYAYIDGRGS SNKGSKMLFS IYRKLGTVEV EDQITVTRQL
                                                       ESYIVTNRSV IYGRIDGRGS AYKGSKMLFE IYRRLGTVEI EDQIIITRTL
                                                       EYYLTTNKHV IYAWIDGRGS AFKGSKMLFE IYRNIGTVEI EDTIAVTKAL
                                                       EYYMTTNQRV ICAWIDGRGS AFKGSKMLFE IYRHIGIVEV EDTIEVTKIL
                                                       EHYLTTNRSM VHAWIDGRGS AFKGSNMLFE IYRKIGTVEI EDTIAVTEIL
                                                       EYYLTTNKRI IYAWIDGRGS AYKGSKMLFE IYRSVGTVEV EDTIAVTAAL
                                                       ESYMVTNRSV IYGRIDGRGS AYKGSKMLFE IYRRLGTVEI EDQIAVTRLL
                                                       EAYMVTNRSV IYGRIDGRGS AYKGSKMLFE IYRKLGTVEI EDQITVTRIL
                                                       EHYLTTNRSI VHASIDVRGS AFKGSNMLFE IYRKLGTVEI EDTIAVTEIL
                                                       EHYLTTNRSI VHAWIDGRGS AFKGSNMLFE IYRKLGTVEI EDTIAVTEIL
                                                       EYYLTTNRSM VHAWIDGRGS AFKGSNMLFE IYRKLGTVEI EDTIAVTEIL
                                                       ESYMVTNKRV IYGRIDGRGS AFKGSKMLFE IYRRLGTVEI EDQITVTRML
                                                       ETYMSTNRHV IHAWIDGRGS SSKGTAMIYA VYRNLGSAEM EDQINVSRKL
                                                       ESYIVTNRSV IYGRIDGRGS AYKGSKMLFE IYRRLGTVEI EDQIVITKTL
                                                       ESYMVTNRSV IYGRIDGRGS AYKGSKMLFE IYRRLGTVEI EDQIAVTRVL
                                                       DHYITTNRRA IYAWIDGRGS AFKGSKMLFE IYRNMGTVEV ADTIAVTAIL
                                                       EYYLTTNRSM VHAWIDGRGS AFKGSNMLFE IYRKMGTVEI EDTIAVTEIL
                                                       EHYMTTNKRV IYAWIDGRGS AFKGSKMLFE IYRRIGTVEV EDTIAVTKIL
                                                       EHYMTTNKRV IYAWIDGRGS AFKGSKMLFE IYRRIGTVEV EDTIAVTKIL
                                                       WNYMATNRSV IHAEIDGRGS AYKGSNMLYE IYRNLGTVEI QDQIAVTKAL
                                                       ESYMVTNRSV IYGRIDGRGS AYKGSKMLFE IYRRLGTVEI EDQIAVTRVL
                                                       EHYFTTSRDV VYARIDARGS AYKGSNMLFE IYRKLGTVEV EDTIAVTSIL
                                                       ESYIVTNRSV IYGRIDGRGS AYKGSKMLFE IYRRLGTVEI EDQIIITRTL
                                                       ESYMVTNRSV IYGRIDGRGS AYKGSKMLFE IYRRLGTVEI EDQIAVTRVL
                                                       ESYMVTNRSV IYGRIDGRGS AYKGSKMLFE IYRRLGTVEI EDQIAVTRVL
                                                       ESYMVTNRSV IYGRIDGRGS AYKGSKMLFE IYRRLGTVEI EDQIAVTRVL

                                                       QEKYSWIDSN RTGIWGWSYG GFSAAMVLAT DAESVFKCGI SVAPVTSWIY
                                                       QQTYSWIDRN RTAIWGWSYG GFSTAMVLAT DSESVFKCGI SVAPVTSWIY
                                                       QQTYPWIDAN RTAIWGWSYG GFATAMTLAT DKDSVFKCGI SVAPVSSWIY
                                                       QEKYSWIDSN RTGIWGWSYG GFSAAMVLAT DAESVFKCGI SVAPVTSWIY
                                                       QETYSWIDSN RTAIWGWSYG GFSTAMVLAT DKASVFKCGI SVAPVTSWIY
                                                       LRRFPWIDRN RTAIWGWSYG GYATSMVLAT DKQSVFKCGI SVAPVTSWIY
                                                       QQKYSWIDSN RTGIWGWSYG GFSTAMVLAT DTESVFKCGI SVAPVTSWIY
                                                       QKQYSWIDAN RTGIWGWSYG GFTTGMMMAQ DTNFVFKCGI SVAPVTSWIY
                                                       QERYKWIDPQ RTGIWGWSYG GFTSGMVLAT DAESVFKCGI SVAPVSSWIY
                                                       QNKYKWIDAN RTGLWGWSYG GFTSGMVLAT DTASVFKCGI SVAPVTSWIY
                                                       QKQYKWIDAN RTGIWGWSYG GFTTGMTLAT DTASVFKCGI SVAPVTSWIY
                                                       QEKYPWIDKN RTAIWGWSYG GYSTAMVLTK DYDNVFKCGI SVAPVTNWIY
                                                       QKQYKWIDAN RTGIWGWSYG GFTTGMALAQ DTDSVFKCGI SVAPVSSWIY
                                                       QKQYKWIDAN RTGIWGWSYG GFTTGMALAQ DTDSVFKCGI SVAPVSSWIY
                                                       QKRYKWIDAN RTGIWGWSYG GFHTGMALAK DDGSVFKCGI SVAPVTSWIY
                                                       LRRFPWIDRN RTAIWGWSYG GYATSMVLAT DKQSVFKCGI SVAPVTSWIY
                                                       LRRFPWIDRN RTAIWGWSYG GYATSMVLAT DKQSVFKCGI SVAPVTSWIY
                                                       QKRYKWIDAN RTGIWGWSYG GFTTGMVLAT DTASVFKCGI SVAPVTSWIY
                                                       QETYGWIDAD RTAIWGWSYG GFASTMALAT DHDSVFKCGI SVAPVTSWIY
                                                       LSKYSWIDPR RVGVWGWSYG GFTTSMILAT DVQNIFKCGI AVAPVTSWIY
                                                       QKRYKWIDAN RTGIYGWSYG GFTTGMVMAQ DVNSVFKCGI SIAPVTSWIY
                                                       QKRYKWIDAN RTGIYGWSYG GFTTGMVMAQ DVNSVFKCGI SIAPVTSWIY
                                                       QEQFSWIDRN RTAIGGWSYG GYSAATILTK DRGNVFKCGH SGAPVTNWMY
                                                       QQKFDWIDSK RTAIWGWSYG GFSTASILTK DTGNVFKCGI AVAPVTNWIY
                                                       QQKFDWIDSK RTAIWGWSYG GFSTASILTK DTGNVFKCGI AVAPVTNWIY
                                                       QEMYPWIDSK RTGIWGWSYG GFSTAMVLAK DTDSVFKCGI SVAPVSSWIY
                                                       QEMYSWIDSK RTAIWGWSYG GFCTAMVLAK DVDSVFKCGI SVAPVSSWIY
                                                       QETYPWIDAN RTAIWGWSYG GFSTAMVLAT DMDSVFKCGI SVAPVSSWIY
                                                       KNKYSWIDSN RIAIWGWSYG GYATAMVLAT DTESVFKCGI SVAPVSSWIY
                                                       QQKFPWIDQN RTAIWGWSYG GFSTAMVLAT DKESVFKCGV SVAPVTSWIY
                                                       QQTYSWIDPN RTAIWGWSYG GFATAMALAT DRESVFKCGI SVAPVTSWIY
                                                       QKQYSWIDAN RTGIWGWSYG GFTTGMVMAQ DINFVFKCGI SVAPVTSWIY
                                                       QKQYSWIDAN RTGVWGWSYG GFTTGMVMAQ DTNFVFKCGI SVAPVTSWIY
                                                       QKQYSWIDAN RTGIWGWSYG GFTTGMVMAQ DTNFVFKCGI SVAPVTSWIY
                                                       HKRYSWIDAN RTGIWGWSYG GFTTGMVMAQ DTNFIFKCGI SVAPVTSWIY
                                                       QKQYSWIDAN RTGIWGWSYG GFTTGMVMIQ DTNSVFKCGI SIAPVSSWIY
                                                       QKQYKWIDAN RTGIWGWSYG GFTTAMTLAT DAASVFKCGI SVAPVTSWIY
                                                       QETYSWIDSN RTAIWGWSYG GFSTAMVLAT DKASVFKCGI SVAPVTSWIY
                                                       QERYKWIDPQ RTGIWGWSYG GFTSGMVLAT DAESVFKCGI SVAPVSSWIY
                                                       QERYKWIDPQ RTGIWGWSYG GFTSGMVLAT DAESVFKCGI SVAPVSSWIY
                                                       QKRYKWIDEN RTGIWGWSYG GFTTGMVMAN DVDSVFKCGI SVAPVTSWIY
                                                       QKRYKWIDAN RTGIYGWSYG GFTTGMVMAQ DVNSVFKCGI SIAPVTSWIY
                                                       QKRYKWIDAN RTGIYGWSYG GFTTGMVMAQ DVNSVFKCGI SIAPVTSWIY
                                                       QKRYKWIDAN RTGIYGWSYG GFTTGMVMAQ DVNSVFKCGI SIAPVTSWIY
                                                       QKRYKWIDAN RTGIYGWSYG GFTTGMVMAQ DVNSVFKCGI SIAPVTSWIY
                                                       LAVYPWLDGN KTAIWGWSYG GFATAMAMAT DEQSVFKCGI SVAPVTSWIY
                                                       LKQYKWIDAN RVGIWGWSYG GFTTGMVLAT DTASVFKCGI SVAPVTSWIY
                                                       LKQYKWIDAN RVGIWGWSYG GFTTGMVLAT DTASVFKCGI SVAPVTSWIY
                                                       QQRYSWIDSN RTGIWGWSYG GFSTAMVLAT DTESVFKCGI SVAPVTSWIY
                                                       QKLYPWIDAN RTAIWGWSYG GFATAMALAT DKDSVFKCGI SVAPVTSWIY
                                                       QETYSWIDSN RTAIWGWSYG GFSTAMVLAT DKASVFKCGI SVAPVTSWIY
                                                       QETYSWIDSN RTAIWGWSYG GFSTAMVLAT DKASVFKCGI SVAPVTSWIY
                                                       QEKYSWIDAN RTAIWGWSYG GFAAAMTLAT DHDSVFKCGI SVAPVSSWIY
                                                       QEKYSWIDAN RTAIWGWSYG GFAAAMTLAT DHDSVFKCGI SVAPVSSWIY
                                                       LAAYPWLDGN KTAIWGWSYG GFATAMVMAT DEQSVFKCGI SVAPVTSWIY
                                                       LAAYPWLDGN KTAIWGWSYG GFATAMVMAT DEQSVFKCGI SVAPVTSWIY
                                                       LKTLKYLDVT RVGVWGWGYG GYVTAMVLGS Q-ENVFKCGV AVNPIADWLY
                                                       LKTLKYLDVT RVGVWGWGYG GYVTAMVLGS Q-ENVFKCGV AVNPIADWLY
                                                       LKTLKYLDVT RVGVWGWGYG GYVTAMVLGS Q-ENVFKCGV AVNPIADWLY
                                                       LKTHKYLDVT RVGVWGWGYG GYVTAMVLGN Q-ENVFKCGV AVNPIADWMY
                                                       LDTLKYLDES RVGVWGWGYG GYVTAMVLGS Q-QNVFKCGV AVNPIADWLY
                                                       QDTYAWIDGN RTAIWGWSYG GFATAMTLAT DKDSVFKCGI SVAPVSSWIY
                                                       QQMYPWIDRN RTAIWGWSYG GFSTAMVLAT DKESVFKCGI SVAPVTSWIY
                                                       QETYPWIDSN KTGIWGWSYG GFSTTMVLAT DRKSVFKCGI SVAPVTSWIY
                                                       ---------- ---------- ---------- ---------- ----------
                                                       QKMFPWIDKN KTAIWGWSYG GYSTASILTK DDDSVFKCGI SVAPVTNWIY
                                                       LDTLKYLDES RVGVWGWGYG GYVTSMVLGS Q-QNVFKCGV AVNPIADWLY
                                                       QERYRWIDPD RIGIWGWSYG GFTTAMVLVT DKEFVFKCGI SVAPVTSWIY
                                                       LKTHKYLDDT RVGVWGWGYG GYVTAMVLGS Q-ENVFKCGV AVNPIADWLY
                                                       QETYPWIDSS RTGIWGWSYG GFSTAMVLAT DRKSVFKCGI SVAPVTSWIY
                                                       QEMFPRIDSK RTGVWGWSYG GFCTAMILAK DLTSVFKCGI AVAPVSSWIY
                                                       QEMFPWIDSK RTGVWGWSYG GFSTAMILAK DTSFVFKCGI AIAPVSSWIY
                                                       QEKYSWIDSN RTGIWGWSYG GFSAAMVLAT DAESVFKCGI SVAPVTSWIY
                                                       QNKYKWIDAN RTGLWGWSYG GFTSGMVLAT DTASVFKCGI SVAPVTSWIY
                                                       QERYKWIDPQ RTGIWGWSYG GFTSGMVLAT DAESVFKCGI SVAPVSSWIY
                                                       QKQYSWIDAN RTGIWGWSYG GFTTGMMMAQ DTNFVFKCGI SVAPVTSWIY
                                                       QKQYKWIDAN RTGIWGWSYG GFTTGMTLAT DTASVFKCGI SVAPVTSWIY
                                                       QETYPWIDSS KTGIWGWSYG GFSTAMVLAT DRKSVFKCGI SVAPVTSWIY
                                                       QQTYSWIDPN RTAIWGWSYG GFATAMALAT DRESVFKCGI SVAPVTSWIY
                                                       QKQYSWIDAN RTGIWGWSYG GFTTGMVMIQ DTNSVFKCGI SIAPVSSWIY
                                                       HKRYSWIDAN RTGIWGWSYG GFTTGMVMAQ DTNFIFKCGI SVAPVTSWIY
                                                       QKQYSWIDAN RTGIWGWSYG GFTTGMVMAQ DTNFVFKCGI SVAPVTSWIY
                                                       QQKFPWIDQN RTAIWGWSYG GFSTAMVLAT DKESVFKCGV SVAPVTSWIY
                                                       QKMFPWIDKN KTAIWGWSYG GYSTASILTK DDDSVFKCGI SVAPVTNWIY
                                                       QQRYSWIDSN RTGIWGWSYG GFSAAMVLAT DTESVFRCGI SVAPVTSWIY
                                                       QETYSWIDSN RTAIWGWSYG GFSTAMVLAT DKASVFKCGI SVAPVTSWIY
                                                       QKQYKWIDAN RTGIWGWSYG GFTTGMVMAT DTASVFKCGI SVAPVTSWIY
                                                       QKQYSWIDAN RTGIWGWSYG GFTTGMVMAQ DINFVFKCGI SVAPVTSWIY
                                                       QERYSWIDPD RTGIWGWSYG GFTTGMVLAT DVESVFKCGI SVAPVTSWIY
                                                       QERYSWIDPD RTGIWGWSYG GFTTGMVLAT DVESVFKCGI SVAPVTSWIY
                                                       QETYGWIDAD RTAIWGWSYG GFTSTMALST DTDSVFKCAI AVAPVSSWIY
                                                       QETYSWIDSN RTAIWGWSYG GFSTAMVLAT DKASVFKCGI SVAPVTSWIY
                                                       QKQYKWIDAN RTGVWGWSYG GFTTGMVLAQ DANSVFKCGI SVAPVTSWIY
                                                       QEKYSWIDSN RTGIWGWSYG GFSAAMVLAT DAESVFKCGI SVAPVTSWIY
                                                       QETYSWIDSN RTAIWGWSYG GFSTAMVLAT DKASVFKCGI SVAPVTSWIY
                                                       QETYSWIDSN RTAIWGWSYG GFSTAMVLAT DKASVFKCGI SVAPVTSWIY
                                                       QETYSWIDSN RTAIWGWSYG GFSTAMVLAT DKASVFKCGI SVAPVTSWIY

                                                       YDSLYTERFM GLPTPEDNQS GY-NDTDVSR RVEGMRGKKY MLIHGTADDN
                                                       YDSLYTERFM GLPTPEDNLE GY-NRTDVTR RVEGIRGKKY MLIHGTGDDN
                                                       YDSIYTERFM GLPTPDDNLG GY-NRTDVTR RVEGIRGKKY MLIHGTGDDN
                                                       YDSLYTERFM GLPTPEDNQS GY-NDTDVSR RVEGMRGKKY MLIHGTADDN
                                                       YDSLYTERFM GLPTPADNLY GY-NHTDVAR RVEGIRGKKY MLIHGTGDDN
                                                       YDSIYTERFM GLPTAEDNLR GY-NNSDVTR KVEGIRGKKY LLIHGTGDDN
                                                       YDSLYTERFM GLPTPEDNQR GY-NDTDVSR RVEGIRGKKY MLIHGTADDN
                                                       YDSIYTERLM GLPTPEDNLD GY-NRTDISR LSEGIRGKKY MLIHGTGDDN
                                                       YDSIYTERYM GLPSENDNLA GY-NDTDISR RVEGIRGKKY MLIHGTADDN
                                                       YDSIYTERFM GLPTPEDNLA GY-NRTDITR QVEGIRGKKY MLIHGTGDDN
                                                       YDSIYTERYM GLPTPEDNLA GY-NRTDITR QAEGIRGKKF LLIHGTGDDN
                                                       YDSIYTERFM GLPTVKDNLK NY-ETSSVLS RVKKLADKKY MLVHGTGDDN
                                                       YDSIYTERFM GLPTVEDNLI GY-DRTDISR RSEGIRGKKY MLIHGTGDDN
                                                       YDSIYTERFM GLPTVEDNLI GY-DRTDISR RSEGIRGKKY MLIHGTGDDN
                                                       YDSVYTERFM GLPTAEDNLI GY-NNTDISR ISEGIRGKKY MVIHGTGDDN
                                                       YDSIYTERFM GLPTAEDNLR GY-NNSDVTR KVEGIRGKKY LLIHGTGDDN
                                                       YDSIYTERFM GLPTAEDNLR GY-NNSDVTR KVEGIRGKKY LLIHGTGDDN
                                                       YDSIYTERFM GLPTPEDNLA GY-NRTDITR RAEGIRGKKY MLIHGTGDDN
                                                       YDSIYTERYM GLPKEFDNLE GY-VASNAPG LVEGIRGKRY MLIHGTGDDN
                                                       YNTIYSERYM GCPSEQDNAM GY-NCSDVTR RVEGIRGKKL MLIHGTGDDN
                                                       YDSIYTERYM GLPTPEDNLH GY-NRTDLSQ RTNGIRGKKY MLIHGSADDN
                                                       YDSIYTERYM GLPTPEDNLH GY-NRTDLSQ RTNGIRGKKY MLIHGSADDN
                                                       YDSIYTERYM GLPTTSDNLN NY-EESSVMR RAKNFKGKKF LLIHGTGDDN
                                                       YDSIYTERFM GLPTKEDNLQ GY-EDSSVMK RVERMRNKKF LLVHGTGDDN
                                                       YDSIYTERFM GLPTKEDNLQ GY-EDSSVMK RVERMRNKKF LLVHGTGDDN
                                                       YDSVYTERFM GLPTPEDNLK GY-NGTDVSR RVEGIRGKKF MLIHGTGDDN
                                                       YDSIYTERFM GLPTPEDNLK GY-DGTDVSR RVEGIRGKKF MLIHGTGDDN
                                                       YGDYATDRFM GLPTPSDNLY GY-NHTDVTR RVEGIRGKKY MLIHGTGDDN
                                                       YDTMYTERYM GLPTKEDNLY GY-NASDVTR LVDGIRGKKY MLIHGTGDDN
                                                       YDSLYTERFM GLPTPEDNLQ GY-NRSDVNR RVEGIRGKKF MLIHGTGDDN
                                                       YDSLYTERFM GLPTPEDNLY GY-NHTDVTR RVEG------ ----------
                                                       YDSIYTERLM GLPIPEDNLD GY-NRSDISR RAEGIRGKKY MLIHGTGDDN
                                                       YDSIYTERFM GLPTPEDNLD GY-NRTDISQ RSEGIRGKKY MLIHGTGDDN
                                                       YDSIYTERLM GLPTPEDNLD GY-NRTDISQ RSEGIRGKKY MLIHGTGDDN
                                                       YDSIYTERLM GLPTPEDNLD GY-NRTDISR RSEGIRGKKY MLIHGTGDDN
                                                       YDSIYTERFM GLPTPEDNLD GY-NRTDISR RSEGMRGKKY MLIHGTEDDN
                                                       YDSIYTERFM GLPTYEDNLA GY-DRTDISR RAGGIRGKKF MLIHGTADDN
                                                       YDSLYTERFM GLPTPADNLY GY-NHTDVAR RVEGIRGKKY MLIHGTGDDN
                                                       YDSIYTERYM GLPSENDNLA GY-NDTDISR RVEGIRGKKY MLIHGTADDN
                                                       YDSIYTERYM GLPSENDNLA GY-NDTDISR RVEGIRGKKY MLIHGTADDN
                                                       YDSIYTERFM GLPTPEDNLF GY-ELTDISQ QSEGIRGKKY MLIHGSGDDN
                                                       YDSIYTERYM GLPTPEDNLH GY-NRTDLSQ RTNGIRGKKY MLIHGSADDN
                                                       YDSIYTERYM GLPTPEDNLH GY-NRTDLSQ RTNGIRGKKY MLIHGSADDN
                                                       YDSLQ----- -IPSIRND-- ---------- ---------- -----TWDCQ
                                                       YDSIYTERYM GLPTPEDNLH GY-NRTDLSQ RTNGIRGKKY MLIHGSADDN
                                                       YDSIYTERFM GLPTPEDNQE GYFNYSDVTK KVEGMRGKKY MLIHGTGDDN
                                                       YDSIYTERFM GLPTPKDNLA GY-NRTDITR RVEGIRGKKY MLIHGTGDDN
                                                       YDSIYTERFM GLPTPKDNLA GY-NRTDITR RVEGIRGKKY MLIHGTGDDN
                                                       YDSLYTERFM GLPTPEDNLS GY-NATDVSR RVEGIRGKRY MLIHGTADDN
                                                       YDSIYTERFM GLPTADDNLG GY-NRTDVTR RVEGIRGKKY MLIHGTGDDN
                                                       YDSLYTERFM GLPTPADNLY GY-NHTDVAR RVEGIRGKKY MLIHGTGDDN
                                                       YDSLYTERFM GLPTPADNLY GY-NHTDVAR RVEGIRGKKY MLIHGTGDDN
                                                       YDSIYTERFM GLPTPDDNLG GY-NNTDVTR RVEGIRGKKF MLIHGTGDDN
                                                       YDSIYTERFM GLPTPDDNLG GY-NNTDVTR RVEGIRGKKF MLIHGTGDDN
                                                       YDSIYTERFM GLPTLEDNQE GYFNYSDVTK KVEGMRGKKY MLIHGTGDDN
                                                       YDSIYTERFM GLPTLEDNQE GYFNYSDVTK KVEGMRGKKY MLIHGTGDDN
                                                       YNSAFTERVL GAPA--ENYK GY-VEADLTQ RARLVPSHSL YLLHGLADLT
                                                       YNSAFTERVL GAPA--ENYK GY-VEADLTQ RARLVPSHSL YLLHGLADLT
                                                       YNSAFTERIL GAPA--ENYK GY-VEADLTQ RARLVPSHSL YLLHGLADLT
                                                       YNSAFTERVL GAPA--ENYK GY-VEADLTQ RAKLVPSHSL YVLHGLADLT
                                                       YNSAFTERVL GAPT--ENYK GY-VEADLTQ RARLVPSHSL YLLHGLADLT
                                                       YDSIYTERYM GLPTLEDNLR GY-NGTDVNR KVEGIRGKKF LLIHGTGDDN
                                                       YDSLYTERFM GLPTAEDNLG GY-NRTDVNR RVEGIRGKKF MLIHGTGDDN
                                                       YDSLYTERFM GL--PEDNLY GY-NQSDVTR LVEGIRGKKF MLIHGTGDDN
                                                       ---------- ---------- ---------- ---------- ----------
                                                       YDSIYTERFM GLPTASDNLK NY-QASGVMS RVERLRGKKF MLVHGTGDDN
                                                       YNSAFTERVL GPPA--ENYK GY-VEADLTQ RARLVPSHSL YLLHGMADLS
                                                       YDSVFTERIM GMPSEDDNQA GY-NNTDISR RARGIRGKKF MLIHGTGDDN
                                                       YNSAFTERVL GAPA--ENYK GY-VEADLTQ RARLVPSHSL YLLHGLADLT
                                                       YDSLYTERFM GLPTPEDNLY GY-NHSDVTR LVEGIRGKKF MLIHGTGDDN
                                                       YDSIYTERYM GLPTPEDNLS GY-NGTDVSR RVEDIRGKKF MLIHGSGDDN
                                                       YDSIYTERFM GFPTPEDNLS GY-NETDVSR RVEDIRGKKF MLIHGSGDDN
                                                       YDSLYTERFM GLPTPEDNQS GY-NDTDVSR RVEGMRGKKY MLIHGTADDN
                                                       YDSIYTERFM GLPTPEDNLA GY-NRTDITR QVEGIRGKKY MLIHGTGDDN
                                                       YDSIYTERYM GLPSENDNLA GY-NDTDISR RVEGIRGKKY MLIHGTADDN
                                                       YDSIYTERLM GLPTPEDNLD GY-NRTDISR LSEGIRGKKY MLIHGTGDDN
                                                       YDSIYTERYM GLPTPEDNLA GY-NRTDITR QAEGIRGKKF LLIHGTGDDN
                                                       YDSLYTERFM GLPTPEDNLH GY-NHSDVTR LVEGIRGKKF MLIHGTGDDN
                                                       YDSLYTERFM GLPTPEDNLY GY-NHTDVTR RVEG------ ----------
                                                       YDSIYTERFM GLPTPEDNLD GY-NRTDISR RSEGMRGKKY MLIHGTEDDN
                                                       YDSIYTERLM GLPTPEDNLD GY-NRTDISR RSEGIRGKKY MLIHGTGDDN
                                                       YDSIYTERLM GLPTPEDNLD GY-NRTDISQ RSEGIRGKKY MLIHGTGDDN
                                                       YDSLYTERFM GLPTPEDNLQ GY-NRSDVNR RVEGIRGKKF MLIHGTGDDN
                                                       YDSIYTERFM GLPTASDNLK NY-QASGVMS RVEKLRGKKF MLVHGTGDDN
                                                       YDSLYTERFM GLPTPEDNQS GY-NDTDVSR RVEGIRGKKY MLIHGTADDN
                                                       YDSLYTERFM GLPTPADNLY GY-NHTDVAR RVEGIRGKKY MLIHGTGDDN
                                                       YDSIYTERFM GL--IEDNLG GY-NRTDISR LVGGIRGKKY MLIHGTADDN
                                                       YDSIYTERLM GLPIPEDNLD GY-NRSDISR RAEGIRGKKY MLIHGTGDDN
                                                       YDSIYTERFM GLPTVDDNLA GY-NATDISR RVRGIRGKKY MLIHGTEDDN
                                                       YDSIYTERFM GLPTVDDNLA GY-NATDISR RVRGIRGKKY MLIHGTEDDN
                                                       YDSIYTERYM GLPTEDDNLA GY-NASDATR LVEGIRGKKY MLIHGTADDN
                                                       YDSLYTERFM GLPTPADNLY GY-NHTDVAR RVEGIRGKKY MLIHGTGDDN
                                                       Y--------- ---------- ---------- ---------- ----------
                                                       YDSLYTERFM GLPTPEDNQS GY-NDTDVSR RVEGMRGKKY MLIHGTADDN
                                                       YDSLYTERFM GLPTPADNLY GY-NHTDVAR RVEGIRGKKY MLIHGTGDDN
                                                       YDSLYTERFM GLPTPADNLY GY-NHTDVAR RVEGIRGKKY MLIHGTGDDN
                                                       YDSLYTERFM GLPTPADNLY GY-NHTDVAR RVEGIRGKKY MLIHGTGDDN

                                                       VHYQQTMMLN KALVNSDIMF QQQTYTDEAH ALGNVFPHLY HTMDRFWANC
                                                       VHYQQALVLG EALVEADIMF EQQSYTDEAH ALSGVFPHLY HTMDRFWASC
                                                       VHYQQAMALN KALVDKDIMF RQQSYTDEAH GLIGVSPHLY HTMDRFWSNC
                                                       VHYQQTMMLN KALVNSDIMF QQQTYTDEAH ALGNVFPHLY HTMDRFWANC
                                                       VHYQQSMALN KALVDKDIMF EQQSYTDEAH ALSGVFPHLY HTMDRFWANC
                                                       VHYQQSMALA KALEQNDILF EQQSYPDQAH DLGSVTPHLY HTINRFLSKC
                                                       VHYQQSMMLN KALVNGDIMF QQQTYTDEAH ALGNVFPHLY HTMDRFWANC
                                                       VHYQQALALA KSLEHKDILF EQVTYTDEAH SLENVSPHLY HTMDKFWCEC
                                                       VHYQQSMALA KALEYQDILF NQVTYPDEIH GLFRVTPHLY HTMDKFWSEC
                                                       VHYQQAMALA KSLEHNDILF EQITYTDEAH SLEHVSPHFY HTMDKFWNKC
                                                       VHYQQAMALA KALEYRDILF EQITYTDEAH SLQNVHPHFY HTMDKFWNEC
                                                       VHFQQSMAMA KELTEADILF DQVSYADEPH SLYRVTKHLY HTMDNFWTEC
                                                       VHYQQAMALA KSLERNDILF QQVTYTDEAH SLEHVAPHLY HTMDKFWGEC
                                                       VHYQQAMALA KSLERNDILF QQVTYTDEAH SLEHVAPHLY HTMDKFWGEC
                                                       VHYQQAMSLI KSLEYQDIMF EQVTYTDEAH SLTRVLPHLY HTMDKFWGKC
                                                       VHYQQSMALA KALEQNDILF EQQSYPDQAH DLGSVTPHLY HTINRFLSKC
                                                       VHYQQSMALA KALEQNDILF EQQSYPDQAH DLGSVTPHLY HTINRFLSKC
                                                       VHYQQAMALA KSLEYNDILF EQVTYTDEAH ALEHVSPHHY HTMDKFWNEC
                                                       VHYQQSMALG RALAAADIEF EQVSYTDQAH SLSDVSPHLY HTMDKFWGKC
                                                       VHYQQSLLLA KALEEEDIPF EQVTYTDEAH SLSNVQAHFY HTMDRFWREC
                                                       VHYQQAMMLA KALEHNDILF EQITYTDEAH SLERVSPHLY HTMDKFWGEC
                                                       VHYQQAMMLA KALEHNDILF EQITYTDEAH SLERVSPHLY HTMDKFWGEC
                                                       VHFQNSMALT KALAENDVAF EQFIYPDEAH QFVHLAQHLY RVTDNFISDC
                                                       VHYQQSMALA RSLEENDIMF EQVSYPDEAH ALSHLLRHLY HTMDRFWGNC
                                                       VHYQQSMALA RSLEENDIMF EQVSYPDEAH ALSHLLRHLY HTMDRFWGNC
                                                       VHYQQSLALA KSLEESDILF EQITYTDEAH ALYGVLPHLY HSMDRFWSEC
                                                       VHYQQSLALA KSLEESDILF EQITYTDEAH ALYGVLPHLY HSMDRFWSEC
                                                       VHYQQAMVLN KALVQRDIMF EQQTYTDEAH GLTGVSPHLY HTMDRFWGDC
                                                       VHYQQAMALA KALSAADILF EQVSYTDEAH GLTSVYPHLY HTMDKFWGDC
                                                       VHYQQSMALN KALVDKDILF EEQSYTDEAH ALSGVFPHLY HTMDRFWAKC
                                                       ---------- ---------- ------DEAH ALAGVFPHLY HTMDRFWSNC
                                                       VHYQQALVLA KSLEHKDILF EQVTYTDEAH SLENVSPHLY HTMDKFWCEC
                                                       VHYQQALALA KSLEYKDILF EQVTYTDEAH SLQNVFPHLY HTMDKFWSEC
                                                       VHYQQALALA KSLEYKDILF EQVTYTDEAH SLENVSPHLY HTMDKFWCEC
                                                       VHQQQTLAFA KSLEYKDILF EQVTYTDEAH SLANVYPHLY HTMDKFWGEC
                                                       VHYQQALALA KSLEHNDILF EQVTYTDEAH SLENVAPHLY HTMDKFWGEC
                                                       VHYQQAMALA KSLEYDDILF EQVTYTDETH DLRHVYAHLY HTMDKFWGEC
                                                       VHYQQSMALN KALVDKDIMF EQQSYTDEAH ALSGVFPHLY HTMDRFWANC
                                                       VHYQQSMALA KALEYQDILF NQVTYPDEIH GLFRVTPHLY HTMDKFWSEC
                                                       VHYQQSMALA KALEYQDILF NQVTYPDEIH GLFRVTPHLY HTMDKFWSEC
                                                       VHYQQAMALA KALEHNDILF EQVTYTDEAH SLENVFPHLY HTMDKFWGEC
                                                       VHYQQAMMLA KALEHNDILF EQITYTDEAH SLERVSPHLY HTMDKFWGEC
                                                       VHYQQAMMLA KALEHNDILF EQITYTDEAH SLERVSPHLY HTMDKFWGEC
                                                       LQRTTSTVTI AQISRN---- ERTEYAAK-- ---------- -------NTC
                                                       VHYQQAMMLA KALEHNDILF EQITYTDEAH SLERVSPHLY HTMDKFWGEC
                                                       VHYQQSMALA KVLEEKDIMF EQQSYPDQAH DLASVTPHLY HTIDRFLSKC
                                                       VHYQQAMALA KALEHNDILF EQITYTDEAH GLEHVSPHFY HTMDKFWNKC
                                                       VHYQQAMALA KALEHNDILF EQITYTDEAH GLEHVSPHFY HTMDKFWNKC
                                                       VHYQQSMALN KALVNSDIMF QQQTYTDEAH ALGNVFPHLY HTMDRFWANC
                                                       VHYQQAMALN RALVERDIMF QQQTYTDEAH GLTGVSPHLY HTMDRFWGDC
                                                       VHYQQSMALN KALVDKDIMF EQQSYTDEAH ALSGVFPHLY HTMDRFWANC
                                                       VHYQQSMALN KALVDKDIMF EQQSYTDEAH ALSGVFPHLY HTMDRFWANC
                                                       VHYQQALALN KALVKRDIMF QQQSYTDEAH GLTGVSPHFY HTMDRFWSNC
                                                       VHYQQALALN KALVKRDIMF QQQSYTDEAH GLTGVSPHFY HTMDRFWSNC
                                                       VHYQQSMALA KVLEEKDIMF EQQSYPDQAH ALASVTPHLY HTIDRFLSKC
                                                       VHYQQSMALA KVLEEKDIMF EQQSYPDQAH ALASVTPHLY HTIDRFLSKC
                                                       APYTHGVAFA KALTEAGIIF RYQSYADEDH ALSGVLEHAY RSIEDFLAEC
                                                       APYTHGVAFA KALTEAGIIF RYQSYADEDH ALSGVLEHAY RSIEDFLAEC
                                                       APYTHGVAFA KALSEAGIIF RYQSYADEDH ALSGVLEHAY RSMEDFLAEC
                                                       APYMHGVAFA KALSEAGVIF RYQSYADEDH ALTGVLEHAY RSMEDFLAEC
                                                       APYTHGIAFA KSLAEAGVIF RYQSYADEDH ALSGVLEHAY RSMEDFLAEC
                                                       VHYQQSLALN KALVQKVIVF ELQTYTDEAH GLTGVSPHLY HTMDRFWSNC
                                                       VHYQQSMALN KALVDKDILF EEQSYTDEAH ALSGVFPHLY HTMDRFWSKC
                                                       VHYQQSMALN KALVDKDIMF EQQSYTDEAH GLSGVFPHLY HTMDRFWANC
                                                       ---------- ---------- ---------- ---------- ----------
                                                       VHYQQSMALS RALAEADILY DQVSYPDEAH HLGHVTKHLY HTMDKFWSEC
                                                       SPYTHGMAFA KSLTESGVIF RYQSYADEDH ALSGVLEHAY HSMEDFLAEC
                                                       VHYQQAMMFA KMLERQDIMF EQVSYPDEVH SLLRVQPHFY HTMDKFWNEC
                                                       APYTHGVAFA KALSEAGVIF RYQSYADEDH ALTGVLEHAY RSMEDFLAEC
                                                       VHYQQAMALN KALVNKDIMF EQQSYTDEAH ALSGVFPHLY HTMDRFWANC
                                                       VHYQQSLALA KALEKADIMF EQITYTDEAH ALFGVLPHLY HTMDRFWSDC
                                                       VHYQQSLALA KALEKADVMF EQITYTDEAH ALFGVLPHLY HTMDRFWSDC
                                                       VHYQQTMMLN KALVNSDIMF QQQTYTDEAH ALGNVFPHLY HTTDRFWANC
                                                       VHYQQAMALA KSLEHNDILF EQITYTDEAH SLEHVSPHFY HTMDKFWNKC
                                                       VHYQQSMALA KALEYQDILF NQVTYPDEIH GLFRVTPHLY HTMDKFWSEC
                                                       VHYQQALALA KSLEHKDILF EQVTYTDEAH SLENVSPHLY HTMDKFWCEC
                                                       VHYQQAMALA KALEYRDILF EQITYTDEAH SLQNVHPHFY HTMDKFWNEC
                                                       VHYQQAMALN RALVDKDIMF EQQSYTDEAH ALSGVFPHLY HTMDRFWANC
                                                       ---------- ---------- ------DEAH ALAGVFPHLY HTMDRFWSNC
                                                       VHYQQALALA KSLEHNDILF EQVTYTDEAH SLENVAPHLY HTMDKFWGEC
                                                       VHQQQTLAFA KSLEYKDILF EQVTYTDEAH SLANVYPHLY HTMDKFWGEC
                                                       VHYQQALALA KSLEYKDILF EQVTYTDEAH SLENVSPHLY HTMDKFWCEC
                                                       VHYQQSMALN KALVDKDILF EEQSYTDEAH ALSGVFPHLY HTMDRFWAKC
                                                       VHYQQSMALS RALAEADILY DQVSYPDEAH HLGHVTKHLY HTMDKFWSEC
                                                       VHYQQSMILN KALVNSDIMF QQQTQTVRST N--------- ----------
                                                       VHYQQSMALN KALVDKDIMF EQQSYTDEAH ALSGVFPHLY HTMDRFWANC
                                                       VHYQQALALA KSLEYNDILF EQVTYTDEAH SLEHVSPHLY HTMDKFWGEC
                                                       VHYQQALVLA KSLEHKDILF EQVTYTDEAH SLENVSPHLY HTMDKFWCEC
                                                       VHYQQAMALA KSLERRDILF EQVTYTDEVH ALLRVSPHLY HTMDKFWSEC
                                                       VHYQQAMALA KSLERRDILF EQVTYTDEVH ALLRVSPHLY HTMDKFWSEC
                                                       VHYQQALALS HVLAAADIQF EQVSYTDEAH SLTSVYPHLY HTMDKFWGDC
                                                       VHYQQSMALN KALVDKDIMF EQQSYTDEAH ALSGVFPHLY HTMDRFWANC
                                                       ---------- ---------- ---------- ---------- ----------
                                                       VHYQQTMMLN KALVNSDIMF QQQTYTDEAH ALGNVFPHLY HTMDRFWANC
                                                       VHYQQSMALN KALVDKDIMF EQQSYTDEAH ALSGVFPHLY HTMDRFWANC
                                                       VHYQQSMALN KALVDKDIMF EQQSYTDEAH ALSGVFPHLY HTMDRFWANC
                                                       VHYQQSMALN KALVDKDIMF EQQSYTDEAH ALSGVFPHLY HTMDRFWANC

                                                       LGYS------ ---------- ---H---
                                                       FGYS------ ---------- -HVH---
                                                       LGYS------ ---------- -HAH---
                                                       LGYS------ ---------- ---H---
                                                       LGYS------ ---------- -HTH---
                                                       LGYS------ ---------- -EKA---
                                                       LGYS------ ---------- -IAH---
                                                       FGWD------ ---------- -H-----
                                                       FDLD------ ---------- -HTFLL-
                                                       FGLS------ ---------- -SAP---
                                                       FGLD------ ---------- -RAR---
                                                       FDY------- ---------- -------
                                                       FGWD------ ---------- -------
                                                       FGWD------ ---------- -------
                                                       FGWA------ ---------- -R-----
                                                       LGYS------ ---------- -EKA---
                                                       LGYS------ ---------- -EKA---
                                                       FKLS------ ---------- -RAR---
                                                       LELE------ ---------- -SIY---
                                                       FRLR------ DNEDDDEWLS QETQ---
                                                       FRWE------ ---------- -SR----
                                                       FRWE------ ---------- -SR----
                                                       FGIE------ ---------- -VPEKKK
                                                       LGYE------ ---------- -ATKVN-
                                                       LGYE------ ---------- -ATKVN-
                                                       FSWS------ ---------- -NAY---
                                                       FSWS------ ---------- -NTH---
                                                       LGYTSRVSRI TTDSGDSVGI ARSAILA
                                                       LDLS------ ---------- -YIY---
                                                       LDYT------ ---------- -FVY---
                                                       LGYS------ ---------- -HPQ---
                                                       FGWD------ ---------- -H-----
                                                       FGWG------ ---------- -H-----
                                                       FGWG------ ---------- -H-----
                                                       FGWA------ ---------- -H-----
                                                       FGWG------ ---------- -RDH---
                                                       FALD------ ---------- -R-----
                                                       LGYS------ ---------- -HTH---
                                                       FDLD------ ---------- -HTFLL-
                                                       FDLD------ ---------- -HTFLL-
                                                       FKWG------ ---------- -R-----
                                                       FRWE------ ---------- -SR----
                                                       FRWE------ ---------- -SR----
                                                       ---------- ---------- -------
                                                       FRWE------ ---------- -SR----
                                                       LGYS------ ---------- -SNRRR-
                                                       FGLT------ ---------- -------
                                                       FGLT------ ---------- -------
                                                       LGYS------ ---------- -VGYH--
                                                       LGYS------ ---------- -RAH---
                                                       LGYS------ ---------- -HTH---
                                                       LGYS------ ---------- -HTH---
                                                       LGYS------ ---------- -RAH---
                                                       LGYS------ ---------- -RAH---
                                                       LGYS------ ---------- -SNRRR-
                                                       LGYS------ ---------- -SNRRR-
                                                       LALD------ ---------- -AS----
                                                       LALD------ ---------- -AS----
                                                       LALD------ ---------- -AS----
                                                       LALD------ ---------- -AS----
                                                       LALD------ ---------- -AS----
                                                       LGYS------ ---------- -RDH---
                                                       LGYS------ ---------- -FVY---
                                                       LGY------- ---------- -------
                                                       ---------- ---------- -------
                                                       FGYK------ ---------- -R-----
                                                       LALD------ ---------- -AS----
                                                       FRLP------ ---------- -AGF---
                                                       LALD------ ---------- -AS----
                                                       LGY------- ---------- -------
                                                       FNLS------ ---------- -HAH---
                                                       FSLS------ ---------- -HAH---
                                                       LGYS------ ---------- ---H---
                                                       FGLS------ ---------- -SAP---
                                                       FDLD------ ---------- -HTFLL-
                                                       FGWD------ ---------- -H-----
                                                       FGLD------ ---------- -RAR---
                                                       LGY------- ---------- -------
                                                       LGYS------ ---------- -HPQ---
                                                       FGWG------ ---------- -RDH---
                                                       FGWA------ ---------- -H-----
                                                       FGWG------ ---------- -H-----
                                                       LDYT------ ---------- -FVY---
                                                       FGYK------ ---------- -R-----
                                                       ---------- ---------- -------
                                                       LGYS------ ---------- -HTH---
                                                       FGWG------ ---------- -RAR---
                                                       FGWD------ ---------- -H-----
                                                       FGLD------ ---------- -RTR---
                                                       FGLD------ ---------- -RTR---
                                                       FGLE------ ---------- -DIYST-
                                                       LGYS------ ---------- -HTH---
                                                       ---------- ---------- -------
                                                       LGYS------ ---------- ---H---
                                                       LGYS------ ---------- -HTH---
                                                       LGYS------ ---------- -HTH---
                                                       LGYS------ ---------- -HTH---
