# Supplementary material for: Prevalent bee venom genes evolved before the aculeate stinger and eusociality
Source: BMC Biol. 2023 Oct 23;21:229. doi: 10.1186/s12915-023-01656-5 (PMC10591384; doi:10.1186/s12915-023-01656-5)
Supplement: Supplementary file 46 — Additional file 46. All phylogenetic trees for all venom proteins (mature sequences) in ML approach. [file 12915_2023_1656_MOESM46_ESM.zip › PhylogeneticTrees_for_PBVPs_in ML_analysis/ICA.nexus]

#NEXUS
begin taxa;
	dimensions ntax=30;
	taxlabels
		APIS_NODE_6700_length_2072_cov_10229.525037_g4464_i1.p1
		APIS_NODE_44489_length_278_cov_0.748768_g38728_i0.p1
		Xylocopa_NODE_9056_length_1506_cov_6966.522398_g6487_i1.p1
		Apce566
		Apdo372
		Apflo393
		Atro992
		Bote767
		Bovo953
		Cafl547
		Ceci403
		Ceca567
		Duno895
		Eume878
		Hala137
		Hasa874
		Lihu620_ICA
		Mero210
		Mege375
		Navi758
		Nome755
		Odbr457
		Oobi506
		Osbi697
		Osli271
		Poca635
		Podo069
		Soin529_ICA
		Teca_ctg7
		Waau894
	;
end;
begin trees;
	translate
		1	APIS_NODE_6700_length_2072_cov_10229.525037_g4464_i1.p1,
		2	APIS_NODE_44489_length_278_cov_0.748768_g38728_i0.p1,
		3	Xylocopa_NODE_9056_length_1506_cov_6966.522398_g6487_i1.p1,
		4	Apce566,
		5	Apdo372,
		6	Apflo393,
		7	Atro992,
		8	Bote767,
		9	Bovo953,
		10	Cafl547,
		11	Ceci403,
		12	Ceca567,
		13	Duno895,
		14	Eume878,
		15	Hala137,
		16	Hasa874,
		17	Lihu620_ICA,
		18	Mero210,
		19	Mege375,
		20	Navi758,
		21	Nome755,
		22	Odbr457,
		23	Oobi506,
		24	Osbi697,
		25	Osli271,
		26	Poca635,
		27	Podo069,
		28	Soin529_ICA,
		29	Teca_ctg7,
		30	Waau894;
	tree ConsensusExtendedMajorityRule = [&U] (1[&prob=1.000000000000000e+00,prob(percent)="100"]:4.231948312654777e-03[&length_mean=6.000957996358081e-03,length_median=4.231948312654777e-03,length_95%HDP={3.521404926282020e-04,1.795102318424325e-02}],2[&prob=1.000000000000000e+00,prob(percent)="100"]:9.023013594196441e-02[&length_mean=9.329999040867540e-02,length_median=9.023013594196441e-02,length_95%HDP={5.117434930559857e-02,1.445579122953692e-01}],(5[&prob=1.000000000000000e+00,prob(percent)="100"]:4.896754273521167e-03[&length_mean=6.669066793059902e-03,length_median=4.896754273521167e-03,length_95%HDP={4.003892356912464e-04,1.915514259670755e-02}],(4[&prob=1.000000000000000e+00,prob(percent)="100"]:1.291083793188535e-02[&length_mean=1.444936131734336e-02,length_median=1.291083793188535e-02,length_95%HDP={3.829871860157573e-03,3.019424043613343e-02}],(6[&prob=1.000000000000000e+00,prob(percent)="100"]:3.027275166163526e-02[&length_mean=3.165150713910773e-02,length_median=3.027275166163526e-02,length_95%HDP={1.359096834708217e-02,5.409632417786551e-02}],((29[&prob=1.000000000000000e+00,prob(percent)="100"]:8.878574805647489e-02[&length_mean=9.003684947373372e-02,length_median=8.878574805647489e-02,length_95%HDP={5.631664538560924e-02,1.298842190410804e-01}],(8[&prob=1.000000000000000e+00,prob(percent)="100"]:7.114498310104530e-03[&length_mean=8.450059346931686e-03,length_median=7.114498310104530e-03,length_95%HDP={1.286457968768407e-03,2.026160811423200e-02}],9[&prob=1.000000000000000e+00,prob(percent)="100"]:1.049762315619026e-02[&length_mean=1.180672578375383e-02,length_median=1.049762315619026e-02,length_95%HDP={2.638086341756131e-03,2.544723294389898e-02}])[&prob=1.000000000000000e+00,prob(percent)="100"]:7.095825418960322e-02[&length_mean=7.238806828113760e-02,length_median=7.095825418960322e-02,length_95%HDP={4.153085139268623e-02,1.079171570979558e-01}])[&prob=1.000000000000000e+00,prob(percent)="100"]:4.164595786545486e-02[&length_mean=4.338686494470150e-02,length_median=4.164595786545486e-02,length_95%HDP={1.904891455389362e-02,7.444701692775824e-02}],((12[&prob=1.000000000000000e+00,prob(percent)="100"]:2.904827969664417e-01[&length_mean=2.943628990960327e-01,length_median=2.904827969664417e-01,length_95%HDP={2.133558135800243e-01,3.861335338956334e-01}],3[&prob=1.000000000000000e+00,prob(percent)="100"]:2.715818589236685e-01[&length_mean=2.749783780784519e-01,length_median=2.715818589236685e-01,length_95%HDP={2.059153080317290e-01,3.551127437283573e-01}])[&prob=7.885338345864662e-01,prob(percent)="79"]:5.765416727741584e-02[&length_mean=5.971487676832914e-02,length_median=5.765416727741584e-02,length_95%HDP={2.069088536937254e-02,1.058324836672653e-01}],((18[&prob=1.000000000000000e+00,prob(percent)="100"]:8.592582080410748e-02[&length_mean=8.786919444906878e-02,length_median=8.592582080410748e-02,length_95%HDP={5.350858754460824e-02,1.286813557048874e-01}],(24[&prob=1.000000000000000e+00,prob(percent)="100"]:4.204205041706924e-03[&length_mean=5.804095030867034e-03,length_median=4.204205041706924e-03,length_95%HDP={3.993842295046785e-04,1.649178497255815e-02}],25[&prob=1.000000000000000e+00,prob(percent)="100"]:5.426996994064738e-03[&length_mean=6.709128689660122e-03,length_median=5.426996994064738e-03,length_95%HDP={5.375360820905800e-04,1.675658735689238e-02}])[&prob=1.000000000000000e+00,prob(percent)="100"]:1.357418612819560e-01[&length_mean=1.373917092418621e-01,length_median=1.357418612819560e-01,length_95%HDP={9.464038421332494e-02,1.880565684015459e-01}])[&prob=9.912280701754386e-01,prob(percent)="99"]:5.617513717173179e-02[&length_mean=5.780085498746257e-02,length_median=5.617513717173179e-02,length_95%HDP={2.557439050193730e-02,9.636258157576807e-02}],(15[&prob=1.000000000000000e+00,prob(percent)="100"]:1.202858595238106e-01[&length_mean=1.223963446075305e-01,length_median=1.202858595238106e-01,length_95%HDP={8.035969990063874e-02,1.723076967579684e-01}],(13[&prob=1.000000000000000e+00,prob(percent)="100"]:2.432434365803267e-01[&length_mean=2.450911330486623e-01,length_median=2.432434365803267e-01,length_95%HDP={1.810225352614431e-01,3.150160763567224e-01}],(19[&prob=1.000000000000000e+00,prob(percent)="100"]:6.734450618288307e-01[&length_mean=6.795017871885592e-01,length_median=6.734450618288307e-01,length_95%HDP={5.097068270759622e-01,8.730835984063826e-01}],(21[&prob=1.000000000000000e+00,prob(percent)="100"]:4.082800330601115e-01[&length_mean=4.112223328097651e-01,length_median=4.082800330601115e-01,length_95%HDP={2.910926967562949e-01,5.398712095746671e-01}],((14[&prob=1.000000000000000e+00,prob(percent)="100"]:8.520920932913386e-01[&length_mean=8.633681730065728e-01,length_median=8.520920932913386e-01,length_95%HDP={6.647309101643308e-01,1.085831410612806e+00}],(27[&prob=1.000000000000000e+00,prob(percent)="100"]:6.374520204816568e-02[&length_mean=6.610056744769269e-02,length_median=6.374520204816568e-02,length_95%HDP={3.168260432238204e-02,1.081005204401711e-01}],26[&prob=1.000000000000000e+00,prob(percent)="100"]:6.908962704118575e-02[&length_mean=7.144861036757977e-02,length_median=6.908962704118575e-02,length_95%HDP={3.553502087458992e-02,1.148783335661629e-01}])[&prob=1.000000000000000e+00,prob(percent)="100"]:3.093344523234309e-01[&length_mean=3.149143090770107e-01,length_median=3.093344523234309e-01,length_95%HDP={2.012098806887353e-01,4.466005132468994e-01}])[&prob=9.971804511278195e-01,prob(percent)="100"]:2.022151270425300e-01[&length_mean=2.069218797160904e-01,length_median=2.022151270425300e-01,length_95%HDP={1.082880038046833e-01,3.190510783351516e-01}],((20[&prob=1.000000000000000e+00,prob(percent)="100"]:4.531012353306880e-01[&length_mean=4.614711773609674e-01,length_median=4.531012353306880e-01,length_95%HDP={3.283688439214636e-01,6.253827751584802e-01}],7[&prob=1.000000000000000e+00,prob(percent)="100"]:6.602615433583845e-01[&length_mean=6.662470834889581e-01,length_median=6.602615433583845e-01,length_95%HDP={5.017815171980120e-01,8.557376484168965e-01}])[&prob=9.426691729323309e-01,prob(percent)="94"]:1.654185218105766e-01[&length_mean=1.688084035379294e-01,length_median=1.654185218105766e-01,length_95%HDP={5.795416953467892e-02,2.987421506071496e-01}],(11[&prob=1.000000000000000e+00,prob(percent)="100"]:3.351418623320029e-01[&length_mean=3.404092553098813e-01,length_median=3.351418623320029e-01,length_95%HDP={2.257848490737799e-01,4.728212153118803e-01}],((30[&prob=1.000000000000000e+00,prob(percent)="100"]:1.676511775911806e-01[&length_mean=1.724672647595450e-01,length_median=1.676511775911806e-01,length_95%HDP={9.402050681126922e-02,2.658649658653414e-01}],28[&prob=1.000000000000000e+00,prob(percent)="100"]:5.215686176433063e-01[&length_mean=5.268793328686066e-01,length_median=5.215686176433063e-01,length_95%HDP={3.923953742327561e-01,6.819914754259349e-01}])[&prob=9.617794486215538e-01,prob(percent)="96"]:1.168555512257471e-01[&length_mean=1.218307614112822e-01,length_median=1.168555512257471e-01,length_95%HDP={5.211764569884972e-02,2.066983286251864e-01}],(10[&prob=1.000000000000000e+00,prob(percent)="100"]:2.315813216386187e-01[&length_mean=2.374133679780578e-01,length_median=2.315813216386187e-01,length_95%HDP={1.432914103646989e-01,3.495546309250194e-01}],(23[&prob=1.000000000000000e+00,prob(percent)="100"]:1.898101713271691e-01[&length_mean=1.933980682847235e-01,length_median=1.898101713271691e-01,length_95%HDP={1.248522457685465e-01,2.738021739643252e-01}],(17[&prob=1.000000000000000e+00,prob(percent)="100"]:1.687404018132094e-01[&length_mean=1.719858589455854e-01,length_median=1.687404018132094e-01,length_95%HDP={1.053780728211175e-01,2.485104524383795e-01}],(16[&prob=1.000000000000000e+00,prob(percent)="100"]:3.494595165799184e-01[&length_mean=3.545214766907292e-01,length_median=3.494595165799184e-01,length_95%HDP={2.607429795910034e-01,4.687727365919920e-01}],22[&prob=1.000000000000000e+00,prob(percent)="100"]:1.998844485904577e-01[&length_mean=2.053677353539060e-01,length_median=1.998844485904577e-01,length_95%HDP={1.300463771283438e-01,2.943864722373866e-01}])[&prob=9.345238095238095e-01,prob(percent)="93"]:5.838852680145470e-02[&length_mean=6.281113902553503e-02,length_median=5.838852680145470e-02,length_95%HDP={1.675955543096796e-02,1.240863308152901e-01}])[&prob=9.730576441102757e-01,prob(percent)="97"]:7.941669672890796e-02[&length_mean=8.324258552058475e-02,length_median=7.941669672890796e-02,length_95%HDP={3.468653550255767e-02,1.491341870823625e-01}])[&prob=9.182330827067670e-01,prob(percent)="92"]:6.932917939847195e-02[&length_mean=7.271874968202729e-02,length_median=6.932917939847195e-02,length_95%HDP={1.846522867941647e-02,1.405252526336819e-01}])[&prob=4.981203007518797e-02,prob(percent)="5"]:1.534223317732106e-02[&length_mean=2.337835275659997e-02,length_median=1.534223317732106e-02,length_95%HDP={1.428304907849279e-03,8.014788251363697e-02}])[&prob=1.000000000000000e+00,prob(percent)="100"]:3.734804125796056e-01[&length_mean=3.762355062482274e-01,length_median=3.734804125796056e-01,length_95%HDP={2.401870276830335e-01,5.291483175047623e-01}])[&prob=5.003132832080200e-01,prob(percent)="50"]:9.201561093147098e-02[&length_mean=9.587217178058478e-02,length_median=9.201561093147098e-02,length_95%HDP={2.531598654979680e-02,1.800204219012598e-01}])[&prob=7.656641604010025e-01,prob(percent)="77"]:9.881871466546291e-02[&length_mean=1.033450633092073e-01,length_median=9.881871466546291e-02,length_95%HDP={2.547148028136649e-02,1.974440450838137e-01}])[&prob=7.352756892230576e-01,prob(percent)="74"]:6.906258875426551e-02[&length_mean=7.482188252070480e-02,length_median=6.906258875426551e-02,length_95%HDP={1.350896250995098e-02,1.559706510644022e-01}])[&prob=1.403508771929824e-01,prob(percent)="14"]:3.912998874949763e-02[&length_mean=4.359549083203527e-02,length_median=3.912998874949763e-02,length_95%HDP={3.500343806458366e-03,1.039614731928609e-01}])[&prob=6.519423558897243e-01,prob(percent)="65"]:5.858533559449110e-02[&length_mean=6.108133519862515e-02,length_median=5.858533559449110e-02,length_95%HDP={1.531692184807517e-02,1.161366619675739e-01}])[&prob=5.404135338345865e-01,prob(percent)="54"]:2.358033275123413e-02[&length_mean=2.745602093808914e-02,length_median=2.358033275123413e-02,length_95%HDP={2.650657293070441e-03,6.368067680254881e-02}])[&prob=8.659147869674185e-01,prob(percent)="87"]:4.411552891897622e-02[&length_mean=4.602487977318934e-02,length_median=4.411552891897622e-02,length_95%HDP={1.643872366964914e-02,8.146248153316470e-02}])[&prob=8.853383458646616e-01,prob(percent)="89"]:4.527673628437483e-02[&length_mean=4.725452746005968e-02,length_median=4.527673628437483e-02,length_95%HDP={1.620858699855441e-02,8.624522563543588e-02}])[&prob=9.924812030075187e-01,prob(percent)="99"]:4.355535539880220e-02[&length_mean=4.638918901240716e-02,length_median=4.355535539880220e-02,length_95%HDP={1.728659092716680e-02,8.448892444502869e-02}])[&prob=1.000000000000000e+00,prob(percent)="100"]:1.929472267756311e-01[&length_mean=1.954749574044554e-01,length_median=1.929472267756311e-01,length_95%HDP={1.422195050947005e-01,2.575367265472000e-01}])[&prob=5.285087719298246e-01,prob(percent)="53"]:9.161965843290992e-03[&length_mean=1.132814620684584e-02,length_median=9.161965843290992e-03,length_95%HDP={1.001419078545713e-03,2.801695573170464e-02}])[&prob=5.447994987468672e-01,prob(percent)="54"]:9.278137423332502e-03[&length_mean=1.072538495761879e-02,length_median=9.278137423332502e-03,length_95%HDP={1.981867526857965e-03,2.539179028032323e-02}])[&prob=9.943609022556391e-01,prob(percent)="99"]:2.104216989774228e-02[&length_mean=2.261271369237359e-02,length_median=2.104216989774228e-02,length_95%HDP={7.863068899575205e-03,4.290151950889737e-02}]);
end;
