# Supplementary material for: Prevalent bee venom genes evolved before the aculeate stinger and eusociality
Source: BMC Biol. 2023 Oct 23;21:229. doi: 10.1186/s12915-023-01656-5 (PMC10591384; doi:10.1186/s12915-023-01656-5)
Supplement: Supplementary file 46 — Additional file 46. All phylogenetic trees for all venom proteins (mature sequences) in ML approach. [file 12915_2023_1656_MOESM46_ESM.zip › PhylogeneticTrees_for_PBVPs_in ML_analysis/MEL.nexus]

#NEXUS
begin taxa;
	dimensions ntax=40;
	taxlabels
		APIS_NODE_10403_length_1439_cov_3311.402493_g351_i3.p6
		APIS_NODE_12118_length_1243_cov_10805.042088_g8373_i0.p9
		APIS_NODE_39837_length_291_cov_0.983051_g34173_i0.p1
		APIS_NODE_49307_length_261_cov_541237.096774_g43546_i0.p1
		APIS_NODE_50813_length_248_cov_1.051813_g45149_i0.p1
		APIS_NODE_51757_length_254_cov_0.849162_g45996_i0.p2
		APIS_NODE_53886_length_248_cov_1.017341_g48125_i0.p1
		APIS_NODE_54636_length_223_cov_8.095238_g48972_i0.p1
		APIS_TRINITY_DN5_c2_g1_i1.p1
		APIS_TRINITY_DN350_c7_g1_i1.p1
		APIS_TRINITY_DN2882_c0_g1_i3.p3
		APIS_TRINITY_DN3177_c0_g1_i2.p4
		APIS_TRINITY_DN3221_c0_g1_i3.p1
		APIS_TRINITY_DN3849_c0_g2_i3.p9
		APIS_TRINITY_DN3929_c0_g1_i1.p3
		APIS_TRINITY_DN6995_c0_g2_i2.p4
		APIS_TRINITY_DN7492_c0_g1_i1.p8
		APIS_TRINITY_DN8492_c0_g1_i2.p5
		APIS_TRINITY_DN12646_c3_g1_i1.p1
		APIS_TRINITY_DN18396_c0_g1_i1.p5
		APIS_TRINITY_DN19171_c1_g1_i1.p1
		Xac-1
		Xac-2
		Xylocopa_NODE_38821_length_260_cov_1.492683_g34557_i0.p1
		Xylocopa_TRINITY_DN2_c1_g1_i1.p2_transcriptomeOnly
		Apdo390MEL
		Apfl285MEL
		Bote765MEa
		Bovo935Mea
		Bovo935Meb
		Cogi001Meq
		Osbi656Os
		sp_P07495_BOL4_BOMPE_Bombolitin-4_Bombus_pensylvanicus
		sp_P07493_BOL2_BOMPE_Bombolitin-2_Bombus_pensylvanicus
		sp_P10521_BOL1_BOMPE_Bombolitin-1_Bombus_pensylvanicus
		sp_P07494_BOL3_BOMPE_Bombolitin-3_Bombus_pensylvanicus
		sp_P07496_BOL5_BOMPE_Bombolitin-5_Bombus_pensylvanicus
		sp_P0CD69_BOL8_BOMLA_Bombolitin-8_Bombus_lapidarius
		sp_P0CD67_BOL6_BOMLA_Bombolitin-6_Bombus_lapidarius
		sp_P0CD68_BOL7_BOMLA_Bombolitin-7_Bombus_lapidarius
	;
end;
begin trees;
	translate
		1	APIS_NODE_10403_length_1439_cov_3311.402493_g351_i3.p6,
		2	APIS_NODE_12118_length_1243_cov_10805.042088_g8373_i0.p9,
		3	APIS_NODE_39837_length_291_cov_0.983051_g34173_i0.p1,
		4	APIS_NODE_49307_length_261_cov_541237.096774_g43546_i0.p1,
		5	APIS_NODE_50813_length_248_cov_1.051813_g45149_i0.p1,
		6	APIS_NODE_51757_length_254_cov_0.849162_g45996_i0.p2,
		7	APIS_NODE_53886_length_248_cov_1.017341_g48125_i0.p1,
		8	APIS_NODE_54636_length_223_cov_8.095238_g48972_i0.p1,
		9	APIS_TRINITY_DN5_c2_g1_i1.p1,
		10	APIS_TRINITY_DN350_c7_g1_i1.p1,
		11	APIS_TRINITY_DN2882_c0_g1_i3.p3,
		12	APIS_TRINITY_DN3177_c0_g1_i2.p4,
		13	APIS_TRINITY_DN3221_c0_g1_i3.p1,
		14	APIS_TRINITY_DN3849_c0_g2_i3.p9,
		15	APIS_TRINITY_DN3929_c0_g1_i1.p3,
		16	APIS_TRINITY_DN6995_c0_g2_i2.p4,
		17	APIS_TRINITY_DN7492_c0_g1_i1.p8,
		18	APIS_TRINITY_DN8492_c0_g1_i2.p5,
		19	APIS_TRINITY_DN12646_c3_g1_i1.p1,
		20	APIS_TRINITY_DN18396_c0_g1_i1.p5,
		21	APIS_TRINITY_DN19171_c1_g1_i1.p1,
		22	Xac-1,
		23	Xac-2,
		24	Xylocopa_NODE_38821_length_260_cov_1.492683_g34557_i0.p1,
		25	Xylocopa_TRINITY_DN2_c1_g1_i1.p2_transcriptomeOnly,
		26	Apdo390MEL,
		27	Apfl285MEL,
		28	Bote765MEa,
		29	Bovo935Mea,
		30	Bovo935Meb,
		31	Cogi001Meq,
		32	Osbi656Os,
		33	sp_P07495_BOL4_BOMPE_Bombolitin-4_Bombus_pensylvanicus,
		34	sp_P07493_BOL2_BOMPE_Bombolitin-2_Bombus_pensylvanicus,
		35	sp_P10521_BOL1_BOMPE_Bombolitin-1_Bombus_pensylvanicus,
		36	sp_P07494_BOL3_BOMPE_Bombolitin-3_Bombus_pensylvanicus,
		37	sp_P07496_BOL5_BOMPE_Bombolitin-5_Bombus_pensylvanicus,
		38	sp_P0CD69_BOL8_BOMLA_Bombolitin-8_Bombus_lapidarius,
		39	sp_P0CD67_BOL6_BOMLA_Bombolitin-6_Bombus_lapidarius,
		40	sp_P0CD68_BOL7_BOMLA_Bombolitin-7_Bombus_lapidarius;
	tree ConsensusExtendedMajorityRule = [&U] (1[&prob=1.000000000000000e+00,prob(percent)="100"]:1.065282782350068e-01[&length_mean=1.278306825177693e-01,length_median=1.065282782350068e-01,length_95%HDP={1.123132643412668e-02,3.221979531930153e-01}],13[&prob=1.000000000000000e+00,prob(percent)="100"]:9.775664865884717e-02[&length_mean=1.188103604558974e-01,length_median=9.775664865884717e-02,length_95%HDP={9.918449808538104e-03,3.002844256700350e-01}],((14[&prob=1.000000000000000e+00,prob(percent)="100"]:9.190615363275209e-02[&length_mean=1.045898351817324e-01,length_median=9.190615363275209e-02,length_95%HDP={2.042899857068930e-02,2.330155899571565e-01}],(12[&prob=1.000000000000000e+00,prob(percent)="100"]:1.418963581622346e-01[&length_mean=1.564398290266955e-01,length_median=1.418963581622346e-01,length_95%HDP={4.816973260803631e-02,3.115384372694127e-01}],(4[&prob=1.000000000000000e+00,prob(percent)="100"]:1.783925870674354e-01[&length_mean=1.852033965028143e-01,length_median=1.783925870674354e-01,length_95%HDP={2.693106453830716e-02,3.663249204837616e-01}],(8[&prob=1.000000000000000e+00,prob(percent)="100"]:1.016253676864749e-01[&length_mean=1.090003853516398e-01,length_median=1.016253676864749e-01,length_95%HDP={3.258460590336584e-02,2.059989592637175e-01}],(9[&prob=1.000000000000000e+00,prob(percent)="100"]:1.313927094706701e-02[&length_mean=1.888648854102254e-02,length_median=1.313927094706701e-02,length_95%HDP={9.725878298522206e-04,5.649304310178132e-02}],16[&prob=1.000000000000000e+00,prob(percent)="100"]:5.199734622761966e-02[&length_mean=6.660622202862473e-02,length_median=5.199734622761966e-02,length_95%HDP={4.598555604260605e-03,1.805816426906055e-01}])[&prob=7.500000000000000e-04,prob(percent)="0"]:3.719705017371988e-02[&length_mean=1.328563679472469e-02,length_median=3.719705017371988e-02,length_95%HDP={2.639983901932850e-03,3.719705017371988e-02}])[&prob=2.500000000000000e-04,prob(percent)="0"]:9.501106835915800e-04[&length_mean=9.501106835915800e-04,length_median=9.501106835915800e-04,length_95%HDP={9.501106835915800e-04,9.501106835915800e-04}])[&prob=5.000000000000000e-04,prob(percent)="0"]:9.604436030822455e-03[&length_mean=5.897665345939196e-03,length_median=9.604436030822455e-03,length_95%HDP={9.604436030822455e-03,9.604436030822455e-03}])[&prob=2.500000000000000e-04,prob(percent)="0"]:1.306028997492054e-03[&length_mean=1.306028997492054e-03,length_median=1.306028997492054e-03,length_95%HDP={1.306028997492054e-03,1.306028997492054e-03}])[&prob=2.500000000000000e-04,prob(percent)="0"]:1.823513978520494e-02[&length_mean=1.823513978520494e-02,length_median=1.823513978520494e-02,length_95%HDP={1.823513978520494e-02,1.823513978520494e-02}],((7[&prob=1.000000000000000e+00,prob(percent)="100"]:4.763130021156740e-02[&length_mean=5.730436275332478e-02,length_median=4.763130021156740e-02,length_95%HDP={4.643118786105907e-03,1.412152264527596e-01}],(5[&prob=1.000000000000000e+00,prob(percent)="100"]:1.250517387824275e-01[&length_mean=1.323200437947079e-01,length_median=1.250517387824275e-01,length_95%HDP={5.251450766213699e-02,2.363624342291076e-01}],(20[&prob=1.000000000000000e+00,prob(percent)="100"]:6.151959650082438e-02[&length_mean=7.547391538172027e-02,length_median=6.151959650082438e-02,length_95%HDP={6.572357267587751e-03,1.965623377254106e-01}],15[&prob=1.000000000000000e+00,prob(percent)="100"]:9.286245254117487e-02[&length_mean=1.059216675133440e-01,length_median=9.286245254117487e-02,length_95%HDP={2.317352519258972e-02,2.357123693090682e-01}])[&prob=1.065000000000000e-01,prob(percent)="11"]:3.122579964343429e-02[&length_mean=4.494507864909777e-02,length_median=3.122579964343429e-02,length_95%HDP={2.184599284339050e-03,1.387754333937285e-01}])[&prob=7.099999999999999e-02,prob(percent)="7"]:2.158740922897883e-02[&length_mean=3.006412812150362e-02,length_median=2.158740922897883e-02,length_95%HDP={1.487271218281496e-03,9.326748248792872e-02}])[&prob=8.437500000000000e-01,prob(percent)="84"]:5.203334488332814e-02[&length_mean=5.941961173050389e-02,length_median=5.203334488332814e-02,length_95%HDP={1.193687176027622e-02,1.349402204284371e-01}],((10[&prob=1.000000000000000e+00,prob(percent)="100"]:6.091994170447500e-02[&length_mean=7.759684766267526e-02,length_median=6.091994170447500e-02,length_95%HDP={4.765928060069577e-03,2.034171136969796e-01}],(21[&prob=1.000000000000000e+00,prob(percent)="100"]:7.524417244523737e-02[&length_mean=8.166997074132244e-02,length_median=7.524417244523737e-02,length_95%HDP={2.345964427587582e-02,1.632288467987130e-01}],(18[&prob=1.000000000000000e+00,prob(percent)="100"]:1.364528379037646e-01[&length_mean=1.567412035333841e-01,length_median=1.364528379037646e-01,length_95%HDP={1.512499839404179e-02,3.647078144382756e-01}],2[&prob=1.000000000000000e+00,prob(percent)="100"]:1.529738912601410e-01[&length_mean=1.654545916235529e-01,length_median=1.529738912601410e-01,length_95%HDP={3.584827566515506e-02,3.384258806681138e-01}])[&prob=7.580000000000000e-01,prob(percent)="76"]:2.642536418055327e-01[&length_mean=2.737185909821545e-01,length_median=2.642536418055327e-01,length_95%HDP={4.807189756108546e-02,5.321854982384898e-01}])[&prob=1.250000000000000e-03,prob(percent)="0"]:1.272279977379008e-01[&length_mean=9.290897796563299e-02,length_median=1.272279977379008e-01,length_95%HDP={6.451592419108847e-02,1.462622922230103e-01}])[&prob=2.500000000000000e-04,prob(percent)="0"]:1.718698399298246e-02[&length_mean=1.718698399298246e-02,length_median=1.718698399298246e-02,length_95%HDP={1.718698399298246e-02,1.718698399298246e-02}],((27[&prob=1.000000000000000e+00,prob(percent)="100"]:1.118888671737013e-01[&length_mean=1.196289173202267e-01,length_median=1.118888671737013e-01,length_95%HDP={5.091621878365685e-02,2.112758856687065e-01}],26[&prob=1.000000000000000e+00,prob(percent)="100"]:3.755768263924511e-02[&length_mean=4.544226664525106e-02,length_median=3.755768263924511e-02,length_95%HDP={6.221604304550100e-03,1.126145775307726e-01}])[&prob=9.335000000000000e-01,prob(percent)="93"]:5.829052536635414e-02[&length_mean=6.609666918586757e-02,length_median=5.829052536635414e-02,length_95%HDP={1.550866956849067e-02,1.433784591218359e-01}],(11[&prob=1.000000000000000e+00,prob(percent)="100"]:6.347266550752149e-02[&length_mean=7.729335666718318e-02,length_median=6.347266550752149e-02,length_95%HDP={7.256879210102068e-03,1.976627096709574e-01}],((17[&prob=1.000000000000000e+00,prob(percent)="100"]:2.964804660627293e-02[&length_mean=4.048278327964477e-02,length_median=2.964804660627293e-02,length_95%HDP={2.533653795774690e-03,1.166060525914677e-01}],(19[&prob=1.000000000000000e+00,prob(percent)="100"]:9.987953311788961e-02[&length_mean=1.083042695464740e-01,length_median=9.987953311788961e-02,length_95%HDP={3.545522548024341e-02,2.095602444816584e-01}],(3[&prob=1.000000000000000e+00,prob(percent)="100"]:1.300555167789672e-01[&length_mean=1.368227157157721e-01,length_median=1.300555167789672e-01,length_95%HDP={5.361839948634178e-02,2.475483487051157e-01}],6[&prob=1.000000000000000e+00,prob(percent)="100"]:5.357803175027125e-02[&length_mean=5.929530404797698e-02,length_median=5.357803175027125e-02,length_95%HDP={4.180828360139848e-03,1.349203992057364e-01}])[&prob=5.000000000000000e-04,prob(percent)="0"]:2.826329373205038e-02[&length_mean=1.527397331625544e-02,length_median=2.826329373205038e-02,length_95%HDP={2.826329373205038e-02,2.826329373205038e-02}])[&prob=5.000000000000000e-04,prob(percent)="0"]:4.966388763618117e-02[&length_mean=2.655347877249403e-02,length_median=4.966388763618117e-02,length_95%HDP={4.966388763618117e-02,4.966388763618117e-02}])[&prob=2.500000000000000e-04,prob(percent)="0"]:9.647574310948771e-03[&length_mean=9.647574310948771e-03,length_median=9.647574310948771e-03,length_95%HDP={9.647574310948771e-03,9.647574310948771e-03}],(31[&prob=1.000000000000000e+00,prob(percent)="100"]:2.324720600195326e-01[&length_mean=2.532412816255885e-01,length_median=2.324720600195326e-01,length_95%HDP={6.591087200181003e-02,5.125800109956551e-01}],(((32[&prob=1.000000000000000e+00,prob(percent)="100"]:2.817758613998186e-01[&length_mean=3.011638242338052e-01,length_median=2.817758613998186e-01,length_95%HDP={1.198471588873802e-01,5.414879673156039e-01}],25[&prob=1.000000000000000e+00,prob(percent)="100"]:2.449019798860612e-02[&length_mean=3.572051613898016e-02,length_median=2.449019798860612e-02,length_95%HDP={1.666042623185213e-03,1.060922104960433e-01}])[&prob=8.999999999999999e-03,prob(percent)="1"]:2.369796975875749e-02[&length_mean=3.887177478102578e-02,length_median=2.369796975875749e-02,length_95%HDP={1.871534551301967e-03,2.356680873145640e-01}],(24[&prob=1.000000000000000e+00,prob(percent)="100"]:2.287740449320939e-01[&length_mean=2.400768577860088e-01,length_median=2.287740449320939e-01,length_95%HDP={8.288678491700144e-02,4.309558910229866e-01}],(23[&prob=1.000000000000000e+00,prob(percent)="100"]:7.537066058203856e-02[&length_mean=9.239523923466914e-02,length_median=7.537066058203856e-02,length_95%HDP={1.720977666617290e-02,2.277404988926707e-01}],22[&prob=1.000000000000000e+00,prob(percent)="100"]:3.103385800013500e-02[&length_mean=4.536549034629290e-02,length_median=3.103385800013500e-02,length_95%HDP={2.228197927059695e-03,1.378999481128622e-01}])[&prob=9.542500000000000e-01,prob(percent)="95"]:1.712349975846162e-01[&length_mean=1.894278485824367e-01,length_median=1.712349975846162e-01,length_95%HDP={4.429800620124377e-02,3.942217767381117e-01}])[&prob=2.900000000000000e-02,prob(percent)="3"]:5.028363623629668e-02[&length_mean=7.327134722364279e-02,length_median=5.028363623629668e-02,length_95%HDP={7.738544289724144e-03,2.379652170849641e-01}])[&prob=6.227500000000000e-01,prob(percent)="62"]:1.373286085363722e-01[&length_mean=1.522395075736503e-01,length_median=1.373286085363722e-01,length_95%HDP={2.327339277680895e-02,3.414407190297779e-01}],(30[&prob=1.000000000000000e+00,prob(percent)="100"]:4.713210757154707e-02[&length_mean=6.079825153907461e-02,length_median=4.713210757154707e-02,length_95%HDP={4.067933923248765e-03,1.633858969014409e-01}],((37[&prob=1.000000000000000e+00,prob(percent)="100"]:2.303359325903163e-01[&length_mean=2.489162188120937e-01,length_median=2.303359325903163e-01,length_95%HDP={8.608479457399509e-02,4.746497802755181e-01}],(33[&prob=1.000000000000000e+00,prob(percent)="100"]:1.588688626441871e-01[&length_mean=1.757234938786089e-01,length_median=1.588688626441871e-01,length_95%HDP={4.637230499935017e-02,3.627671755496938e-01}],(36[&prob=1.000000000000000e+00,prob(percent)="100"]:3.628997321436150e-02[&length_mean=5.268083065979173e-02,length_median=3.628997321436150e-02,length_95%HDP={2.738760427945305e-03,1.581088883145864e-01}],(34[&prob=1.000000000000000e+00,prob(percent)="100"]:7.660592541593989e-02[&length_mean=9.081025457621554e-02,length_median=7.660592541593989e-02,length_95%HDP={1.610895639674564e-02,2.141537644744969e-01}],35[&prob=1.000000000000000e+00,prob(percent)="100"]:1.187661059053888e-01[&length_mean=1.341548498593401e-01,length_median=1.187661059053888e-01,length_95%HDP={3.556838272358648e-02,2.865478686751657e-01}])[&prob=7.132500000000001e-01,prob(percent)="71"]:6.637828615282640e-02[&length_mean=8.147904618629224e-02,length_median=6.637828615282640e-02,length_95%HDP={9.326795210233605e-03,2.025036538659758e-01}])[&prob=7.932500000000000e-01,prob(percent)="79"]:9.963054644279014e-02[&length_mean=1.156722642365896e-01,length_median=9.963054644279014e-02,length_95%HDP={1.955606505154699e-02,2.686774888023143e-01}])[&prob=9.325000000000000e-01,prob(percent)="93"]:2.274085478754092e-01[&length_mean=2.462647205560804e-01,length_median=2.274085478754092e-01,length_95%HDP={5.971350651408278e-02,4.795005725302597e-01}])[&prob=5.077500000000000e-01,prob(percent)="51"]:1.074038625523921e-01[&length_mean=1.238621522058838e-01,length_median=1.074038625523921e-01,length_95%HDP={1.903702299961952e-02,2.927379226973351e-01}],(29[&prob=1.000000000000000e+00,prob(percent)="100"]:3.818414132170710e-02[&length_mean=4.862372905628508e-02,length_median=3.818414132170710e-02,length_95%HDP={3.498201496647107e-03,1.311277894107301e-01}],(28[&prob=1.000000000000000e+00,prob(percent)="100"]:1.036926215547615e-01[&length_mean=1.179286561686881e-01,length_median=1.036926215547615e-01,length_95%HDP={2.396054825251327e-02,2.594938005068900e-01}],(39[&prob=1.000000000000000e+00,prob(percent)="100"]:1.285137876283080e-01[&length_mean=1.449235942727607e-01,length_median=1.285137876283080e-01,length_95%HDP={3.504642160450955e-02,3.107141259968835e-01}],(38[&prob=1.000000000000000e+00,prob(percent)="100"]:5.429672405984418e-02[&length_mean=7.448553257606028e-02,length_median=5.429672405984418e-02,length_95%HDP={4.069568461830856e-03,2.132709033636920e-01}],40[&prob=1.000000000000000e+00,prob(percent)="100"]:1.617354735016339e-01[&length_mean=1.783287146373275e-01,length_median=1.617354735016339e-01,length_95%HDP={5.015676095731707e-02,3.614861423047138e-01}])[&prob=7.115000000000000e-01,prob(percent)="71"]:1.102758237326211e-01[&length_mean=1.253436712540729e-01,length_median=1.102758237326211e-01,length_95%HDP={2.080228838402401e-02,2.986294309329715e-01}])[&prob=1.997500000000000e-01,prob(percent)="20"]:4.530229905872654e-02[&length_mean=6.180049054786719e-02,length_median=4.530229905872654e-02,length_95%HDP={3.125535269512500e-03,1.775083542006596e-01}])[&prob=5.930000000000000e-01,prob(percent)="59"]:1.080681222473349e-01[&length_mean=1.227621816332891e-01,length_median=1.080681222473349e-01,length_95%HDP={2.195518383563229e-02,2.714227902974471e-01}])[&prob=5.345000000000000e-01,prob(percent)="53"]:9.660926891385387e-02[&length_mean=1.059646273077287e-01,length_median=9.660926891385387e-02,length_95%HDP={2.159771733724619e-02,2.324411892488663e-01}])[&prob=2.300000000000000e-02,prob(percent)="2"]:2.379988209506202e-02[&length_mean=3.635573572746803e-02,length_median=2.379988209506202e-02,length_95%HDP={2.623458286457131e-03,1.438009583489078e-01}])[&prob=1.000000000000000e+00,prob(percent)="100"]:4.154133516732860e-01[&length_mean=4.316433432717793e-01,length_median=4.154133516732860e-01,length_95%HDP={2.037964035955842e-01,7.140937001981108e-01}])[&prob=7.015000000000000e-01,prob(percent)="70"]:2.264075335342553e-01[&length_mean=2.402578371820903e-01,length_median=2.264075335342553e-01,length_95%HDP={5.551185259315256e-02,4.684146305908611e-01}])[&prob=1.000000000000000e+00,prob(percent)="100"]:4.353724196065606e-01[&length_mean=4.490534122189341e-01,length_median=4.353724196065606e-01,length_95%HDP={2.204739064779056e-01,7.249329144297756e-01}])[&prob=2.500000000000000e-04,prob(percent)="0"]:6.808455972633021e-04[&length_mean=6.808455972633021e-04,length_median=6.808455972633021e-04,length_95%HDP={6.808455972633021e-04,6.808455972633021e-04}])[&prob=2.500000000000000e-04,prob(percent)="0"]:2.153174942425475e-02[&length_mean=2.153174942425475e-02,length_median=2.153174942425475e-02,length_95%HDP={2.153174942425475e-02,2.153174942425475e-02}])[&prob=2.500000000000000e-04,prob(percent)="0"]:1.156461734661398e-02[&length_mean=1.156461734661398e-02,length_median=1.156461734661398e-02,length_95%HDP={1.156461734661398e-02,1.156461734661398e-02}])[&prob=2.500000000000000e-04,prob(percent)="0"]:4.469728270491906e-02[&length_mean=4.469728270491906e-02,length_median=4.469728270491906e-02,length_95%HDP={4.469728270491906e-02,4.469728270491906e-02}])[&prob=2.500000000000000e-04,prob(percent)="0"]:1.675733157717330e-02[&length_mean=1.675733157717330e-02,length_median=1.675733157717330e-02,length_95%HDP={1.675733157717330e-02,1.675733157717330e-02}])[&prob=6.712500000000000e-01,prob(percent)="67"]:3.355587184616131e-01[&length_mean=3.517368044171713e-01,length_median=3.355587184616131e-01,length_95%HDP={5.935823212797382e-02,6.909294173297474e-01}]);
end;
