# Supplementary material for: Prevalent bee venom genes evolved before the aculeate stinger and eusociality
Source: BMC Biol. 2023 Oct 23;21:229. doi: 10.1186/s12915-023-01656-5 (PMC10591384; doi:10.1186/s12915-023-01656-5)
Supplement: Supplementary file 46 — Additional file 46. All phylogenetic trees for all venom proteins (mature sequences) in ML approach. [file 12915_2023_1656_MOESM46_ESM.zip › PhylogeneticTrees_for_PBVPs_in ML_analysis/SECA_aln.phy]

 47 225
Xylocopa_R662287.p3                                                           ---------- ---------- ---------- ---------- ----------
Apdo570S                                                                      ---------- ---------- ---------- ---------- ----------
Apdo711SL                                                                     ---------- ---------- ---------- ---------- ----------
Apfl197S                                                                      ---------- ---------- ---------- ---------- ----------
Apfl927SL                                                                     ---------- ---------- ---------- ---------- ----------
Apme639SL                                                                     ---------- ---------- ---------- ---------- ----------
Bote769SLmb                                                                   ---------- ---------- ---------- ---------- ----------
Bovo944SLmb                                                                   ---------- ---------- ---------- ---------- ----------
Ceca446Smb                                                                    ---------- ---------- ---------- ---------- ----------
Cogi007SLmb                                                                   ---------- ---------- ---------- ---------- ----------
Cogi012Smb                                                                    VAR------- -DRGAY---- ---------- --PR------ ----------
Duno923Smb                                                                    ---------- ---------- ---------- ---------- ----------
Eume180SL                                                                     ---------- ---------- ---------- ---------- ----------
Eudi029SLmb                                                                   ---------- ---------- ---------- ---------- ----------
Eudi058Smb                                                                    ---------- MKNWSFTAIG LGGLFVVLLA QLPAT----- ----------
Frva450SLmb                                                                   ---------- ---------- ---------- ---------G PP-------T
Hala254SL                                                                     ---------- ---------- ---------- ---------- ----------
Hasa467SL                                                                     ---------- ---------- ---------- ---------- ----------
Hasa661Smb                                                                    ---------- ---------- ---------- ---------- ----------
Lihu840Smb                                                                    ---------- ---------- ---------- ---------- ----------
Mebes49Smb                                                                    ---------- ---------- ---------- ---------- ----------
Mebec91SLmb                                                                   ---------- ---------- ---------- ---------- ----------
Navi759SL                                                                     ---------- ---------- ---------- ---------- ----------
Nome827Smb                                                                    ---------- LDREAY---- ---------R ESPN------ ----------
Odbr538S                                                                      ---------- ---------- ---------- ---------- ----------
Oobi519Smb                                                                    ---------- ---------- ---------- LPP------- ----------
Osbi704SL                                                                     ---------- ---------- ---------- ---------- ----------
Osbi739Smb                                                                    VQSRTHRSPE IDGLPYPHNL PERLRIVPHE MSPRIEYKVA GP-NNLGMAF
Osli259SL                                                                     ---------- ---------- ---------- ---------- ----------
Osli279Smb                                                                    VQSRTHRSPE IDGLPYPHNL PESLRIVPHE MSPIIEYKVA GPNNNLGMAS
Soin667Smb                                                                    ---------- ---------- ---------- MSPRDLVS-- ---RILLLSI
Waau837Smb                                                                    ---------- ---------- ---------- ---------- ----------
Waau816SL                                                                     ---------- ---------- ---------- ---------- ----------
sp_A0A6M6RE84_SECP_TETBN_Secapin_Tetramorium_bicarinatum                      -------D-- ---------- ---------- ---------- ----------
sp_Q7YWA6_SECP_POLHE_Secapin_Polistes_hebraeus                                ---------- ---------- ---------- ---------- ----------
sp_Q7YWA8_SECP_VESVN_Secapin_Vespa_velutina_nigrithorax                       ---------- ---------- ---------- ---------- ----------
sp_Q7YWA9_SECP_VESMC_Secapin_Vespula_maculifrons                              ---------- ---------- ---------- ---------- ----------
tr_A0A6I9VY29_A0A6I9VY29_9HYME_Secapin_Pogonomyrmex_barbatus_LOC105423812     ---------- ---------- ---------- ---------- ----------
tr_A0A4S2KK16_A0A4S2KK16_9HYME_Secapin_Temnothorax_longispinosus_DBV15_01238  ---------- ---------- ---------- ---------- ----------
tr_A0A6M6RA65_A0A6M6RA65_TETBN_Secapin_Tetramorium_bicarinatum                -------D-- ---------- ---------- ---------- ----------
tr_A0A195E0S3_A0A195E0S3_9HYME_Secapin_Trachymyrmex_cornetzi_ALC57_09159      ---------- ---------- ---------- ---------- ----------
tr_I3XMY6_I3XMY6_APICA_Secapin_Apis_mellifera_carnica                         ---------- ---------- ---------- ---------- ----------
tr_A0A348G5Z6_A0A348G5Z6_ODOMO_Secapin_Odontomachus_monticola_SECP_OM         ---------- ---------- ---------- ---------- ----------
tr_K7NC05_K7NC05_AEDAE_Secapin-2a_Aedes_aegypti                               ---------- ---------- ---------- ---------- ----------
tr_K7NBL4_K7NBL4_AEDAE_Secapin-2b_Aedes_aegypti                               ---------- ---------- ---------- ---------- ----------
tr_K7NBX7_K7NBX7_AEDAE_Secapin-3_Aedes_aegypti                                ---------- ---------- ---------- ---------- ----------
tr_K7NBR8_K7NBR8_CAMFO_Secapin-2_Camponotus_floridanus                        ---------- ---------- ---------- ---------- ----------

                                                                              ---------- ---------- ---------- ---------- ----------
                                                                              ---------- ---------- ---------- -----ISNDM ----------
                                                                              -QFT--DTTT TEQPTFL-QK IHE----AF- ---KKVKENV KIP-------
                                                                              ---------- ---------- ---------- -----VSNDM Q---------
                                                                              -QLA---TTT TEQPTFL-QK IRE----TF- ---KKVEETT KMK-------
                                                                              ---------- ---------- ---------- LPSRTVAEAA S---------
                                                                              ---------- ---------- ---------- --MKIQIDTG NSG-------
                                                                              MHLSQ-GETT TELPFLL-QR IKK----NTE MQMKIQIDTG NSD-------
                                                                              ---------- ---------- -------QVD DRLN-VLDEW RV------QP
                                                                              ---------- ---------- --D--KSVLE NVTHAIKNTR GKF-------
                                                                              ---------- --------SP KFEDDKLIRD GFQVYIRNR- ----------
                                                                              --------AV PEDRSLYRYP KFDFGQFDRD TLPEYVPDRW RAAPSQKLQP
                                                                              -------QHT TTEPYLL-NK IKE----TLT NVKEKFDEMA LRK-------
                                                                              -------QHT TEEPYLL-NK IKE----TLT NVKEKFDEVP WGK-------
                                                                              ---------- --------LS KFD----SQK TINEYVPDKW RAI-SPEFKP
                                                                              FHESRYVARI GQRSLIE-KK IKD----SLG IVHESIHHAI EKSK------
                                                                              RQRTCQDIVF PEDSKLF-QA TKG----IVK DVREKINETG KRV-------
                                                                              -------ASL QARRSFL-ED IGN----TLS NIGDKIKDTM R-G-------
                                                                              ---------- --------TS PGD----PAN NLND-VSDKW KTAQYGGQRA
                                                                              ------IDIQ SEKRTLIMQL SPK----PLT DLED-IPDRW KIV-QSEFRV
                                                                              ---------- ---------- --------RM TLNDVVPDKW RVV--SPGQP
                                                                              -------QET TKQPFLL-QK IKD----GLG FVQKSIQNAT ERSK------
                                                                              ---------- ---------- ---------- ---------- ----------
                                                                              ---------- --------LP PADS---PDD NAGRYIPEDW QRN-WRQSLT
                                                                              --------AT QQSQLLILRL LPEE---PAE NPDR-TLNKW RTVQSGEDRA
                                                                              ------LYPP TPDRLLILRL LPE----SVR TLHS-IPDRW RIMHHPPFRA
                                                                              -------FFL PEKPLLF-RT FEE----RLK DMGEKIGDTV REK-------
                                                                              YQSS------ --------QP KIEDREPSTD HLANRVPDSW RVI-PREMEP
                                                                              -------FFL PEKPLLL-RT FEE----RLK DMGEKIGDTV REK-------
                                                                              YQSS------ --------QP NIEDREPSTD HLANRVPDSW RVI-PRQMEP
                                                                              VRFS-LTSVI QPQSWLIVRI SPEQ---ATS NAEN------ ---GQPESKM
                                                                              -------SII RPQRLYIVQL SSQ----PAR G--N-IPDRW RTL--PEFDA
                                                                              -------SSL RARRSVW-ND IGN----TLN NIGQTIKETV KTE-------
                                                                              ---------- ---------- ---------- ---------- ----------
                                                                              ---------- ---------- ---------- -----VSNNM ----------
                                                                              ---------- ---------- ---------- -----VSNDM ----------
                                                                              ---------- ---------- ---------- -----VSNDM ----------
                                                                              -------SSL RAKRSVL-ND IGN----TLN NIGQTIKDTV KPG-------
                                                                              -------GSL RGKRSVW-ND IGN----TLN NIGQTIKDTV KTR-------
                                                                              ---------- ---------- ---------- ---------- ----------
                                                                              -------SSL QARRSVW-ND IGN----TLN NIGQTIKGTM KTG-------
                                                                              ---------- ---------- ---------- -----VSNDM ----------
                                                                              -------GSL RARRSFFLND IGN----ALN NIGATIKDTM KTG-------
                                                                              ---------- ---------- ---------- ---------- ----------
                                                                              ---------- ---------- ---------- ---------- ----------
                                                                              ---------- ---------- ---------- ---------- ----------
                                                                              ---------- ---------- ---------- ---------- ----------

                                                                              ---------- ---------- ---------- ---------- ----------
                                                                              ---------- ---------- ---------- ---------- ------QPLE
                                                                              ----N---FH IFD------- ---------P P-IY------ -----TTTTE
                                                                              ---------- ---------- ---------- ---------- ------QPLE
                                                                              --LHN---FH IFD------- ---------P PWIYTT---- ----TTTTTE
                                                                              ---------- ---------- ---------- -SDVSSDEFE ---KKFVPFN
                                                                              ----F---KT ISN------- ---------P PTGAAT---- ---KMRTTTM
                                                                              ----S---ET MSD------- ---------A PTGATT---- ---EIRTTTI
                                                                              PQIEI----R LLKSHTSK-D GNILDS---I EYIFSNNNE- ---YAESQKQ
                                                                              ----VNASPI VFT------- --------FP QFETSTPS-- ---ARTATEK
                                                                              SWFDV---LS MLRNRDMEKD EKKFGKLC-- -------DYN ---ENKMKDD
                                                                              PGIEI----Q VLKGHVSPQN ENLAIS---I EYKISYQNYK PT-NMESLDH
                                                                              ----R---LH IFD------- ---------P PWTHETTTST TTTMSTTTTM
                                                                              ----R---FH IFD------- ---------P PWARETTTTT TTTTTATTDA
                                                                              PQIEI----H MLRGHVSK-N TGWSTN---L EYALSN-NYD ---EIPPEKQ
                                                                              --LGD---II IFDA------ ---------P PTSTTT---- ---EISIETT
                                                                              --------NS IFQ------- ---------P FWIQST---- ------TTTT
                                                                              ----F---ES VF-------- ---------- -SQPEDFDPE ----NLVPTT
                                                                              PR-KV----S VTRISDRP-T DNWYYW---M YYKYLMNNYN ----AAATNG
                                                                              PQIEIYLMKD LLKDYVSP-N EDSTFS---K EYKYSNKDYN AAEKVTSTTD
                                                                              PQIEF----R LFKSHTPK-G KSWTSS---V EYIISSNNN- ---ALETVDK
                                                                              --LGY---IF VFDE------ ---------P PTSTTT---- ---EMSVTTT
                                                                              ---------- ---------- ---------- ---ESGQEPK ---KRFIPFA
                                                                              SEIKI----H SAERNASDLD INWLFA---V IFRHAPQNYK ---AMESLDQ
                                                                              PQIEI----H LLKGRVSP-D ENWYYLDDDT GYKYFGPNYK ---YNLATDE
                                                                              PQMEI----Q MMKGEVSP-D ENWMFA---N EYKYSGRDYE ---SPTLRIN
                                                                              ----L---NF ILE------- ---------P PWVQTT---- ----TTSTTT
                                                                              PRIEM----Q LMKEHVPK-T GANRIS---L EYTFSD-NYG NSEPISELRN
                                                                              ----L---NS ILE------- ---------P PWMQTT---- ----TMSTTT
                                                                              PRIEM----Q LIKEHVPK-T GANWVS---L EYTFSD-NYG NSEPISELRN
                                                                              PQIEI----Q MMKGHVSP-D EKWTVA---N EYKHLDKDYH AA-KKTSTTN
                                                                              PQIEI----Q LLKGYVSS-N GKLIFT---N EYKYPETGYN GEAKMTSTTD
                                                                              ----I---DS LL-------- ---------- -YRLSTTDPE ----TTQPTL
                                                                              ---------- ---------- ---------- ---------- ----------
                                                                              ---------- ---------- ---------- ---------- ------QPLE
                                                                              ---------- ---------- ---------- ---------- ------QPLE
                                                                              ---------- ---------- ---------- ---------- ------QPLE
                                                                              ----I---DS LF-------- ---------- -HQHSTTKPE ---RILSPTL
                                                                              ----I---DS LFD------- ---------H RDQHSTTEPE ----MIPPTL
                                                                              ---------- ---------- ---------- ---------- ----------
                                                                              ----I---DS LF-------- ---------- -YQHSTAEPK ----TIQPTL
                                                                              ---------- ---------- ---------- ---------- ------QPLE
                                                                              ----F---ES VFR------- ---------- -------RPE --------EV
                                                                              ---------- ---------- ---------- ---------- -----SSEAN
                                                                              ---------- ---------- ---------- ---------- -----SSEAN
                                                                              ---------- ---------- ---------- ---------- -----SLEAK
                                                                              ---------- ---------- ---------- -YNSNKSQKE ---KIFLPFK

                                                                              ---------- ---------- ---------- ------SVKP AEPRCILCNF
                                                                              ARAADLVQ-- ---------- ---------- ---------- --QPRNIIDV
                                                                              KPELELTE-- ---------- ---N------ ---------F NITNRQLITV
                                                                              ARSADLVQ-- ---------- ---------- ---------- --QPRNIINV
                                                                              KPEEELAE-- ---------- ---N------ ---------F NLENRQLITV
                                                                              AKNNNTNN-- ---------- ---NT----- ---------K NLRQGAFINV
                                                                              EPQ------- ---------- ---------- ---------P LNALQSFIEA
                                                                              DPG------- ---------- ---------- ---------Q LYVLQSIIEV
                                                                              ENTGKKSE-- ---------- ---DVRT--- EEEKKTTVIP KFGGRTIFRI
                                                                              NTEPSTTT-- ---------- ---------- --------TE DLVLRQIIDA
                                                                              ETSGNTID-- -EDAK----- ---DSEN-EA KTLPSDKKPP SLTSRTIIEV
                                                                              NRSGNKID-- -DNVGENEIG R-NDENV--- VNISKNSKSP QLDSRTIIDP
                                                                              DTE-TTTE-- ---------- ---D------ ---------F DLLNRNFISV
                                                                              APEDSTAE-- ---------- ---G------ ---------F EVMNRNFISV
                                                                              NSEEDKKK-- ---------- ---------- DETPVTKKPS KLGRKTVIQV
                                                                              TGEDDD---- ---------- ---------- ---------Y ELSLRQFIDV
                                                                              TTEGPNTEN- ---------- ---------- ---------I DAFYRMLIDL
                                                                              TLEPNLTI-- ---------- ---------- ---------- ---YRNIIKA
                                                                              KKDSARLEY- -DESSERMRE I--DEDGIVM PDIVMPDRIP LIGSRNIIYA
                                                                              EKKVPQIGN- ---AKENKKE ---NSDA-QD NIVMPDRIIP QIGSRNIIVV
                                                                              EMEEN----- ---------- ---------- ---DKAGKEN NLGSRKIIRP
                                                                              TEEND----- ---------- ---------- ---------F GLSNRQIIDV
                                                                              KGE------- ---------- ---------- ---------D KVQEGSIINV
                                                                              NTSGNKIEEI AEDVGVNEIG K-SDETVIQT DN---KFVIP QLESRTIVDP
                                                                              RKLFARLKN- DEKPGENARE D-EDENVDDY DDIVMPDQTT GIDSRNIIVA
                                                                              DKK---IEH- -GNVKANENE KSNNADI-QE NIPLSDNWVP PIGSRNVIAG
                                                                              TEELDMDT-- ---------- ---DVEA--- ---------G IGEERQIIMA
                                                                              NVNGND---- ---------- ---GYKVSQS QNSRKKTSRL GLDSRTIVDV
                                                                              TEELDMDT-- ---------- ---DVEA--- ---------G IGEERQIIVA
                                                                              NANGND---- ---------- ---GHKVSQS ENSRKKTSSL GLGSRTIVNV
                                                                              EKKAFRIEN- -DDTKVRKKE K--LYDI-PH DTVMPDWFVQ PIGSRNIIAA
                                                                              EKKIWQIEN- -DDMKERGKE ---KENV-QG NIVIPGRTIP AIGSRHVIDA
                                                                              EPEWNETT-- ---------- ---LSEE--- --------NC KTDGREIINT
                                                                              ---------- ---------- ---------- ---------- --GEATIINA
                                                                              ARSADLVQ-- ---------- ---------- ---------- --EPRYIINV
                                                                              ARSADLIP-- ---------- ---------- ---------- --EPRYIIDV
                                                                              ARTADLVQ-- ---------- ---------- ---------- --QPRYIIDV
                                                                              EPEWNE---- ---------- ---------- ---------- -TESRQIITA
                                                                              APEWNETT-- ---------- ---PSSE--- --------WN GTDSRQIITV
                                                                              ---------- ---------- ---------- ---------- --GEATIIDV
                                                                              ESNWNETT-- ---------- ---LLGR--- ---------N ESDYREIIDA
                                                                              ARSADLVP-- ---------- ---------- ---------- --EPRYIIDV
                                                                              TLQPDETT-- ---------- ---------- ---------- -LDYRQIINA
                                                                              DSENEKPTL- ---------- ---------- ---------M NSSRRQIFVA
                                                                              DSENEKPTL- ---------- ---------- ---------I NSSRRQIFVA
                                                                              DSENEKQTL- ---------- ---------- ---------I NSSRRQIFVD
                                                                              ---------- ---------- ---------- ---------D KIEQGSIINT

                                                                              PRRKCPDDQV L-IRGRCRII IRS-V
                                                                              PPR-CPPGSK L-IKNRCRVI VP---
                                                                              PVR-CPPNYD F-IKGRCREK IP---
                                                                              PTR-CPPGSK L-IKNRCRVM VP---
                                                                              PVR-CPPNHD F-IRGRCREK IP---
                                                                              PVN-CPPDKV K-VGNRCRAF F----
                                                                              PNR-CLPGSD F-IRGSCRIR IN---
                                                                              PMR-CPSGSD F-IRGSCRTR ID---
                                                                              PKIQCPPGQQ RDYLGECRDV FVP--
                                                                              PVR-CHF--- --INGKCRVP IH---
                                                                              PVFPCPEGQR LDKNGVCREI M----
                                                                              PSYDCPPGQR KDPTGRCRDI IS---
                                                                              PVR-CPAGHV N-VKGTCRVL QN---
                                                                              PVR-CPAGHV N-VKGTCRVI QN---
                                                                              PSFQCPPGQK TDHLGRCREI FII-D
                                                                              PTR-CRPGYD F-VRGNCRKK VLR--
                                                                              PRR-CPANQT F-IKGHCRSL VF---
                                                                              PLR-CPPNHV L-VKQRCREV FKR--
                                                                              PSF-CPEGKK PDEVGRCRTV V----
                                                                              PEY-CPKGQR KDSKGRCRVV ITK--
                                                                              FKLNCPSGQR RDHLGKCRDV L----
                                                                              PNR-CRPGYD F-IHGSCRKR VLR--
                                                                              PTR-CPPNML K-VGNRCRTV Y----
                                                                              PEFQCPEGEK KDPAGKCRPI IT---
                                                                              PTF-CRDGEK PDSIGRCRPV LE---
                                                                              PQY-CDKGQR MDINGKCRGV IESRA
                                                                              PIR-CPPNHD Y-ARGRCRRK LR---
                                                                              PFRPCPPGQR RNYKGVCTKV Y----
                                                                              PIR-CPPNHD F-ARGRCRRK LR---
                                                                              PFRPCPPGQR RNYKGVCTKV Y----
                                                                              PQR-CPPGQR EDSIGKCRME IP---
                                                                              PPR-CPDGKK HDAHGQCREM I----
                                                                              SIR-CPPDHV I-VNGKCRIK VRR-R
                                                                              PNR-CPPGHV V-VKGRCRIA -----
                                                                              PPR-CPPGSK F-IKNRCRVI VP---
                                                                              PPR-CPPGSK F-IKNRCRVI VP---
                                                                              PPR-CPPGSK F-VHKRCRVI VP---
                                                                              PIR-CPPNHE L-VKNRCRLK VR---
                                                                              PIR-CPPDHV V-VKNRCRIE GR---
                                                                              PIQ-CPPGKV K-VGNRCRIV F----
                                                                              PIR-CPPNQV L-VKNRCRIE ARR-R
                                                                              PPR-CPPGSK F-IKNRCRVI VP---
                                                                              PIR-CPPNHV L-VNKRCRFN QGR-R
                                                                              PVV-CPSGQK PDHRGRCRPV WSM--
                                                                              PVV-CPSGQK PDHRGRCRPV WSM--
                                                                              PVV-CPSGQK PDHLGRCRPV WSM--
                                                                              PPV-CPRGQV K-VGSGCRTL F----
