# Supplementary material for: Prevalent bee venom genes evolved before the aculeate stinger and eusociality
Source: BMC Biol. 2023 Oct 23;21:229. doi: 10.1186/s12915-023-01656-5 (PMC10591384; doi:10.1186/s12915-023-01656-5)
Supplement: Supplementary file 46 — Additional file 46. All phylogenetic trees for all venom proteins (mature sequences) in ML approach. [file 12915_2023_1656_MOESM46_ESM.zip › PhylogeneticTrees_for_PBVPs_in ML_analysis/SECA.nexus]

#NEXUS
begin taxa;
	dimensions ntax=47;
	taxlabels
		Xylocopa_R662287.p3
		Apdo570S
		Apdo711SL
		Apfl197S
		Apfl927SL
		Apme639SL
		Bote769SLmb
		Bovo944SLmb
		Ceca446Smb
		Cogi007SLmb
		Cogi012Smb
		Duno923Smb
		Eume180SL
		Eudi029SLmb
		Eudi058Smb
		Frva450SLmb
		Hala254SL
		Hasa467SL
		Hasa661Smb
		Lihu840Smb
		Mebes49Smb
		Mebec91SLmb
		Navi759SL
		Nome827Smb
		Odbr538S
		Oobi519Smb
		Osbi704SL
		Osbi739Smb
		Osli259SL
		Osli279Smb
		Soin667Smb
		Waau837Smb
		Waau816SL
		sp_A0A6M6RE84_SECP_TETBN_Secapin_Tetramorium_bicarinatum
		sp_Q7YWA6_SECP_POLHE_Secapin_Polistes_hebraeus
		sp_Q7YWA8_SECP_VESVN_Secapin_Vespa_velutina_nigrithorax
		sp_Q7YWA9_SECP_VESMC_Secapin_Vespula_maculifrons
		tr_A0A6I9VY29_A0A6I9VY29_9HYME_Secapin_Pogonomyrmex_barbatus_LOC105423812
		tr_A0A4S2KK16_A0A4S2KK16_9HYME_Secapin_Temnothorax_longispinosus_DBV15_01238
		tr_A0A6M6RA65_A0A6M6RA65_TETBN_Secapin_Tetramorium_bicarinatum
		tr_A0A195E0S3_A0A195E0S3_9HYME_Secapin_Trachymyrmex_cornetzi_ALC57_09159
		tr_I3XMY6_I3XMY6_APICA_Secapin_Apis_mellifera_carnica
		tr_A0A348G5Z6_A0A348G5Z6_ODOMO_Secapin_Odontomachus_monticola_SECP_OM
		tr_K7NC05_K7NC05_AEDAE_Secapin-2a_Aedes_aegypti
		tr_K7NBL4_K7NBL4_AEDAE_Secapin-2b_Aedes_aegypti
		tr_K7NBX7_K7NBX7_AEDAE_Secapin-3_Aedes_aegypti
		tr_K7NBR8_K7NBR8_CAMFO_Secapin-2_Camponotus_floridanus
	;
end;
begin trees;
	translate
		1	Xylocopa_R662287.p3,
		2	Apdo570S,
		3	Apdo711SL,
		4	Apfl197S,
		5	Apfl927SL,
		6	Apme639SL,
		7	Bote769SLmb,
		8	Bovo944SLmb,
		9	Ceca446Smb,
		10	Cogi007SLmb,
		11	Cogi012Smb,
		12	Duno923Smb,
		13	Eume180SL,
		14	Eudi029SLmb,
		15	Eudi058Smb,
		16	Frva450SLmb,
		17	Hala254SL,
		18	Hasa467SL,
		19	Hasa661Smb,
		20	Lihu840Smb,
		21	Mebes49Smb,
		22	Mebec91SLmb,
		23	Navi759SL,
		24	Nome827Smb,
		25	Odbr538S,
		26	Oobi519Smb,
		27	Osbi704SL,
		28	Osbi739Smb,
		29	Osli259SL,
		30	Osli279Smb,
		31	Soin667Smb,
		32	Waau837Smb,
		33	Waau816SL,
		34	sp_A0A6M6RE84_SECP_TETBN_Secapin_Tetramorium_bicarinatum,
		35	sp_Q7YWA6_SECP_POLHE_Secapin_Polistes_hebraeus,
		36	sp_Q7YWA8_SECP_VESVN_Secapin_Vespa_velutina_nigrithorax,
		37	sp_Q7YWA9_SECP_VESMC_Secapin_Vespula_maculifrons,
		38	tr_A0A6I9VY29_A0A6I9VY29_9HYME_Secapin_Pogonomyrmex_barbatus_LOC105423812,
		39	tr_A0A4S2KK16_A0A4S2KK16_9HYME_Secapin_Temnothorax_longispinosus_DBV15_01238,
		40	tr_A0A6M6RA65_A0A6M6RA65_TETBN_Secapin_Tetramorium_bicarinatum,
		41	tr_A0A195E0S3_A0A195E0S3_9HYME_Secapin_Trachymyrmex_cornetzi_ALC57_09159,
		42	tr_I3XMY6_I3XMY6_APICA_Secapin_Apis_mellifera_carnica,
		43	tr_A0A348G5Z6_A0A348G5Z6_ODOMO_Secapin_Odontomachus_monticola_SECP_OM,
		44	tr_K7NC05_K7NC05_AEDAE_Secapin-2a_Aedes_aegypti,
		45	tr_K7NBL4_K7NBL4_AEDAE_Secapin-2b_Aedes_aegypti,
		46	tr_K7NBX7_K7NBX7_AEDAE_Secapin-3_Aedes_aegypti,
		47	tr_K7NBR8_K7NBR8_CAMFO_Secapin-2_Camponotus_floridanus;
	tree ConsensusExtendedMajorityRule = [&U] (1[&prob=1.000000000000000e+00,prob(percent)="100"]:5.612765316627744e-01[&length_mean=5.734894961668489e-01,length_median=5.612765316627744e-01,length_95%HDP={3.126695917104064e-01,8.857116664488385e-01}],17[&prob=1.000000000000000e+00,prob(percent)="100"]:4.030730865585532e-01[&length_mean=4.074095304193234e-01,length_median=4.030730865585532e-01,length…
end;
